# Supplementary material for: Comprehensive analysis of intercellular communication in the thermogenic adipose niche
Source: Commun Biol. 2023 Jul 21;6:761. doi: 10.1038/s42003-023-05140-2 (PMC10361964; doi:10.1038/s42003-023-05140-2)
Supplement: Supplementary file 4 — Supplementary Data 1 [file 42003_2023_5140_MOESM4_ESM.xlsx]

## Sheet: Description
Supplementary Data 1: specifically expressed genes across 20 cell types identified from scRNA-seq dataset
Each sheet was the result for a cell type that was detected in our scRNA-seq data
The table in each sheet contains significantly and differentially expressed genes of a given cell type compared with all other cell types analyzed by Scanpy rank_genes_groups function (method = wilcoxon)
The columns in each sheet includes:
names:	gene name
scores:	z-score underlying the computation of a p-value for each gene for each cell type
logfoldchanges:	the log2 fold change for each gene for each cell type compared with all other cell types
pvals:	p-values for the differential expression
pvals_adj:	corrcted p-values
percentage_of_expressed:	fraction of cells expressing the genes for each cell tyoe

## Sheet: Macrophages
names	scores	logfoldchanges	pvals	pvals_adj	percentage_of_expressed
Psap	76.1019	3.65059	0	0	92.5388
Lyz2	74.7814	8.70168	0	0	81.7016
Fcer1g	70.2661	5.08449	0	0	87.4747
Lgals3	69.6664	5.88405	0	0	78.3592
Gpx1	69.3435	2.76916	0	0	91.2559
Tyrobp	69.0765	4.6705	0	0	86.9007
Alox5ap	67.4774	6.06465	0	0	75.6921
Ctss	65.9181	3.25183	0	0	86.867
Ahnak	64.6422	3.06839	0	0	90.108
Cd44	63.6684	4.03576	0	0	77.8866
Zeb2	62.8377	3.51921	0	0	80.8575
Nfkbia	62.7564	2.80802	0	0	91.4247
Cst3	62.4249	3.13231	0	0	91.0871
Il1b	59.871	6.56359	0	0	67.2519
Csf2ra	59.4817	5.72355	0	0	66.239
Mpeg1	58.9934	7.27004	0	0	64.2134
Spi1	58.4357	3.45422	0	0	75.6246
Ifitm3	58.1362	3.92042	0	0	77.2789
Mcl1	57.7894	1.77747	0	0	92.4375
Ctsb	57.4388	3.15528	0	0	78.9669
Ifitm2	57.3896	3.39123	0	0	77.2451
Plek	57.1611	3.04961	0	0	80.1485
Npc2	57.1309	2.47005	0	0	83.5922
Cybb	56.9951	3.74194	0	0	71.8096
Pld4	56.8096	4.6716	0	0	65.53
Plbd1	56.7801	6.06909	0	0	62.7616
Atox1	56.6342	2.44216	0	0	84.6388
Ifi30	56.3224	3.41782	0	0	73.869
Ccl6	56.1797	5.358	0	0	63.5719
S100a4	55.9023	4.44447	0	0	67.8258
Marcks	55.7116	3.35497	0	0	72.9912
Nfkbiz	55.3559	2.90011	0	0	78.7306
Ms4a6c	55.0101	6.07722	0	0	60.8035
Wfdc17	54.9923	5.5429	0	0	61.8163
Cyba	54.6805	1.96458	0	0	88.5888
Cd14	54.672	6.90123	0	0	60.0608
Vim	54.4673	2.55326	0	0	90.1756
Gm2a	54.3422	3.36396	0	0	70.2566
Cd68	54.0392	5.88488	0	0	59.8244
Marcksl1	53.9407	3.19612	0	0	72.8899
Ccl9	53.566	6.35548	0	0	58.8791
Rassf4	53.2476	5.12066	0	0	60.027
Ucp2	53.1086	2.38144	0	0	83.2883
Ftl1	53.0442	1.44252	0	0	92.5726
Pim1	52.7747	2.34887	0	0	85.8879
Atp6v0c	52.7454	1.92426	0	0	86.7995
Ctsz	52.6024	2.45144	0	0	79.946
Ctsh	52.3463	2.71772	0	0	76.7725
Lsp1	51.9154	2.39604	0	0	79.372
Dusp1	51.8664	2.3602	0	0	84.47
Tnfsf9	51.5016	5.39709	0	0	58.5415
Actg1	50.9417	1.42658	0	0	94.3619
Efhd2	50.8649	2.96338	0	0	68.4673
Ctsc	50.6838	3.25559	0	0	66.6442
Unc93b1	50.4483	2.64732	0	0	74.9831
Grn	50.2434	3.37098	0	0	64.4835
Slfn2	50.1205	2.6452	0	0	74.3754
Tnf	49.4956	4.97924	0	0	56.2795
Ptafr	49.3001	5.56937	0	0	54.659
Lst1	49.2534	4.88088	0	0	56.2795
Anxa5	48.8926	2.3695	0	0	74.9156
H2-DMb1	48.3739	3.37374	0	0	62.6604
Anxa2	48.3441	2.76944	0	0	70.3916
Cdkn1a	48.149	2.50514	0	0	75.0506
Neat1	47.5128	2.16527	0	0	87.711
Tnip3	47.2152	9.25174	0	0	50.9453
Slc15a3	46.8841	5.14767	0	0	52.7009
Cd300a	46.6841	5.60758	0	0	51.7556
Ifi207	46.5705	5.6779	0	0	51.688
Kctd12	46.5502	2.5553	0	0	69.345
Fxyd5	46.5151	2.0801	0	0	81.4652
Zfp36	46.3558	2.03294	0	0	86.6644
Evi2a	46.3532	3.60175	0	0	56.5834
Actb	46.1585	0.99069	0	0	99.3585
Nrros	45.9341	2.76573	0	0	63.4369
Ccl4	45.9005	4.08058	0	0	57.6637
Csf1r	45.871	7.28112	0	0	49.865
Lrrc25	45.6331	6.01991	0	0	50.1013
Nlrp3	45.4395	5.13954	0	0	50.8778
Cd83	45.4125	2.45078	0	0	73.025
Lilr4b	45.1328	4.58585	0	0	51.5192
Tgfbi	44.9638	4.55563	0	0	51.553
Emp3	44.8375	1.82951	0	0	82.5793
Ccr2	44.7923	4.248	0	0	52.3295
Pid1	44.5915	4.63684	0	0	51.1816
Arpc1b	44.1099	1.54687	0	0	84.5712
Pirb	44.0264	4.624	0	0	50.135
Ly86	44.0114	2.32489	0	0	69.6489
Lcp1	43.9744	2.07942	0	0	76.5361
Mapkapk2	43.7077	2.4422	0	0	64.7873
Metrnl	43.3124	3.29578	0	0	55.1992
Sirpa	43.221	5.09509	0	0	48.582
Tagln2	43.0237	1.73356	0	0	81.3639
Cxcl2	42.8205	5.80766	0	0	48.8859
Sh3bgrl3	42.6173	1.37087	0	0	88.3187
Trf	42.5939	4.40175	0	0	49.0547
Tmsb4x	42.5157	0.902256	0	0	99.291
Tmem176b	42.3805	4.02868	0	0	51.1816
Ncf2	42.2949	2.47144	0	0	61.9851
Laptm5	42.0349	1.74218	0	0	90.4456
Nfe2l2	41.8325	2.17315	0	0	66.813
Ifitm6	41.7425	7.40605	0	0	45.3072
Tnfaip2	41.7239	4.03314	0	0	49.2573
Crip1	41.6009	1.87834	0	0	92.7414
Icam1	41.4923	2.40201	0	0	62.6604
Clec7a	41.3894	5.50422	0	0	45.8136
Plaur	40.9843	2.32507	0	0	64.8886
S100a6	40.9432	2.38565	0	0	77.8866
Irf5	40.8544	3.21592	0	0	51.1479
Ctsa	40.7573	2.53732	0	0	58.474
Tpd52	40.747	2.26471	0	0	63.2681
Rbpj	40.7434	2.98127	0	0	54.1188
Rnh1	40.7416	2.35315	0	0	60.7698
Ptpre	40.7127	3.04098	0	0	52.8697
Hexa	40.5551	2.8839	0	0	53.9163
Samsn1	40.4937	2.33027	0	0	63.0655
Clec12a	40.4594	5.6146	0	0	44.7333
Prkcd	40.2155	2.06175	0	0	66.5091
Sowahc	40.071	3.9394	0	0	47.9406
Tlr2	39.9249	5.39497	0	0	44.3957
Ccrl2	39.8593	3.80431	0	0	48.2107
Cd52	39.5922	1.52396	0	0	90.9858
Clec4a3	39.3192	9.10562	0	0	42.4038
Rilpl2	39.2842	2.02128	0	0	66.4416
H2afz	39.2818	1.34283	0	0	87.4409
Ccl3	39.1717	3.98615	0	0	46.7252
Lyn	39.084	1.91477	0	0	69.4801
Tnfaip3	38.8892	1.91673	0	0	70.6617
H2-DMa	38.5459	1.91152	0	0	70.8643
Sem1	38.5177	1.13806	0	0	83.761
Skap2	38.4953	2.53041	0	0	53.7137
Traf1	38.4898	2.56246	0	0	55.9757
Cd300c2	38.211	6.00953	0	0	41.8636
Cyth4	38.1672	2.42402	0	0	55.2667
Creg1	38.1114	2.40079	0	0	55.6718
Itgb2	38.0887	2.31536	0	0	56.2795
Ccdc88a	38.037	3.12785	0	0	49.3585
Cfp	38.0225	5.62658	0	0	42.1337
Csrnp1	37.9149	1.95105	0	0	65.2937
H2-Ab1	37.7548	2.05503	0	0	73.4976
Myo1g	37.7312	2.45636	0	0	54.4564
Rab11fip1	37.6496	4.10326	0	5.57999e-308	43.8217
Sat1	37.5981	1.6321	0	3.85515e-307	81.1276
Aif1	37.3297	9.49655	5.40822e-305	8.9808e-303	40.2431
Gadd45b	37.278	1.74169	3.72282e-304	6.14218e-302	75.2194
Napsa	36.9844	2.02935	2.04314e-299	3.34931e-297	63.0655
Pmaip1	36.9624	3.97277	4.59664e-299	7.48726e-297	43.5517
Cd74	36.8373	2.51796	4.6698e-297	7.55828e-295	90.4794
Asah1	36.8222	2.75107	8.15469e-297	1.31157e-294	49.5273
Tmem176a	36.6812	4.19387	1.45467e-294	2.31057e-292	43.5517
Tm6sf1	36.5801	2.25458	5.91807e-293	9.34215e-291	54.6253
Mcub	36.2816	4.82241	3.15771e-288	4.95412e-286	41.2221
Emilin2	36.2463	4.32878	1.13593e-287	1.77128e-285	41.5935
Rnf19b	36.1222	2.54788	1.01585e-285	1.57445e-283	50.5064
Atp6v0b	35.948	1.41601	5.44107e-283	8.3822e-281	79.0007
F13a1	35.933	8.46455	9.34531e-283	1.43106e-280	38.8251
Etv3	35.9225	2.63345	1.35853e-282	2.06795e-280	51.2154
Capzb	35.8937	1.42549	3.82703e-282	5.79104e-280	77.9203
Tkt	35.6833	1.85681	7.16518e-279	1.07785e-276	61.3774
Pitpna	35.5873	1.56619	2.20124e-277	3.29195e-275	70.9318
Rab8b	35.3998	2.19292	1.71767e-274	2.55383e-272	53.9163
Syngr2	34.977	2.04893	5.02966e-268	7.34991e-266	56.1107
Plin2	34.9544	2.77484	1.11027e-267	1.61324e-265	47.8055
Ifi27l2a	34.9253	1.88543	3.06963e-267	4.43501e-265	68.3997
Klf6	34.8848	1.50155	1.26433e-266	1.81645e-264	79.7772
Clec4a1	34.6726	9.40263	2.03933e-263	2.89732e-261	37.3734
Lamp1	34.5581	1.56776	1.07768e-261	1.52262e-259	70.2228
Lgmn	34.2968	2.7435	8.75551e-258	1.23025e-255	47.6705
Taldo1	34.2788	1.59108	1.6253e-257	2.27125e-255	67.792
Hck	34.2733	3.86232	1.96439e-257	2.73018e-255	40.1756
Cd48	34.2256	2.1753	1.00702e-256	1.39202e-254	50.9791
Ptpn6	34.2242	2.02363	1.05608e-256	1.452e-254	53.7475
Fcgr3	34.1322	4.95715	2.45398e-255	3.35591e-253	38.2849
Lrrfip1	33.9288	1.67051	2.50862e-252	3.41238e-250	64.7873
Bst2	33.897	2.09764	7.37227e-252	9.97519e-250	57.0898
Plekho2	33.8631	2.0396	2.32919e-251	3.13496e-249	53.7812
Ldlr	33.8144	3.22482	1.21322e-250	1.62439e-248	42.944
Naaa	33.7898	4.00318	2.7878e-250	3.71315e-248	39.9055
Bach1	33.6715	2.468	1.51085e-248	2.00191e-246	48.5483
Gm14636	33.6101	5.66426	1.19292e-247	1.5725e-245	37.2384
Trps1	33.5945	2.35826	2.0201e-247	2.63571e-245	48.5483
Ube2f	33.4471	2.21883	2.83173e-245	3.67593e-243	49.7637
Itgam	33.2306	3.78907	3.89691e-242	4.98278e-240	38.9939
Glud1	33.1753	1.70529	2.44439e-241	3.10996e-239	60.2633
Nupr1	33.161	3.33649	3.93016e-241	4.97554e-239	40.9521
Arpc2	33.0843	0.90174	4.99082e-240	6.2872e-238	85.9554
S100a10	32.9575	1.41168	3.29991e-238	4.11652e-236	75.0844
Gltp	32.9496	1.98058	4.29172e-238	5.32778e-236	52.9372
Pomp	32.9393	1.35699	6.0193e-238	7.43631e-236	72.4848
Slc6a6	32.8877	1.67907	3.29659e-237	4.05306e-235	58.6428
Atp6ap2	32.7796	1.7338	1.15164e-235	1.40243e-233	58.0014
H2-D1	32.7239	0.918367	7.13165e-235	8.6435e-233	96.9278
Clec4e	32.6041	4.72865	3.58406e-233	4.32336e-231	36.9683
Anxa1	32.525	2.08863	4.72056e-232	5.64106e-230	53.1735
Vamp8	32.5104	1.44144	7.61106e-232	9.05292e-230	68.5685
Tgfb1	32.3663	1.45593	8.17078e-230	9.67367e-228	73.3964
Pip4k2a	32.2922	2.21403	9.00668e-229	1.06142e-226	47.2991
Prcp	32.181	2.11568	3.2561e-227	3.81964e-225	48.1431
Nfam1	32.1645	4.37039	5.53471e-227	6.46297e-225	36.3943
Selplg	32.1481	1.59567	9.39681e-227	1.08735e-224	61.1074
Cxcl16	32.0749	5.84603	9.88228e-226	1.13838e-223	35.449
Erp29	31.9988	1.37515	1.13262e-224	1.29885e-222	72.1472
Furin	31.9486	2.32418	5.64103e-224	6.44009e-222	48.0081
Rnf130	31.9468	1.71566	5.99408e-224	6.81274e-222	56.212
Cstb	31.9343	1.78666	8.93692e-224	1.01126e-221	58.9804
H2-Eb1	31.9211	1.80049	1.3606e-223	1.5328e-221	71.2357
Zyx	31.8137	1.66069	4.18514e-222	4.67365e-220	58.4402
Il6ra	31.6826	2.33384	2.69803e-220	2.98687e-218	45.2735
Pycard	31.6507	2.15802	7.42876e-220	8.18861e-218	47.1303
Card19	31.6407	1.90938	1.01802e-219	1.11733e-217	52.5658
BC028528	31.5861	2.3192	5.72306e-219	6.25452e-217	45.5436
Fam49b	31.5758	1.4483	7.94238e-219	8.643e-217	68.1634
Nfkbib	31.5717	1.9121	9.01957e-219	9.77362e-217	50.709
Akr1a1	31.5274	1.46718	3.65854e-218	3.94767e-216	65.4625
Hspa5	31.4233	1.096	9.71834e-217	1.04423e-214	86.867
H2afy	31.3708	1.40033	5.05997e-216	5.41416e-214	69.6151
Runx1	31.3458	1.74523	1.11012e-215	1.18288e-213	55.233
Atp6v1e1	31.3454	1.49501	1.12516e-215	1.19393e-213	64.3822
Cflar	31.3191	1.90179	2.56431e-215	2.7098e-213	53.2411
Gnb2	31.2754	1.22427	1.00897e-214	1.06183e-212	76.6374
Ptpro	31.149	9.7514	5.24018e-213	5.46968e-211	33.5584
Rrbp1	31.1417	1.35341	6.57273e-213	6.8327e-211	77.2113
Map2k3	31.0484	1.86767	1.19901e-211	1.24139e-209	51.9919
Csf2rb	31.0298	3.78753	2.1385e-211	2.20516e-209	36.0567
Bcl2a1d	31.0067	3.24671	4.3779e-211	4.49623e-209	38.2849
Iqgap1	30.9938	1.14337	6.52868e-211	6.65171e-209	84.5375
Prdx5	30.925	1.68849	5.51196e-210	5.57144e-208	63.4369
Ifi204	30.8085	4.49371	2.01793e-208	2.0237e-206	35.1452
Ier3	30.7777	1.80669	5.21433e-208	5.20883e-206	55.5706
Igsf6	30.729	4.86002	2.3367e-207	2.31614e-205	34.2674
Slamf7	30.6635	2.93544	1.74727e-206	1.71858e-204	39.3653
Snx20	30.6583	1.6202	2.04591e-206	2.0046e-204	54.8278
H2-Aa	30.4602	1.73381	8.77185e-204	8.52937e-202	72.6536
Cyfip1	30.3793	2.28754	1.03132e-202	9.99018e-201	44.1256
Glipr1	30.3702	2.66337	1.36113e-202	1.31352e-200	40.0068
Lamp2	30.2876	1.67843	1.67129e-201	1.60677e-199	54.659
Trib1	30.252	2.35604	4.91612e-201	4.70861e-199	43.3491
Fyb	30.2429	1.74111	6.47137e-201	6.17509e-199	54.0513
Tnfrsf1a	30.1561	1.81347	8.9212e-200	8.48111e-198	50.709
Man2b1	30.0124	1.6434	6.76381e-198	6.40633e-196	55.0979
M6pr	30.0096	1.76196	7.34826e-198	6.9342e-196	50.9453
Picalm	29.9975	1.39364	1.05921e-197	9.95855e-196	65.4963
Ifrd1	29.9447	1.3141	5.15149e-197	4.8256e-195	73.5989
Sec61b	29.9229	1.06085	9.90794e-197	9.24729e-195	76.6036
Atp2b1	29.9167	1.17477	1.19478e-196	1.11106e-194	80.6887
Fn1	29.8674	3.30053	5.21316e-196	4.83029e-194	39.3991
Bcl2a1b	29.8462	1.93487	9.82241e-196	9.06817e-194	50.5402
Lcp2	29.7644	2.65367	1.12773e-194	1.03368e-192	39.2978
Clec4a2	29.6099	7.05547	1.11404e-192	1.01748e-190	32.1067
Tspo	29.5267	1.20467	1.30875e-191	1.19106e-189	74.0716
Slk	29.5	1.71573	2.88267e-191	2.61413e-189	52.8022
Spag9	29.3968	1.28487	6.03639e-190	5.41644e-188	73.734
Capg	29.3523	1.89628	2.2307e-189	1.9946e-187	49.865
Eps8	29.3059	3.70566	8.73452e-189	7.78285e-187	35.1114
Itm2b	29.1823	0.935619	3.25166e-187	2.88732e-185	85.8204
Sdcbp	29.1269	1.3076	1.64039e-186	1.45154e-184	67.6907
Rtn4	29.0658	1.24054	9.7266e-186	8.57718e-184	70.8305
Taok3	29.0551	1.75245	1.3278e-185	1.16687e-183	48.5145
Arpc5	28.9125	1.16268	8.32417e-184	7.21607e-182	76.9413
H2afj	28.8951	1.15885	1.37434e-183	1.18737e-181	77.684
Coro1a	28.8259	1.11044	1.01711e-182	8.75778e-181	85.5165
Il10ra	28.7833	2.1282	3.47583e-182	2.9828e-180	41.391
Mir22hg	28.7773	1.93898	4.12137e-182	3.52494e-180	46.4551
Cotl1	28.6798	1.3709	6.82319e-181	5.81632e-179	64.2471
S100a11	28.4485	1.13906	5.08253e-178	4.30383e-176	73.9028
Itga5	28.4396	3.5427	6.55288e-178	5.53059e-176	34.6388
Kdm6b	28.4283	1.17423	9.04947e-178	7.61257e-176	77.7853
Actr3	28.387	1.13748	2.92487e-177	2.45238e-175	74.3417
Otulinl	28.3847	2.24789	3.12654e-177	2.61291e-175	40.1418
Lrp1	28.3781	2.7784	3.76558e-177	3.13672e-175	37.576
Arl4c	28.3574	1.97313	6.78393e-177	5.63264e-175	43.6192
Socs3	28.3482	1.51807	8.80805e-177	7.28959e-175	58.0014
Fes	28.3338	3.69381	1.326e-176	1.09387e-174	33.2883
Tep1	28.3252	3.37303	1.69104e-176	1.39051e-174	34.6388
Nfkb1	28.1873	1.30485	8.37813e-175	6.86711e-173	66.0702
Uvrag	28.1664	1.63849	1.51045e-174	1.23015e-172	49.4261
Cebpb	28.128	1.42667	4.45585e-174	3.606e-172	71.0331
Arpc4	28.1184	1.27506	5.83832e-174	4.70989e-172	64.8548
Ccl2	28.1123	5.34601	6.9222e-174	5.56671e-172	31.5327
Psmb8	28.1019	1.24259	9.274e-174	7.43461e-172	72.1472
Fgr	28.0889	4.5871	1.33751e-173	1.06888e-171	31.5665
Pfn1	28.086	0.656717	1.45388e-173	1.15826e-171	92.8764
Plac8	28.0495	1.99896	4.05055e-173	3.21692e-171	50.844
Gas7	28.021	3.49847	9.02538e-173	7.1457e-171	33.4909
Acer3	27.982	3.2758	2.69177e-172	2.12459e-170	34.47
Tnfaip8	27.9661	1.33056	4.19583e-172	3.29141e-170	60.6347
Rgs10	27.898	1.70758	2.82111e-171	2.20625e-169	46.3876
Atf3	27.8848	1.3419	4.08015e-171	3.18115e-169	61.0061
Msrb1	27.862	1.75576	7.70234e-171	5.98699e-169	50.135
Nav1	27.6961	3.05928	7.77129e-169	6.02228e-167	34.7063
Mcemp1	27.67	4.60782	1.60469e-168	1.23978e-166	30.9588
Arf5	27.6385	1.04479	3.83931e-168	2.95731e-166	76.7725
Hk2	27.6341	2.42218	4.33214e-168	3.3269e-166	38.9264
Fcgr2b	27.6221	2.19611	6.0474e-168	4.63024e-166	39.6691
Gm8995	27.6105	1.2554	8.33548e-168	6.36308e-166	71.4382
Scpep1	27.5819	1.86014	1.83414e-167	1.39597e-165	43.7205
Nfkbie	27.5634	1.96796	3.06104e-167	2.32285e-165	42.1337
Fam129a	27.5547	1.85891	3.88401e-167	2.93864e-165	43.6529
Mefv	27.5203	7.0282	1.00386e-166	7.57278e-165	29.8447
Arl5c	27.4332	1.76948	1.10283e-165	8.29491e-164	46.0837
Trim25	27.3915	1.51055	3.46172e-165	2.58849e-163	52.5658
Pepd	27.3203	2.72667	2.43277e-164	1.80853e-162	36.0905
Sdc3	27.2837	3.83851	6.62302e-164	4.90929e-162	32.343
Myo1f	27.2818	3.30549	6.9735e-164	5.15414e-162	32.8832
Lilrb4a	27.2536	4.71682	1.50467e-163	1.1089e-161	30.4524
Dapp1	27.2039	1.80068	5.84042e-163	4.27957e-161	44.1931
Clec4b1	27.1194	10.3593	5.82109e-162	4.25322e-160	29.2032
Ptpn1	27.0794	1.28666	1.72248e-161	1.25495e-159	62.0864
Naga	27.0659	3.10504	2.48502e-161	1.80538e-159	34.2336
Cd86	26.9387	1.7141	7.73104e-160	5.60073e-158	43.2816
5031439G07Rik	26.923	2.42403	1.18218e-159	8.5401e-158	36.5969
Rab7b	26.8721	6.27001	4.65163e-159	3.35088e-157	29.4733
Atp6v1a	26.8551	2.06484	7.35268e-159	5.28174e-157	40.7833
Adgre1	26.8047	6.85076	2.84498e-158	2.03795e-156	29.1357
Nadk	26.7332	2.02108	1.9359e-157	1.37902e-155	41.4922
Ptgs2	26.6465	4.45827	1.96237e-156	1.39399e-154	30.5199
Batf3	26.5395	7.285	3.39885e-155	2.40107e-153	28.8319
Ehd1	26.5381	1.27714	3.52449e-155	2.48297e-153	60.8035
Plec	26.4994	1.58859	9.85648e-155	6.92472e-153	51.4855
Itm2c	26.4871	1.66346	1.36593e-154	9.57013e-153	45.9149
Grk3	26.4809	3.46629	1.60785e-154	1.12343e-152	32.8494
Ccdc12	26.4556	1.30705	3.14508e-154	2.18557e-152	56.8197
Hpcal1	26.4144	2.17589	9.35753e-154	6.4851e-152	38.0824
Avpi1	26.4016	2.2007	1.31309e-153	9.07556e-152	41.3572
Tmem256	26.4	1.3197	1.36958e-153	9.4405e-152	55.7056
Rnase6	26.3587	2.56797	4.08109e-153	2.80553e-151	34.5375
Capza2	26.3527	1.10368	4.7813e-153	3.27807e-151	69.6826
Pltp	26.2525	4.07155	6.69575e-152	4.57836e-150	31.499
Ciao2a	26.2001	1.57045	2.65159e-151	1.80824e-149	46.5564
Casp4	26.1727	2.45049	5.43865e-151	3.68919e-149	35.3477
Rps27l	26.1422	1.13866	1.21012e-150	8.18685e-149	69.1425
Tcirg1	26.1415	2.85057	1.23176e-150	8.31127e-149	34.0648
Ehd4	26.1111	1.4667	2.72486e-150	1.83376e-148	50.2026
Etv6	26.0735	2.97211	7.28174e-150	4.88756e-148	33.3896
Clic4	25.9468	1.30055	1.97448e-148	1.32181e-146	58.6428
Basp1	25.9142	3.97345	4.61069e-148	3.07857e-146	30.7562
Ssr4	25.9015	1.08425	6.40504e-148	4.25445e-146	68.9737
Hcls1	25.8645	1.38376	1.66985e-147	1.10344e-145	49.7974
Selenop	25.8356	1.83236	3.52767e-147	2.32508e-145	46.5564
Fermt3	25.814	1.37594	6.17469e-147	4.04885e-145	49.3585
Iqgap2	25.7989	2.40539	9.11485e-147	5.96148e-145	34.6725
Lmo4	25.7922	1.33805	1.08483e-146	7.07716e-145	54.9629
Plxnb2	25.7796	2.78868	1.50285e-146	9.77922e-145	34.2674
Samhd1	25.7623	1.17044	2.34692e-146	1.5233e-144	66.6779
Apoe	25.7489	2.39384	3.31641e-146	2.1471e-144	44.0581
Psma7	25.7485	0.979024	3.35383e-146	2.16585e-144	73.6327
App	25.7175	1.50697	7.44648e-146	4.7967e-144	46.5901
Pou2f2	25.7086	1.76006	9.3676e-146	6.01903e-144	43.6192
Tnfrsf1b	25.7062	1.83178	9.97531e-146	6.39345e-144	41.1884
Gnai2	25.6831	0.799926	1.80789e-145	1.15583e-143	84.9088
Sdf2l1	25.67	2.54982	2.52592e-145	1.61086e-143	34.47
Ninj1	25.6205	1.7688	9.00804e-145	5.73041e-143	44.0243
Stx7	25.6122	1.60288	1.11635e-144	7.08396e-143	44.6658
Tubb6	25.5843	2.20042	2.27929e-144	1.44278e-142	37.8123
Ptprj	25.5438	2.13143	6.44177e-144	4.05752e-142	36.5631
Brk1	25.4873	1.18079	2.7288e-143	1.71038e-141	59.4868
Cd47	25.341	1.02622	1.12915e-141	7.06011e-140	74.3417
Vmp1	25.2678	1.95916	7.211e-141	4.4759e-139	39.8042
Cxcl10	25.2439	4.6777	1.32307e-140	8.19249e-139	29.0344
Rasa4	25.2141	3.04955	2.80721e-140	1.72985e-138	32.1067
Myadm	25.1499	1.25064	1.41633e-139	8.68581e-138	55.1654
Ncf1	25.1433	1.63623	1.67153e-139	1.02264e-137	40.7495
AI662270	25.1034	1.82078	4.5688e-139	2.7885e-137	38.2849
Mrpl33	25.0585	1.09984	1.41123e-138	8.59269e-137	65.7326
Itgb7	25.0192	1.57471	3.78278e-138	2.29779e-136	45.3072
Atp1a1	25.019	1.21096	3.80149e-138	2.30368e-136	58.7441
Ppfia4	25.0038	7.71224	5.56094e-138	3.36194e-136	27.0763
Pnp	24.9562	1.25596	1.82968e-137	1.10355e-135	55.1992
Gusb	24.9359	2.26968	3.03751e-137	1.82772e-135	35.5165
Crlf2	24.9347	1.5396	3.12585e-137	1.87646e-135	42.7076
Scand1	24.9188	1.01625	4.65495e-137	2.78784e-135	72.9575
Clta	24.9065	0.846873	6.32012e-137	3.77627e-135	79.4396
Jdp2	24.8613	2.66817	1.95405e-136	1.16483e-134	33.5922
Tifa	24.8525	3.2112	2.42845e-136	1.44425e-134	30.4524
Ier5	24.7547	1.0913	2.75815e-135	1.63652e-133	70.9318
Grb2	24.6935	1.07618	1.25688e-134	7.44033e-133	66.0027
Gda	24.6036	3.50968	1.15458e-133	6.80326e-132	29.7772
Alcam	24.4909	2.96202	1.84439e-132	1.07933e-130	30.3511
Sh3bgrl	24.4904	1.18701	1.87105e-132	1.09243e-130	55.3342
Pkm	24.487	1.04558	2.03425e-132	1.18501e-130	70.0203
Zmiz1	24.4793	1.46883	2.45226e-132	1.42527e-130	44.5307
Gng2	24.3729	1.50131	3.31697e-131	1.92347e-129	42.0324
Cd302	24.3612	2.46479	4.41336e-131	2.55346e-129	33.1533
Lamtor4	24.3604	1.27628	4.4991e-131	2.59719e-129	52.2957
Tmem14c	24.3405	1.14385	7.31369e-131	4.21245e-129	57.4612
Sema4a	24.3333	2.60571	8.70773e-131	5.00411e-129	31.7353
Agpat4	24.3242	2.22364	1.088e-130	6.23846e-129	35.3815
Smpdl3a	24.2854	1.89889	2.79575e-130	1.59945e-128	40.817
Slc16a3	24.2508	3.01946	6.4867e-130	3.70278e-128	30.1823
Litaf	24.2271	1.09511	1.15364e-129	6.55598e-128	60.4659
Ltb4r1	24.2039	4.98229	2.02394e-129	1.14764e-127	26.9075
Synj1	24.1754	2.06563	4.03801e-129	2.2846e-127	35.1452
Degs1	24.1495	1.32707	7.55368e-129	4.25485e-127	49.7974
St3gal4	24.1439	2.96514	8.66179e-129	4.86831e-127	30.4524
Vsir	24.1036	1.90066	2.29207e-128	1.28542e-126	36.8332
Cx3cr1	24.0179	5.57123	1.80976e-127	1.0105e-125	26.4686
Diaph1	24.0172	1.21675	1.84001e-127	1.02516e-125	53.8488
Syk	24.005	1.02659	2.46711e-127	1.37155e-125	61.6475
Zfand5	23.9795	1.08711	4.54688e-127	2.51683e-125	66.8467
Bhlhe40	23.8919	1.72311	3.7211e-126	2.05085e-124	41.5935
Esd	23.8273	1.12647	1.7414e-125	9.57698e-124	59.0142
Sbno2	23.7979	1.39364	3.50711e-125	1.92462e-123	47.9406
Cdc42	23.7546	0.725222	9.84181e-125	5.37788e-123	81.9716
Smim3	23.7053	2.40722	3.18057e-124	1.73426e-122	31.8704
Sqstm1	23.6989	1.21766	3.70133e-124	2.01392e-122	55.7731
Srgn	23.6908	0.792433	4.4908e-124	2.43828e-122	88.0824
Camkk2	23.6879	2.29575	4.81077e-124	2.60648e-122	33.896
Cndp2	23.6664	2.52085	7.99888e-124	4.32464e-122	32.5118
Psmb9	23.6609	1.41837	9.11242e-124	4.91628e-122	45.2735
Psmb10	23.6366	1.24096	1.62065e-123	8.72523e-122	49.6624
Jarid2	23.6323	1.23089	1.79361e-123	9.63611e-122	52.8022
Lat2	23.6303	1.49062	1.88325e-123	1.00965e-121	39.3991
Clic1	23.5419	0.801868	1.51896e-122	8.07575e-121	79.2708
Hexb	23.5398	1.66803	1.59863e-122	8.4817e-121	38.555
Clec10a	23.4879	9.37678	5.423e-122	2.87127e-120	25.3207
Gtf2b	23.4141	1.26136	3.07304e-121	1.6237e-119	51.1479
Ifnar2	23.3836	1.37258	6.27224e-121	3.30722e-119	45.2397
Lrrfip2	23.3667	1.66297	9.31515e-121	4.90157e-119	40.0068
Gpr132	23.3522	1.0686	1.3097e-120	6.84926e-119	60.8373
Rhog	23.3469	1.21174	1.48321e-120	7.74084e-119	50.0675
Gpr65	23.2361	1.81446	1.96631e-119	1.02412e-117	35.9217
Pet100	23.2215	1.1741	2.75973e-119	1.43444e-117	50.6415
Zfp516	23.2077	2.47579	3.80329e-119	1.97285e-117	31.3639
Prr13	23.1756	1.12489	8.02602e-119	4.15485e-117	54.3552
Ifi211	23.1659	4.63677	1.00588e-118	5.19662e-117	26.2323
H2-T23	23.16	1.0442	1.1531e-118	5.94521e-117	64.8211
B2m	23.1593	0.708804	1.17097e-118	6.02517e-117	92.1675
Fam129b	23.0878	3.45363	6.13542e-118	3.15063e-116	28.0554
Fmnl1	23.0599	1.30326	1.17068e-117	5.99958e-116	45.1722
Txnrd1	23.0465	1.68848	1.59458e-117	8.15564e-116	39.9055
Rel	23.0343	1.00064	2.11263e-117	1.07837e-115	77.5152
Dbi	23.0276	0.928829	2.46576e-117	1.25611e-115	71.8433
Ap2a2	22.9621	1.54653	1.11565e-116	5.67209e-115	41.7623
Fem1c	22.9481	1.87859	1.5377e-116	7.80232e-115	35.8879
Gsr	22.929	2.68568	2.38706e-116	1.2088e-114	30.9588
Cnih4	22.8981	1.25501	4.85562e-116	2.45401e-114	46.7927
Rap1b	22.8251	0.866745	2.58471e-115	1.30373e-113	79.372
Isg15	22.762	1.69553	1.09201e-114	5.49725e-113	42.7414
Ap1s2	22.7517	2.33697	1.38076e-114	6.93717e-113	31.4652
Calr	22.6704	0.96623	8.77464e-114	4.39988e-112	72.1134
Atp6v1b2	22.6456	1.65579	1.54077e-113	7.71077e-112	38.0149
Psme2	22.616	1.07125	3.01946e-113	1.50814e-111	60.4659
Smdt1	22.6019	0.950005	4.15539e-113	2.07146e-111	69.9527
Soat1	22.5985	2.05931	4.48562e-113	2.23173e-111	32.3768
Mrc1	22.552	8.46507	1.2826e-112	6.36893e-111	24.3754
Ndel1	22.53	1.16346	2.11033e-112	1.04588e-110	50.7427
Ssr3	22.4621	1.20791	9.74508e-112	4.79252e-110	48.0756
H13	22.3907	1.22073	4.84506e-111	2.37817e-109	48.1094
Lacc1	22.3466	5.21184	1.30411e-110	6.37667e-109	24.7806
Itga4	22.2821	1.06288	5.51471e-110	2.68624e-108	54.7603
Tiam1	22.2798	4.71169	5.80652e-110	2.82301e-108	25.0169
Ostf1	22.2795	0.932848	5.84374e-110	2.83571e-108	68.6698
Arf2	22.2722	2.09943	6.88072e-110	3.33259e-108	33.3221
Ncf4	22.2645	1.4765	8.15868e-110	3.94408e-108	38.2512
Chmp4b	22.2068	0.927249	2.9534e-109	1.42236e-107	68.2309
Gm21188	22.1829	6.48077	5.02053e-109	2.41335e-107	24.1053
Epsti1	22.1814	1.15622	5.19099e-109	2.4906e-107	47.7043
Pdia3	22.1443	0.98769	1.18331e-108	5.66681e-107	62.8292
Cmpk1	22.1389	1.11517	1.33533e-108	6.38285e-107	49.7637
Ramp1	22.131	1.38134	1.59055e-108	7.58866e-107	42.1337
Ly6c2	22.1124	2.45674	2.40055e-108	1.14319e-106	31.1614
Gpr141	22.0644	5.93784	6.95302e-108	3.30501e-106	24.1053
Adgre5	22.0516	1.0118	9.21103e-108	4.3702e-106	64.2134
Rnpep	22.0377	2.23508	1.25212e-107	5.92972e-106	31.1614
C5ar1	22.027	3.78919	1.5882e-107	7.50742e-106	25.4895
Pdia6	21.971	1.14223	5.45781e-107	2.57514e-105	51.0128
Baz1a	21.8898	1.01862	3.24915e-106	1.5274e-104	54.524
Scamp2	21.8114	1.51579	1.80996e-105	8.4773e-104	36.867
Wsb1	21.7422	1.0128	8.18058e-105	3.82453e-103	58.7103
Ptms	21.7059	1.0285	1.80636e-104	8.42956e-103	60.1958
Acvrl1	21.7015	2.39242	1.98652e-104	9.25341e-103	29.2708
Ms4a4c	21.6675	1.65676	4.15834e-104	1.92997e-102	36.8332
Xbp1	21.6167	1.1957	1.24998e-103	5.76998e-102	47.4342
Fam49a	21.5901	2.33569	2.2246e-103	1.0232e-101	29.7772
Snx10	21.5433	2.05962	6.11938e-103	2.80953e-101	31.1951
Psma4	21.519	1.05819	1.03422e-102	4.73983e-101	52.4646
Tle3	21.507	1.19945	1.34016e-102	6.13095e-101	47.0628
Psmd8	21.4805	0.945781	2.36702e-102	1.079e-100	62.0527
Tet2	21.4655	1.40946	3.27039e-102	1.48814e-100	39.6354
Tln1	21.4333	0.940111	6.53607e-102	2.96886e-100	67.0831
Eif4e	21.3257	1.3401	6.55626e-101	2.96225e-99	44.0918
Necap2	21.291	1.46141	1.37664e-100	6.20898e-99	36.6982
Bcl3	21.2873	1.84439	1.48758e-100	6.69751e-99	32.2755
Ggh	21.2778	1.91719	1.82168e-100	8.18732e-99	33.0182
Psme1	21.2357	0.871564	4.47333e-100	2.00696e-98	72.5186
Sde2	21.1998	1.18204	9.58199e-100	4.29142e-98	45.3072
Adam8	21.1404	3.96431	3.37907e-99	1.51072e-97	24.2066
Cers6	21.1167	3.73798	5.58678e-99	2.49338e-97	24.7806
Ap2s1	21.0958	1.14641	8.70138e-99	3.85651e-97	46.2863
Sgms1	21.0585	1.34547	1.91031e-98	8.45195e-97	41.391
Ikbkb	21.0356	0.975257	3.09645e-98	1.36763e-96	56.7184
Phlda1	20.9936	1.69998	7.51012e-98	3.30562e-96	35.3815
Mafb	20.965	2.8578	1.36853e-97	6.01329e-96	30.081
Ak2	20.9604	1.28268	1.50821e-97	6.61567e-96	40.9858
Ckb	20.9585	0.901969	1.56851e-97	6.8684e-96	50.6077
Arhgdia	20.9463	0.912001	2.02742e-97	8.86278e-96	69.345
Nckap1l	20.8881	1.4663	6.87426e-97	2.99992e-95	34.8751
Tapbp	20.8734	0.994197	9.34269e-97	4.06328e-95	54.4902
Slamf9	20.8304	6.87552	2.29369e-96	9.95866e-95	22.6199
Stx11	20.8224	2.39373	2.71141e-96	1.17523e-94	27.2113
Tiparp	20.8185	1.11182	2.94024e-96	1.27227e-94	47.4679
Trerf1	20.8019	3.57075	4.16378e-96	1.79865e-94	24.8481
C1qb	20.7908	9.13708	5.23817e-96	2.25895e-94	22.4848
Cd209a	20.7475	9.11055	1.29108e-95	5.55838e-94	22.3835
Camk1d	20.7259	2.1679	2.02123e-95	8.67263e-94	28.7306
Arrb2	20.6803	1.93417	5.20677e-95	2.23036e-93	30.655
Atf6	20.6415	1.5878	1.16491e-94	4.97332e-93	34.5375
Nars	20.6325	1.07737	1.40074e-94	5.97019e-93	49.0547
Polr2l	20.6054	1.82455	2.45325e-94	1.04388e-92	36.1918
P4hb	20.57	1.27799	5.09229e-94	2.15962e-92	42.4713
Sept11	20.5663	1.25122	5.50479e-94	2.3307e-92	44.2269
Slc8b1	20.4927	3.27927	2.50005e-93	1.05675e-91	25.1857
Hpgd	20.475	6.93734	3.59983e-93	1.51662e-91	22.316
Dusp3	20.393	1.24379	1.92933e-92	8.11493e-91	41.4247
Tmed3	20.3658	1.42774	3.36032e-92	1.41106e-90	36.5294
Zfp263	20.3181	1.87517	8.89205e-92	3.72781e-90	30.1823
Mpp6	20.3087	1.58724	1.07779e-91	4.51104e-90	33.2883
Slc2a6	20.3039	3.6197	1.18835e-91	4.96562e-90	23.6327
Tpm3	20.3011	0.799304	1.25612e-91	5.24024e-90	77.5152
F10	20.2858	6.97732	1.71681e-91	7.1505e-90	22.0459
Ccr5	20.2736	2.44292	2.19827e-91	9.14088e-90	26.7049
Mfsd1	20.2631	2.24823	2.72162e-91	1.12987e-89	28.2242
Mapk6	20.2357	1.7944	4.75072e-91	1.96905e-89	31.4652
Irf2bp2	20.2215	1.02159	6.33403e-91	2.6168e-89	53.3423
Etf1	20.1903	0.956561	1.1913e-90	4.91373e-89	53.4099
Bri3bp	20.1793	1.99634	1.48924e-90	6.13273e-89	29.1695
Gngt2	20.1712	1.81535	1.7527e-90	7.20608e-89	34.0311
Mtpn	20.1657	0.951824	1.95961e-90	8.04384e-89	51.5868
Srsf9	20.1578	0.924296	2.29692e-90	9.41333e-89	53.6462
Chmp2a	20.1336	0.900008	3.74636e-90	1.53289e-88	57.9676
Ifih1	20.1268	3.63431	4.3029e-90	1.7578e-88	24.5442
Reep5	20.07	0.821704	1.35114e-89	5.49327e-88	68.9061
Sgk3	20.0524	2.13108	1.92183e-89	7.78875e-88	27.684
Tuba1c	20.0053	0.956283	4.95529e-89	2.00509e-87	52.8359
Twf2	19.9985	1.45232	5.67209e-89	2.29151e-87	34.74
Gm6377	19.9711	2.98229	9.82816e-89	3.96428e-87	24.3079
Maff	19.8969	1.70852	4.32988e-88	1.74101e-86	32.9169
Tor1a	19.8899	1.63145	4.9755e-88	1.99433e-86	32.4105
Slc11a1	19.8764	2.81324	6.52055e-88	2.60954e-86	26.5361
Gsto1	19.8742	2.57422	6.80612e-88	2.71958e-86	26.2323
Pstpip1	19.853	1.78693	1.03859e-87	4.1435e-86	29.9797
Fgd2	19.8519	2.58406	1.06126e-87	4.22735e-86	25.5571
Mia2	19.8504	1.01034	1.09328e-87	4.34813e-86	46.9615
Stxbp6	19.756	3.90912	7.12983e-87	2.8181e-85	23.0925
Myd88	19.7094	1.37958	1.79001e-86	7.05329e-85	37.002
AI504432	19.6672	2.39671	4.11778e-86	1.61757e-84	25.8609
Zc3h12a	19.656	1.07893	5.13556e-86	2.01429e-84	42.8089
Nfil3	19.6196	1.65876	1.05179e-85	4.11905e-84	33.2883
Ppp1r15a	19.6149	0.855344	1.15446e-85	4.51422e-84	75.5571
Cmtm7	19.5738	0.867208	2.58842e-85	1.01059e-83	52.2957
Casp1	19.5557	2.3032	3.69234e-85	1.43939e-83	25.5908
St3gal1	19.5364	1.808	5.38014e-85	2.09416e-83	29.6421
Dnajb14	19.4001	1.91326	7.70704e-84	2.99532e-82	29.6759
Sgpl1	19.3958	1.82744	8.37196e-84	3.2488e-82	29.4396
Gsdmd	19.3944	1.98311	8.61199e-84	3.33688e-82	27.6502
Lgals1	19.3939	0.853171	8.69662e-84	3.36458e-82	67.8258
Zeb2os	19.3487	4.09711	2.08986e-83	8.04878e-82	22.2822
Tmcc1	19.3168	1.38988	3.87952e-83	1.49189e-81	36.1242
Tap1	19.3098	1.1635	4.44412e-83	1.70389e-81	40.108
Cks2	19.3072	1.33343	4.66906e-83	1.78745e-81	35.5841
Slc38a1	19.2788	0.854861	8.09482e-83	3.0943e-81	57.7313
Edem1	19.2738	1.41693	8.91789e-83	3.40384e-81	35.0439
Sap30	19.2596	1.4519	1.17325e-82	4.47146e-81	32.9169
Hp	19.2514	3.45098	1.37335e-82	5.22629e-81	23.1938
Snap23	19.2513	1.32483	1.37765e-82	5.23486e-81	35.5503
Eif4a1	19.249	0.676574	1.43971e-82	5.46256e-81	81.3639
Mdm2	19.2363	1.50238	1.8387e-82	6.9661e-81	36.2593
Dleu2	19.2321	1.02634	1.99245e-82	7.5374e-81	48.8859
Hmox1	19.2316	3.3659	2.01154e-82	7.59838e-81	24.8143
Bax	19.2152	0.848357	2.7608e-82	1.04133e-80	57.8663
Pla2g7	19.182	3.54836	5.23688e-82	1.97235e-80	22.6536
Ccnd1	19.1782	2.71179	5.63265e-82	2.11829e-80	25.6583
Scarb2	19.1654	1.30423	7.20103e-82	2.70414e-80	36.5631
Asap1	19.1096	1.11151	2.10163e-81	7.88051e-80	42.3025
Lipa	19.1056	2.00254	2.2693e-81	8.49675e-80	29.102
Rnf149	19.0476	2.93765	6.8841e-81	2.57003e-79	23.5314
Apobec1	19.0471	2.44716	6.9501e-81	2.59089e-79	25.1857
Mgl2	19.0418	9.80011	7.68271e-81	2.85982e-79	20.5267
Tank	19.0182	1.57699	1.20447e-80	4.47053e-79	32.0729
Sod2	19.0065	0.914051	1.50654e-80	5.58357e-79	58.7441
Pgd	18.992	1.72771	1.98507e-80	7.34649e-79	29.8785
Polb	18.9893	1.5503	2.09072e-80	7.72628e-79	31.1951
Sppl2a	18.9796	1.09565	2.5139e-80	9.27678e-79	40.4456
Batf	18.97	2.21129	3.01768e-80	1.11198e-78	25.9284
Rac1	18.9297	0.80042	6.48939e-80	2.38782e-78	65.1924
Slamf8	18.9141	9.08108	8.73283e-80	3.20408e-78	20.3916
Cmtm3	18.8781	3.1232	1.72735e-79	6.32857e-78	23.1938
Ebi3	18.8605	4.13899	2.40799e-79	8.79708e-78	21.3707
Trim30a	18.8456	1.48255	3.19409e-79	1.16523e-77	31.634
Ube2l3	18.8346	0.898174	3.92732e-79	1.42864e-77	50.6415
Adssl1	18.7929	3.10457	8.63412e-79	3.12748e-77	23.6664
Bloc1s2	18.7924	1.47992	8.71964e-79	3.15399e-77	31.3302
Tent5a	18.7589	1.39559	1.63689e-78	5.91245e-77	34.6725
Abhd12	18.7336	2.17603	2.63427e-78	9.50158e-77	27.2789
Noct	18.7145	2.45126	3.77097e-78	1.35633e-76	26.0635
Mef2a	18.675	0.944868	7.90903e-78	2.8407e-76	49.3585
Ptprc	18.6583	0.850625	1.08156e-77	3.86835e-76	85.0101
Plcg2	18.6283	1.40266	1.8943e-77	6.75633e-76	30.3849
Cep170	18.6242	1.54968	2.0458e-77	7.28651e-76	31.2627
Cd40	18.5885	2.42861	3.98003e-77	1.41559e-75	24.4092
C1qc	18.5646	9.34229	6.21121e-77	2.2061e-75	20.054
Canx	18.559	0.875014	6.89815e-77	2.44669e-75	53.2411
Ppt1	18.5511	1.49505	7.99296e-77	2.83108e-75	33.9635
Atp6v1g1	18.5457	0.769303	8.83797e-77	3.12605e-75	65.6313
Pgls	18.5291	0.79771	1.20201e-76	4.24573e-75	62.7279
Ttc7	18.468	1.39588	3.73581e-76	1.31774e-74	33.0182
Tppp3	18.4487	2.21716	5.34494e-76	1.88014e-74	27.2113
Abi1	18.4263	1.07683	8.08613e-76	2.83658e-74	39.6691
B4galt5	18.4248	1.65223	8.31133e-76	2.91159e-74	29.0682
Bcl2a1a	18.4077	5.93655	1.13881e-75	3.98396e-74	20.1215
Unc119	18.4061	1.53366	1.17273e-75	4.09703e-74	30.9926
Pfkp	18.3922	0.989747	1.51816e-75	5.29657e-74	47.4342
Atpif1	18.3863	0.794319	1.69065e-75	5.88231e-74	68.501
Pik3r5	18.3786	2.10353	1.94823e-75	6.76929e-74	25.8947
Nfkb2	18.3764	1.05211	2.03027e-75	7.03523e-74	40.0068
Tmem106a	18.3742	4.17377	2.11504e-75	7.31907e-74	21.3707
Rara	18.3029	1.29113	7.83892e-75	2.70898e-73	33.6597
Ahr	18.291	2.99471	9.7594e-75	3.36811e-73	22.8224
Slc15a4	18.2574	1.47897	1.80804e-74	6.21466e-73	30.1823
C1qa	18.2473	9.43477	2.17275e-74	7.45821e-73	19.7164
Arhgap17	18.2434	0.915868	2.33516e-74	8.00497e-73	49.3923
Sept9	18.2393	1.58188	2.51709e-74	8.60556e-73	30.655
Malt1	18.2286	0.969008	3.0604e-74	1.04491e-72	48.0081
Fos	18.1505	0.800752	1.27193e-73	4.33115e-72	74.578
Snrpb2	18.1143	1.12509	2.45569e-73	8.35099e-72	37.0358
Nptn	18.0997	0.847516	3.20242e-73	1.08759e-71	52.0932
Clec4d	18.0965	3.28544	3.39299e-73	1.15078e-71	21.1006
Mt1	18.0948	1.17372	3.50329e-73	1.18662e-71	43.2478
Phf11b	18.068	2.21855	5.6969e-73	1.92199e-71	25.0844
Tmbim6	18.0426	0.720309	9.02138e-73	3.03958e-71	72.6199
Vrk1	18.0382	1.523	9.77019e-73	3.28754e-71	29.6421
Mbp	18.0299	1.15478	1.13415e-72	3.81125e-71	33.3558
Eif6	17.9984	0.837125	2.00402e-72	6.71675e-71	51.7556
Ccdc50	17.9926	1.08937	2.22526e-72	7.43877e-71	38.8926
Adcy7	17.9732	1.44531	3.15878e-72	1.05456e-70	30.1148
Stk40	17.9127	1.18989	9.38059e-72	3.12764e-70	37.3059
Atp6v0e	17.8976	0.683064	1.23123e-71	4.09443e-70	72.8899
Map7d1	17.8601	1.03018	2.41175e-71	8.00982e-70	42.8427
Eif1a	17.8508	0.877323	2.84737e-71	9.44432e-70	48.7508
Ptger4	17.8453	1.96184	3.14474e-71	1.04172e-69	26.5361
Bcl2l11	17.8386	1.07088	3.54424e-71	1.17253e-69	40.9183
Cebpa	17.836	2.81987	3.71478e-71	1.22737e-69	23.0587
Hacd4	17.8313	2.68967	4.03811e-71	1.33076e-69	23.16
Notch2	17.8047	1.13093	6.49631e-71	2.1381e-69	35.7191
Rbms1	17.799	0.815017	7.19933e-71	2.36643e-69	55.9757
Fuca1	17.7344	1.02201	2.27466e-70	7.46724e-69	39.6354
Tmbim4	17.7283	0.843383	2.53374e-70	8.30709e-69	45.5098
Colgalt1	17.7266	1.33128	2.6151e-70	8.56285e-69	33.3558
Ehbp1l1	17.7228	1.22621	2.79871e-70	9.15237e-69	36.867
N4bp1	17.7104	1.23755	3.48335e-70	1.13767e-68	34.3687
Gm34084	17.697	4.7451	4.42025e-70	1.44183e-68	19.6489
Ppp1r15b	17.6809	1.03515	5.88252e-70	1.91635e-68	40.4119
Flt3	17.6598	5.13015	8.5605e-70	2.78521e-68	19.5138
Irf7	17.6535	1.84567	9.56742e-70	3.10887e-68	28.393
Arhgap30	17.6453	0.757696	1.10584e-69	3.58423e-68	53.9163
Riok3	17.6101	0.872556	2.0599e-69	6.66807e-68	46.8265
Fnbp1	17.605	1.03818	2.25626e-69	7.29447e-68	41.4585
Fcgrt	17.597	1.32237	2.59647e-69	8.38377e-68	34.9764
C3	17.5803	2.30527	3.48708e-69	1.12453e-67	22.6199
Dnase1l1	17.5787	3.32079	3.58636e-69	1.15509e-67	21.2357
Stard3nl	17.5602	1.56406	4.97082e-69	1.59898e-67	29.4058
Gabarap	17.546	0.607539	6.38046e-69	2.04727e-67	80.4186
Rasgrp4	17.5358	4.41093	7.63689e-69	2.44735e-67	19.6151
Olfm1	17.5318	2.68021	8.19755e-69	2.62373e-67	23.16
Dpysl2	17.4654	1.16673	2.62751e-68	8.38868e-67	34.5375
Ist1	17.4459	1.14604	3.69959e-68	1.1782e-66	36.4281
Shtn1	17.4408	4.30391	4.04122e-68	1.2854e-66	20.0203
Mpp1	17.4398	1.71376	4.11233e-68	1.30639e-66	28.7306
Aprt	17.422	0.870066	5.61368e-68	1.78112e-66	50.2363
Rab20	17.3857	2.59186	1.05828e-67	3.34944e-66	23.3626
Stk10	17.3624	1.34426	1.58934e-67	5.024e-66	32.5793
Ralb	17.36	1.81919	1.65596e-67	5.22813e-66	27.0088
Themis2	17.2995	1.82196	4.74244e-67	1.48808e-65	24.7806
Adam17	17.2743	1.48911	7.35072e-67	2.29804e-65	30.081
Apbb1ip	17.2305	0.752487	1.56709e-66	4.87533e-65	49.4936
Frrs1	17.1491	3.13242	6.38451e-66	1.98144e-64	20.898
Ccr1	17.1368	3.39658	7.89375e-66	2.44687e-64	19.9527
Ywhae	17.13	0.723404	8.86802e-66	2.74554e-64	64.7873
Ogfrl1	17.1132	2.303	1.18243e-65	3.65638e-64	23.025
Rbm47	17.0903	4.65596	1.75287e-65	5.41377e-64	19.3113
Pak1	17.0896	4.41436	1.7749e-65	5.47522e-64	19.2775
Gm45266	17.0815	3.81359	2.03902e-65	6.28238e-64	19.5814
Sh3bp1	17.0579	2.08612	3.05238e-65	9.39334e-64	23.3964
Parp14	17.0351	1.40109	4.51318e-65	1.38721e-63	30.9251
Ms4a6b	17.0349	0.952315	4.52395e-65	1.38885e-63	39.5003
Mapk14	17.0125	1.26005	6.6372e-65	2.03273e-63	32.4443
Gpr35	16.9937	6.75613	9.15113e-65	2.79596e-63	18.4335
Snhg15	16.9623	1.08679	1.56084e-64	4.76316e-63	36.4281
Bcl10	16.9424	0.738055	2.19123e-64	6.67099e-63	55.6381
Cln8	16.9414	2.92079	2.2275e-64	6.77334e-63	21.7421
Aph1c	16.9188	4.62219	3.26827e-64	9.92631e-63	19.1087
Fkbp2	16.9186	0.974562	3.28381e-64	9.96166e-63	41.0196
Timm10b	16.9115	0.785127	3.7012e-64	1.12013e-62	48.9534
Cmip	16.9067	1.31337	4.01455e-64	1.21352e-62	31.2964
Glrx	16.8615	1.90347	8.63505e-64	2.59793e-62	24.9494
Nmt1	16.8456	0.941132	1.13105e-63	3.39887e-62	43.3828
Slpi	16.8103	2.99955	2.0496e-63	6.14471e-62	20.2903
Slc49a4	16.8048	1.8168	2.24928e-63	6.73546e-62	27.1776
Tmem258	16.7327	0.70026	7.57018e-63	2.26424e-61	62.2215
Hmgcl	16.7311	1.20282	7.77512e-63	2.32282e-61	31.6003
Vav3	16.721	2.75016	9.21279e-63	2.74911e-61	21.2357
Cited2	16.6888	0.960605	1.5822e-62	4.7158e-61	45.0709
Adora2b	16.671	4.42165	2.12864e-62	6.32974e-61	18.7036
Birc3	16.6602	0.826229	2.54983e-62	7.57339e-61	41.2221
Klra2	16.6525	6.23242	2.90282e-62	8.61181e-61	18.1296
Nfkbid	16.6308	0.705186	4.16821e-62	1.23515e-60	46.0162
Vav1	16.6261	1.5046	4.51322e-62	1.33584e-60	25.9959
Sp140	16.5956	0.984835	7.49494e-62	2.21582e-60	34.7063
St8sia4	16.5714	0.926865	1.12276e-61	3.3155e-60	40.4794
Tm2d2	16.5425	0.800851	1.81359e-61	5.3485e-60	45.6786
Dennd5a	16.5424	1.11883	1.81539e-61	5.3485e-60	35.1452
Pip5k1c	16.5243	1.51996	2.45269e-61	7.20949e-60	28.1229
Hspa1a	16.4843	1.25026	4.75683e-61	1.39663e-59	36.158
Actr2	16.4805	0.684215	5.07043e-61	1.487e-59	60.8035
Rn7sk	16.4732	2.47301	5.71553e-61	1.67426e-59	26.131
Kcnn4	16.4674	1.74167	6.28727e-61	1.83964e-59	25.7934
Dctn3	16.4624	0.724904	6.82987e-61	1.99612e-59	50.4051
Ms4a6d	16.4522	5.73834	8.087e-61	2.36083e-59	18.0959
Hfe	16.4465	3.67731	8.88346e-61	2.59039e-59	19.6489
Ddost	16.4254	0.903458	1.25828e-60	3.66492e-59	40.2768
Ywhag	16.4109	0.887168	1.59699e-60	4.64089e-59	41.8974
Cd80	16.3623	4.99331	3.55392e-60	1.03043e-58	18.0959
Gm49774	16.3348	3.18114	5.58026e-60	1.61247e-58	20.2903
Sec11c	16.2695	0.676509	1.62432e-59	4.67779e-58	62.6941
Klf4	16.2129	0.670691	4.08628e-59	1.17282e-57	57.6975
Magohb	16.204	1.54746	4.72694e-59	1.35518e-57	26.4011
Gm46224	16.194	6.49531	5.55523e-59	1.58908e-57	17.5895
Gm26917	16.1855	1.63922	6.38004e-59	1.82298e-57	54.0176
Stom	16.1628	1.4591	9.22989e-59	2.62554e-57	29.8447
AI839979	16.1563	5.71505	1.02462e-58	2.9114e-57	17.792
Ubash3b	16.1539	2.39048	1.06626e-58	3.02635e-57	21.472
Dock8	16.146	0.985345	1.21204e-58	3.43629e-57	36.2255
Prex1	16.1246	1.0766	1.71246e-58	4.8497e-57	31.2289
Rab7	16.1121	0.73638	2.09611e-58	5.92962e-57	50.2363
Rin3	16.1002	1.61046	2.54207e-58	7.18324e-57	25.3883
Rab31	16.0631	2.88854	4.63149e-58	1.30442e-56	20.5942
Tspan31	16.0526	1.41834	5.48118e-58	1.54203e-56	28.4605
Cln3	16.0391	2.19399	6.81097e-58	1.91403e-56	22.2147
Ftl1-ps1	16.0222	1.39344	8.94856e-58	2.51198e-56	27.9541
Map3k8	15.9958	0.842916	1.36729e-57	3.83395e-56	42.2012
Pi4k2a	15.9917	1.20729	1.45933e-57	4.08309e-56	31.9379
Il10rb	15.98	1.23535	1.76201e-57	4.92459e-56	30.2498
Kdm7a	15.9741	0.732111	1.93713e-57	5.40811e-56	46.2525
Mvp	15.9391	1.37227	3.39024e-57	9.45459e-56	29.237
Piezo1	15.8634	2.08094	1.13498e-56	3.15487e-55	23.16
Ext1	15.8627	2.2872	1.14819e-56	3.18812e-55	22.7887
Slfn5	15.8618	1.10374	1.16424e-56	3.22919e-55	28.0554
Aim2	15.8615	1.27701	1.17092e-56	3.24418e-55	27.684
Hmox2	15.813	1.08881	2.52966e-56	7.00119e-55	32.3768
Sema4d	15.7982	1.39894	3.20262e-56	8.84455e-55	26.7387
Chil3	15.7133	8.68856	1.22717e-55	3.38173e-54	16.9818
Milr1	15.6618	2.34918	2.76012e-55	7.57346e-54	20.628
Pvr	15.6587	1.82574	2.89887e-55	7.94564e-54	24.4429
Psmb2	15.6579	0.66574	2.93639e-55	8.03986e-54	58.474
Znhit1	15.652	1.22781	3.2173e-55	8.79957e-54	31.2627
Abracl	15.6463	0.65376	3.51886e-55	9.61409e-54	65.3612
Tgif1	15.6437	0.694295	3.66578e-55	1.00048e-53	48.1094
Zbp1	15.6348	2.2414	4.2167e-55	1.14839e-53	21.472
Lman2	15.5968	0.832845	7.64848e-55	2.07417e-53	39.264
Dock10	15.5959	0.710385	7.76181e-55	2.10268e-53	49.2235
Rap1a	15.5681	0.67437	1.20004e-54	3.24748e-53	69.8852
AB124611	15.5495	0.977551	1.60325e-54	4.32944e-53	31.6003
Irak2	15.5403	1.26654	1.85173e-54	4.99519e-53	29.5409
Amz1	15.5389	3.97273	1.8922e-54	5.09897e-53	17.792
Tifab	15.5128	9.52323	2.84214e-54	7.65075e-53	16.7117
Emp1	15.496	1.60278	3.69127e-54	9.92605e-53	24.9156
Zswim4	15.4932	2.24948	3.85527e-54	1.03562e-52	20.898
Mrpl52	15.4911	0.6547	3.98137e-54	1.06837e-52	63.3693
Cd53	15.4881	0.679926	4.17571e-54	1.11934e-52	67.8596
Aup1	15.4863	1.06885	4.29341e-54	1.14969e-52	33.3896
Cbl	15.4789	0.746139	4.81607e-54	1.2883e-52	45.5436
Aldh2	15.4376	0.737422	9.13757e-54	2.4392e-52	48.9196
Cd180	15.4317	1.95422	1.00174e-53	2.67128e-52	21.1681
Ebp	15.3982	0.954853	1.6841e-53	4.47687e-52	33.3896
Mkrn1	15.3942	0.658768	1.79136e-53	4.75706e-52	50.0338
Gch1	15.3935	0.66823	1.8095e-53	4.80025e-52	51.0466
Mob1a	15.3798	0.781459	2.23655e-53	5.92085e-52	40.7495
Surf4	15.3734	1.08829	2.46986e-53	6.53171e-52	32.1067
Fcrls	15.3707	9.40338	2.5727e-53	6.79665e-52	16.5766
Ppp1r18	15.2986	0.706644	7.80856e-53	2.05864e-51	47.9743
Grk2	15.2744	0.631602	1.13325e-52	2.97848e-51	52.7684
Ensa	15.2737	0.882826	1.14435e-52	3.00457e-51	36.7319
Eloa	15.2729	1.17133	1.15925e-52	3.04056e-51	29.7097
Lfng	15.2486	1.19375	1.6822e-52	4.40767e-51	28.1567
BC005537	15.233	0.674775	2.1344e-52	5.58107e-51	62.4916
Slc35c2	15.2233	2.01055	2.47767e-52	6.47207e-51	21.5395
Spg21	15.223	1.00652	2.49034e-52	6.49852e-51	32.9845
Copz1	15.2168	1.2431	2.73431e-52	7.12789e-51	28.8656
Cope	15.211	0.716947	2.99128e-52	7.77399e-51	46.9615
Xdh	15.208	1.86304	3.13149e-52	8.1301e-51	22.451
Fndc3a	15.1793	1.16388	4.84859e-52	1.25626e-50	29.0007
Vaultrc5	15.1758	2.09288	5.11215e-52	1.32321e-50	23.1263
Rp2	15.161	1.991	6.40922e-52	1.65726e-50	21.5395
Atp6ap1	15.1334	0.840055	9.74949e-52	2.51588e-50	37.1371
Magt1	15.1327	1.22251	9.86052e-52	2.54197e-50	28.4943
Ubl3	15.1224	0.62154	1.15336e-51	2.96729e-50	56.1783
P2rx4	15.1219	1.0754	1.16227e-51	2.98722e-50	28.9332
Lmo2	15.1137	0.894152	1.31531e-51	3.37716e-50	30.79
Atp1a3	15.105	4.71971	1.50072e-51	3.84934e-50	16.7792
Anxa4	15.1047	2.49451	1.5082e-51	3.86244e-50	20.9656
Pcyt1a	15.1047	1.44862	1.50885e-51	3.86244e-50	26.7049
Il17ra	15.0556	1.01809	3.1702e-51	8.09097e-50	32.0054
Plekhb2	15.0469	1.33332	3.61882e-51	9.22674e-50	25.9959
Fgl2	15.0225	1.02032	5.22617e-51	1.32984e-49	29.5071
Pgk1	15.0126	0.72736	6.07273e-51	1.54372e-49	46.9615
Cdk2ap2	15.0119	0.704517	6.13764e-51	1.55867e-49	53.106
Slc3a2	15.0033	0.661211	6.99066e-51	1.77002e-49	57.2248
Prdm1	14.9967	2.88045	7.71567e-51	1.95166e-49	19.5138
Mapkapk3	14.9863	1.58583	9.0217e-51	2.27976e-49	23.3964
Psma5	14.9696	0.728184	1.16082e-50	2.93046e-49	43.2478
Gm15987	14.9292	2.15807	2.12914e-50	5.36438e-49	19.8177
Tbxas1	14.9277	6.14568	2.17552e-50	5.47584e-49	16.239
Cd300ld	14.9072	3.87615	2.95827e-50	7.43871e-49	16.8805
Zfp106	14.9009	0.719016	3.25271e-50	8.17108e-49	43.5517
Lmna	14.8842	0.76141	4.17743e-50	1.04838e-48	48.8184
Rgs1	14.8152	1.62351	1.16765e-49	2.92175e-48	25.3545
Arap1	14.8104	1.36563	1.25426e-49	3.13539e-48	25.9284
Pdlim1	14.8091	0.96833	1.27869e-49	3.19335e-48	34.6725
Trafd1	14.8011	1.23186	1.44022e-49	3.58975e-48	29.8109
Rapgef2	14.7994	1.65483	1.47873e-49	3.68214e-48	24.3079
Gm37084	14.7954	1.99422	1.56741e-49	3.89916e-48	21.2694
Arhgdib	14.7816	0.670953	1.92442e-49	4.77798e-48	77.3126
Gpi1	14.7534	0.638061	2.92713e-49	7.24642e-48	63.6057
Cnpy3	14.7436	1.31727	3.38462e-49	8.37089e-48	25.8609
Rab1a	14.7354	0.751094	3.82069e-49	9.44023e-48	42.0999
Tbc1d9	14.6976	4.14667	6.67619e-49	1.64797e-47	17.1843
Lpxn	14.6955	1.34357	6.89286e-49	1.69982e-47	24.0716
Herpud1	14.694	0.724137	7.04152e-49	1.7348e-47	48.7171
Elmo2	14.6879	2.06914	7.7064e-49	1.89678e-47	21.1681
Arl8a	14.6807	0.894635	8.56756e-49	2.10671e-47	34.4362
Daglb	14.6664	2.45878	1.05743e-48	2.59767e-47	19.5138
Itprid2	14.6657	1.51007	1.06907e-48	2.62373e-47	25.0844
Capn2	14.6528	1.21528	1.29347e-48	3.17142e-47	30.1823
Dbnl	14.6366	0.893239	1.6415e-48	4.02088e-47	35.0101
Ilrun	14.6197	1.0014	2.10298e-48	5.14637e-47	33.1533
Serpinb8	14.6094	6.22817	2.4476e-48	5.98398e-47	16.0027
Cib1	14.6067	1.02102	2.54599e-48	6.2186e-47	32.1067
Clec2d	14.6058	0.941901	2.57832e-48	6.29155e-47	34.9088
Nt5c	14.5988	0.748969	2.85663e-48	6.9574e-47	38.5888
Nuak2	14.5882	1.21595	3.33968e-48	8.12613e-47	24.6793
Atp6v0d1	14.582	0.6192	3.65445e-48	8.88358e-47	47.9743
Cbfa2t3	14.5791	1.51091	3.81533e-48	9.26586e-47	26.9075
Samd4b	14.5459	0.86738	6.20435e-48	1.50392e-46	35.4828
Ppp1r9b	14.537	1.1924	7.06562e-48	1.71107e-46	29.0344
Etfb	14.5047	0.632846	1.13116e-47	2.73672e-46	44.3957
Cyp4f18	14.4889	0.970817	1.42396e-47	3.43538e-46	28.4943
Foxn2	14.4636	1.10864	2.05699e-47	4.95324e-46	28.8319
Gmfg	14.4479	0.615305	2.58393e-47	6.21627e-46	68.5348
Pxn	14.446	1.18047	2.65799e-47	6.38841e-46	27.1776
Fam110a	14.4369	2.17256	3.03365e-47	7.28445e-46	20.1891
Reep3	14.4346	0.710594	3.13388e-47	7.51808e-46	41.1884
Cyp27a1	14.4276	3.73897	3.46782e-47	8.31138e-46	16.9142
Il13ra1	14.4199	2.86472	3.88095e-47	9.29285e-46	18.7036
Prelid1	14.4138	0.628649	4.23871e-47	1.01305e-45	50.9115
Arhgef10l	14.4031	2.66166	4.94963e-47	1.18186e-45	19.919
Gpr137b-ps	14.402	1.72177	5.02614e-47	1.19901e-45	20.9318
Atp8b4	14.4009	2.14829	5.10866e-47	1.21756e-45	19.4126
Rab5c	14.3992	0.740387	5.23821e-47	1.24727e-45	40.0405
Gpsm3	14.3943	0.619686	5.61879e-47	1.33665e-45	44.1931
Jak2	14.3938	0.986321	5.66366e-47	1.34482e-45	32.9507
Ifi203	14.3913	0.708997	5.86775e-47	1.39199e-45	49.2573
Hivep1	14.3887	1.14442	6.0905e-47	1.44349e-45	28.0891
Rab32	14.3838	4.14389	6.53761e-47	1.54802e-45	16.2728
Arhgap9	14.3781	1.09097	7.09712e-47	1.67895e-45	26.3673
Plxnd1	14.3628	1.63423	8.86294e-47	2.09475e-45	25.1519
Eif4ebp1	14.355	0.989761	9.91518e-47	2.34128e-45	31.3977
Fam174a	14.345	0.75403	1.14455e-46	2.70015e-45	40.1418
Orai1	14.3412	0.655497	1.20968e-46	2.85116e-45	42.1337
Pf4	14.3177	3.59084	1.69666e-46	3.99161e-45	17.8258
Skil	14.3144	0.654838	1.77936e-46	4.18231e-45	52.397
Lair1	14.3136	4.46762	1.80018e-46	4.22737e-45	16.239
Slc35b2	14.283	1.49515	2.79153e-46	6.54933e-45	24.1391
Stxbp2	14.2762	1.52145	3.07963e-46	7.21865e-45	21.8096
Cebpg	14.2601	0.84901	3.87842e-46	9.06607e-45	34.3011
Acaa1a	14.2306	0.844576	5.91571e-46	1.37906e-44	34.8076
Mgst1	14.2037	1.70234	8.68956e-46	2.02384e-44	24.5105
Me2	14.2014	1.08677	8.98425e-46	2.09058e-44	27.6502
Fam102b	14.2	1.51439	9.16597e-46	2.13092e-44	23.8015
Pkib	14.1683	1.48471	1.44007e-45	3.34485e-44	22.0122
Bin2	14.1601	0.811436	1.61844e-45	3.75575e-44	32.3768
Hspa1b	14.1476	1.27875	1.93168e-45	4.47454e-44	30.4524
Apobr	14.1428	3.10686	2.06986e-45	4.79027e-44	17.2181
Ctdnep1	14.142	0.889243	2.09139e-45	4.83572e-44	32.8494
Capns1	14.1224	0.601206	2.76501e-45	6.38749e-44	59.318
Dmac1	14.1221	1.03215	2.77624e-45	6.40765e-44	28.8319
Lrrc59	14.087	1.04836	4.56464e-45	1.05163e-43	29.237
Plekho1	14.086	0.653095	4.62811e-45	1.0653e-43	43.9568
Mbtd1	14.0748	0.875538	5.42726e-45	1.247e-43	31.499
Mvb12a	14.072	1.02312	5.64259e-45	1.29531e-43	31.5327
Ybx3	14.0641	0.714169	6.31479e-45	1.44832e-43	44.3619
Krt80	14.0595	5.49636	6.73853e-45	1.54413e-43	15.53
Itgal	14.0317	1.10937	9.97993e-45	2.28076e-43	28.8656
Tctex1d2	14.03	2.05863	1.02086e-44	2.33093e-43	20.054
Borcs6	14.0229	0.818674	1.12983e-44	2.57745e-43	32.343
Rnf213	14.005	1.39474	1.45373e-44	3.3134e-43	24.5442
Ifngr2	13.9913	0.856071	1.76175e-44	4.01186e-43	32.1067
Arhgap18	13.9891	1.57131	1.81761e-44	4.13539e-43	21.9784
Tmem219	13.9741	1.09097	2.24185e-44	5.09155e-43	27.4814
Rala	13.9635	0.772516	2.60422e-44	5.90928e-43	38.6226
Akt1	13.9413	0.882038	3.55485e-44	8.05211e-43	34.1323
Zmiz2	13.9391	1.07169	3.66633e-44	8.29726e-43	29.2032
Raph1	13.9236	1.55102	4.55301e-44	1.02948e-42	24.1729
Rap2b	13.9133	1.57132	5.25694e-44	1.18655e-42	22.3835
Lactb	13.9009	1.09278	6.25199e-44	1.40741e-42	26.9413
Kmt5a	13.8789	0.877106	8.50791e-44	1.91357e-42	34.1999
Cltc	13.8747	0.695571	9.01499e-44	2.02584e-42	49.6624
Rab11a	13.8495	0.595145	1.28143e-43	2.87457e-42	44.6658
Nipa2	13.8441	0.836231	1.38037e-43	3.09379e-42	32.9507
Ssu72	13.8099	0.754353	2.22166e-43	4.97065e-42	37.5084
Stard3	13.7955	1.83805	2.71174e-43	6.06183e-42	20.2903
Epn1	13.7823	0.826505	3.25917e-43	7.26649e-42	32.9845
Ssr1	13.7788	0.731045	3.42012e-43	7.61208e-42	38.4537
Il1r2	13.7346	2.22463	6.29689e-43	1.39905e-41	17.1843
Tmem160	13.7341	0.609789	6.34573e-43	1.40867e-41	48.1094
Rtf2	13.7228	0.918992	7.41742e-43	1.64515e-41	31.3302
Tnni2	13.7226	5.31411	7.44e-43	1.64873e-41	15.0912
Hsd17b12	13.6809	1.07054	1.32124e-42	2.92285e-41	27.2451
Anxa7	13.6785	0.77718	1.36448e-42	3.0159e-41	37.0358
Pdxk	13.6637	1.63648	1.67194e-42	3.69227e-41	21.7083
Ap3s1	13.662	1.05428	1.71178e-42	3.777e-41	27.0763
Zfp385a	13.6572	3.04274	1.82969e-42	4.03367e-41	16.7792
Gdpd3	13.6514	4.67821	1.98147e-42	4.36453e-41	15.2937
Fam111a	13.6478	0.745432	2.08048e-42	4.57867e-41	31.0939
Atf4	13.6366	0.596611	2.42773e-42	5.33829e-41	71.8096
Mir155hg	13.6331	1.92071	2.54612e-42	5.58235e-41	19.1425
Tbc1d8	13.633	4.72389	2.54745e-42	5.58235e-41	15.4288
Tmem179b	13.6245	0.690797	2.86431e-42	6.27131e-41	34.74
Slc29a3	13.612	2.6384	3.40031e-42	7.43214e-41	17.3531
Rgl1	13.6114	2.21195	3.42664e-42	7.4833e-41	19.4463
Usf2	13.5765	0.725381	5.51847e-42	1.20105e-40	38.1499
Ndufs8	13.571	0.639748	5.94663e-42	1.29314e-40	41.7286
Glipr2	13.567	1.04903	6.28231e-42	1.36382e-40	28.3592
Il1rn	13.5462	4.256	8.3403e-42	1.80905e-40	15.26
Cmas	13.5387	0.882924	9.24081e-42	2.00267e-40	30.8913
Lamtor1	13.536	0.785142	9.59097e-42	2.0768e-40	34.6725
Il6	13.525	2.28653	1.11386e-41	2.40988e-40	18.5685
H2-M3	13.5133	0.866999	1.30588e-41	2.82293e-40	28.4605
Vrk2	13.4923	1.85995	1.7354e-41	3.73878e-40	19.3788
Idh1	13.4707	1.92905	2.3265e-41	4.99964e-40	20.4591
Ccng2	13.4565	0.952348	2.81811e-41	6.04593e-40	29.4396
Tor1aip1	13.4509	0.616506	3.04152e-41	6.5143e-40	42.5388
Ssr2	13.4492	0.654901	3.11191e-41	6.65948e-40	39.2978
Rgs18	13.4354	3.17027	3.75077e-41	8.01993e-40	15.7326
Tnfaip8l2	13.3895	0.8022	6.96051e-41	1.48582e-39	29.9122
Prdx1	13.3886	0.61135	7.04943e-41	1.50354e-39	73.5989
Rbm7	13.3883	0.709707	7.07807e-41	1.5084e-39	39.3315
Sptssa	13.3812	0.660426	7.78578e-41	1.65645e-39	41.2221
Ddi2	13.3782	1.10312	8.10662e-41	1.72328e-39	26.5699
Vps26a	13.3645	1.10746	9.74394e-41	2.06962e-39	25.9284
C3ar1	13.3636	5.24354	9.86171e-41	2.09289e-39	14.7873
Abcc1	13.3633	1.91453	9.90429e-41	2.10019e-39	19.6489
Pgam1	13.3555	0.58781	1.09953e-40	2.32767e-39	56.5159
Adam15	13.3472	1.51702	1.22912e-40	2.59986e-39	23.6664
Smox	13.3409	2.34073	1.33784e-40	2.82516e-39	18.0284
Dnajb11	13.337	0.801803	1.41035e-40	2.97581e-39	32.6131
Dab2	13.3341	3.42288	1.466e-40	3.09068e-39	16.8467
Ets2	13.309	0.927138	2.05088e-40	4.31663e-39	32.9845
Ear2	13.307	9.27767	2.1068e-40	4.4307e-39	14.3484
Arid4a	13.2973	0.588058	2.39953e-40	5.03802e-39	47.8055
Mctp1	13.2959	4.57486	2.44452e-40	5.12828e-39	14.8211
Cuedc2	13.2884	0.791369	2.7041e-40	5.66819e-39	34.1323
Mtmr14	13.2869	1.66508	2.75947e-40	5.77953e-39	20.2566
Derl1	13.2825	0.728147	2.92313e-40	6.11728e-39	35.5503
A130071D04Rik	13.275	0.626059	3.23271e-40	6.75962e-39	37.4072
Rassf5	13.2645	1.06585	3.71978e-40	7.76539e-39	25.0844
Ptpn12	13.2524	1.1104	4.36789e-40	9.11093e-39	27.2789
Slc31a1	13.2417	1.34822	5.03935e-40	1.04773e-38	22.8224
Il3ra	13.2235	2.33205	6.42408e-40	1.33347e-38	17.8596
Rela	13.2213	0.78056	6.60845e-40	1.37062e-38	33.2546
P2ry6	13.2176	6.20197	6.94284e-40	1.43881e-38	14.5172
Sft2d1	13.2155	0.708356	7.13908e-40	1.47828e-38	31.499
Mdfic	13.2045	2.21447	8.26367e-40	1.70976e-38	18.2647
Psmd13	13.1631	0.673158	1.43128e-39	2.95417e-38	39.129
Atg3	13.1479	0.665576	1.75063e-39	3.60749e-38	36.4956
Aph1a	13.1201	0.999288	2.52597e-39	5.19265e-38	27.549
Ube2e3	13.1097	0.867421	2.89707e-39	5.95074e-38	30.9251
Lmo1	13.1031	2.00339	3.16143e-39	6.48855e-38	18.366
Nucb2	13.1002	1.82711	3.28258e-39	6.73179e-38	19.5814
Cd244a	13.091	2.64166	3.70555e-39	7.58703e-38	16.3065
Map3k14	13.0893	1.30005	3.79184e-39	7.7575e-38	23.0925
Ufc1	13.0804	0.716581	4.26373e-39	8.70202e-38	36.6307
Upb1	13.0797	6.08679	4.30274e-39	8.77464e-38	14.2809
Tent2	13.0773	1.3715	4.43642e-39	9.04005e-38	22.0797
Parp8	13.057	1.45198	5.79678e-39	1.17839e-37	21.3707
Mrps33	13.0538	0.598686	6.04498e-39	1.22786e-37	40.5132
Rnf13	13.0487	1.06203	6.46313e-39	1.31176e-37	26.7049
Lrrc8d	13.0468	1.04196	6.62377e-39	1.3433e-37	25.3545
Slc7a11	13.0388	2.67012	7.36198e-39	1.49182e-37	15.5638
Gm43984	13.0349	2.29488	7.74759e-39	1.56872e-37	17.5895
Mydgf	13.0187	0.869828	9.58077e-39	1.93836e-37	30.7225
Mthfsl	13.0068	1.12773	1.11896e-38	2.2585e-37	24.4767
Pdcd2l	13.0008	1.41851	1.21077e-38	2.44188e-37	21.1681
Nrp2	12.9884	2.39916	1.42387e-38	2.86939e-37	17.5557
Bin3	12.9801	1.41793	1.58666e-38	3.19493e-37	20.7292
Cdk14	12.968	2.21111	1.8593e-38	3.73805e-37	18.6361
Ahcyl2	12.9498	1.07799	2.35443e-38	4.72976e-37	26.7049
Rraga	12.9387	0.677559	2.72062e-38	5.4611e-37	38.5213
Trappc5	12.9285	0.8821	3.10642e-38	6.22574e-37	28.7981
Insig1	12.9277	1.03292	3.13965e-38	6.28741e-37	27.7853
Fuca2	12.9058	1.89505	4.17307e-38	8.34385e-37	18.3322
Dpy19l1	12.8759	1.76551	6.14849e-38	1.22553e-36	19.4801
Gm43430	12.8698	1.03222	6.65608e-38	1.32464e-36	23.7002
Gm42418	12.8393	0.779908	9.87586e-38	1.95476e-36	98.2444
Sertad2	12.8226	0.797807	1.22563e-37	2.42217e-36	33.7947
Mthfd2	12.8067	1.43863	1.50357e-37	2.96917e-36	20.5942
Swap70	12.8046	0.718511	1.5451e-37	3.04883e-36	32.5793
Ciita	12.801	1.54056	1.61956e-37	3.19329e-36	19.4463
Leprot	12.7432	1.14583	3.40222e-37	6.67217e-36	25.1182
Tbcb	12.7261	0.607298	4.23621e-37	8.28865e-36	40.3781
Rasgef1b	12.698	1.02112	6.06455e-37	1.18479e-35	25.287
Apaf1	12.6968	1.82144	6.1613e-37	1.20277e-35	18.6698
Nhp2	12.6964	0.736877	6.18844e-37	1.20715e-35	33.052
Tns3	12.6717	2.54631	8.48897e-37	1.65338e-35	16.6779
Dnase2a	12.6657	1.07727	9.1626e-37	1.78322e-35	23.0587
Ifi205	12.6646	3.13403	9.29123e-37	1.80551e-35	15.26
Cklf	12.6546	0.658746	1.05481e-36	2.04664e-35	29.2708
Gsap	12.6485	2.0796	1.1396e-36	2.20948e-35	16.8805
Myo5a	12.6164	1.34992	1.71563e-36	3.31624e-35	22.2822
Fbl	12.609	0.589666	1.88449e-36	3.63989e-35	43.923
Adprh	12.6052	0.928505	1.97755e-36	3.81675e-35	27.0425
Acap2	12.595	0.949714	2.25014e-36	4.33305e-35	27.9541
Mcts1	12.5737	0.860628	2.94706e-36	5.66655e-35	29.1695
Svil	12.5723	1.0656	2.99687e-36	5.75801e-35	27.0425
Rbbp8	12.5706	0.92162	3.06341e-36	5.87701e-35	26.2998
Ppp2r5c	12.5634	0.692439	3.35774e-36	6.4224e-35	35.6853
Khk	12.5617	2.11195	3.43021e-36	6.5561e-35	18.0621
Tnfrsf21	12.5608	2.91758	3.46841e-36	6.62418e-35	15.53
Stx3	12.543	2.32598	4.34302e-36	8.25756e-35	17.2856
Pqlc1	12.4941	0.988819	8.04331e-36	1.52703e-34	26.1648
Dennd4b	12.489	1.64034	8.57179e-36	1.62495e-34	19.0749
Slc16a10	12.4867	2.4215	8.82209e-36	1.66993e-34	16.6104
Prkx	12.4832	0.834115	9.22216e-36	1.74437e-34	28.8319
Kxd1	12.4716	0.669438	1.06673e-35	2.01623e-34	35.6853
Itgax	12.4673	2.91448	1.12536e-35	2.12547e-34	15.1249
Rps6ka1	12.4648	1.65237	1.16116e-35	2.19146e-34	18.6361
Ppm1m	12.4295	1.26146	1.80768e-35	3.3991e-34	22.4848
Trappc1	12.4269	1.00219	1.86763e-35	3.50668e-34	25.4895
Rpn1	12.4078	0.836176	2.37033e-35	4.44402e-34	32.3093
Atp13a2	12.3815	1.51984	3.28967e-35	6.15861e-34	19.7502
Tmem173	12.3734	1.57888	3.6402e-35	6.80986e-34	18.8386
Pea15a	12.3732	1.27014	3.65189e-35	6.82673e-34	23.5314
Arhgap26-1	12.3394	1.3984	5.55728e-35	1.03508e-33	21.3707
Tmed7	12.2928	0.786876	9.90083e-35	1.8374e-33	30.2161
Myof	12.2871	2.38875	1.06313e-34	1.97011e-33	17.1843
Tlr7	12.2851	3.09241	1.08899e-34	2.01657e-33	14.6185
Msr1	12.2788	9.20589	1.17662e-34	2.17569e-33	13.2343
Mapk3	12.2763	0.870041	1.21389e-34	2.24298e-33	28.393
Grasp	12.27	1.26557	1.31206e-34	2.42263e-33	24.1391
Coro1c	12.2172	0.858832	2.51737e-34	4.63808e-33	29.9122
Plod3	12.1989	1.60887	3.14996e-34	5.79109e-33	20.628
Dok1	12.1777	1.33954	4.08518e-34	7.49966e-33	19.7839
Gm47283	12.1607	0.688051	5.03141e-34	9.22352e-33	47.1303
Entpd1	12.1573	1.21901	5.24341e-34	9.60529e-33	23.9028
Rap2a	12.1552	1.49471	5.37981e-34	9.8481e-33	20.898
Adap1	12.1312	2.17835	7.22166e-34	1.3182e-32	17.5219
Eif4g3	12.1256	0.690257	7.7281e-34	1.40963e-32	34.8751
Specc1	12.1066	2.80282	9.74558e-34	1.77636e-32	15.26
I830077J02Rik	12.0985	4.43553	1.07611e-33	1.96007e-32	13.4706
Slc25a11	12.0979	0.956407	1.084e-33	1.97304e-32	26.6374
Trappc2l	12.0813	0.641602	1.32573e-33	2.41129e-32	35.9217
Mknk1	12.0783	1.82878	1.37534e-33	2.49976e-32	17.6232
Ap1b1	12.0667	1.43417	1.58312e-33	2.87333e-32	20.9656
Cic	12.0536	0.976321	1.85682e-33	3.3653e-32	25.9622
Azin1	12.0495	0.629336	1.95129e-33	3.53153e-32	39.5341
Nabp1	12.0327	1.11374	2.39269e-33	4.32121e-32	24.4767
Pik3cd	12.0137	0.671768	3.0108e-33	5.42602e-32	29.4058
Wnt11	12.0103	4.65441	3.13618e-33	5.64799e-32	13.7745
Arih2	12.0074	0.685138	3.25054e-33	5.84983e-32	32.8494
Pgs1	12.0045	1.32511	3.36525e-33	6.04776e-32	21.3032
Cd93	12.0039	1.30737	3.3877e-33	6.08382e-32	20.4254
Tmem51	11.9803	1.32689	4.5045e-33	8.06677e-32	22.7549
Psmg4	11.9802	0.693042	4.5107e-33	8.07224e-32	31.0263
Lrrk1	11.9762	1.70846	4.73764e-33	8.47243e-32	18.0959
Trem2	11.9721	6.9489	4.97514e-33	8.89094e-32	13.0317
Aldh3b1	11.9718	3.12549	4.99517e-33	8.92049e-32	14.5172
Igsf8	11.9541	1.65251	6.18186e-33	1.10166e-31	18.9061
Pot1b	11.9536	2.05573	6.21596e-33	1.10697e-31	16.6779
Tmem189	11.9444	0.721403	6.94441e-33	1.23497e-31	31.4652
Pacs2	11.9371	1.84671	7.57816e-33	1.34674e-31	17.8933
Zfp710	11.9356	1.9863	7.72242e-33	1.37143e-31	16.9142
Ten1	11.9273	1.00094	8.52616e-33	1.51206e-31	22.8899
Dot1l	11.8928	0.789329	1.29044e-32	2.27904e-31	30.4524
Wdfy4	11.8893	1.03429	1.34586e-32	2.37527e-31	22.5186
Osgep	11.8846	0.709183	1.42234e-32	2.50852e-31	31.634
Med29	11.8714	0.891727	1.66634e-32	2.9348e-31	26.5699
Ethe1	11.8615	0.935144	1.8753e-32	3.30055e-31	27.6502
Blvrb	11.854	0.882094	2.05109e-32	3.60251e-31	32.7481
Spred1	11.8525	1.44156	2.0888e-32	3.66622e-31	22.0459
Ell2	11.8386	0.936114	2.46626e-32	4.32281e-31	26.2998
Siva1	11.8178	0.719509	3.15811e-32	5.52788e-31	32.9169
Vamp4	11.8018	0.828478	3.81875e-32	6.666e-31	26.2998
Hsd17b11	11.7873	1.10812	4.54033e-32	7.89863e-31	23.7002
Dap	11.7793	0.803552	4.98776e-32	8.6711e-31	29.4058
Yipf1	11.7726	0.93817	5.4025e-32	9.38573e-31	24.6793
Sirpb1c	11.7708	5.16767	5.5222e-32	9.58719e-31	12.9305
Ms4a7	11.7662	9.12326	5.82901e-32	1.0113e-30	12.6941
Cfh	11.7553	3.2001	6.6328e-32	1.14997e-30	13.977
Rpn2	11.7551	0.624262	6.64904e-32	1.152e-30	34.9088
Was	11.7517	0.880757	6.92363e-32	1.19877e-30	22.5861
Cd300lg	11.7425	1.40361	7.71379e-32	1.33467e-30	16.4078
Glmp	11.7377	0.817983	8.16406e-32	1.41021e-30	27.4477
2310022A10Rik	11.7377	2.02976	8.16689e-32	1.41021e-30	16.3741
Arhgap31	11.7284	0.587904	9.1201e-32	1.57268e-30	36.3943
Bscl2	11.7221	1.21394	9.81995e-32	1.69108e-30	22.0459
Ctnna1	11.7212	0.610821	9.93033e-32	1.70894e-30	36.0567
Ass1	11.7151	1.25235	1.06713e-31	1.83521e-30	20.6955
Scarb1	11.7111	1.70477	1.11808e-31	1.92026e-30	18.0959
Sptlc2	11.693	0.836454	1.38362e-31	2.36994e-30	25.9622
Tnip1	11.6798	1.04252	1.61622e-31	2.76466e-30	24.4092
Dse	11.6746	2.63888	1.71969e-31	2.93968e-30	15.395
Dusp5	11.6744	0.593533	1.72293e-31	2.94325e-30	44.3619
Commd4	11.659	0.609827	2.06545e-31	3.51898e-30	32.7144
Stxbp3	11.655	0.876706	2.16322e-31	3.6831e-30	27.5827
Sgms2	11.648	3.22834	2.34851e-31	3.99326e-30	13.977
Hpse	11.6444	2.64058	2.44939e-31	4.15925e-30	14.3484
Snd1	11.6379	1.36527	2.64558e-31	4.48643e-30	20.9318
Lmnb1	11.6368	0.942063	2.68018e-31	4.5421e-30	22.451
Gm36486	11.6358	4.95783	2.71153e-31	4.59218e-30	12.9305
Comt	11.6176	0.912718	3.35441e-31	5.66968e-30	27.9878
Serpinb10	11.5874	9.03939	4.77179e-31	8.02822e-30	12.4916
Ccl7	11.5817	3.75763	5.1004e-31	8.56982e-30	13.7745
Npc1	11.5789	1.2002	5.26884e-31	8.84701e-30	21.2694
Mafg	11.5684	0.649112	5.95994e-31	9.98778e-30	33.2208
Csnk1e	11.5553	0.673117	6.93693e-31	1.16022e-29	32.6131
Ssbp4	11.5391	0.777839	8.38326e-31	1.40121e-29	29.3383
Ormdl2	11.5214	1.10659	1.02955e-30	1.71858e-29	20.3916
1110038B12Rik	11.5169	0.631099	1.08419e-30	1.80862e-29	32.7481
Oasl1	11.5058	3.44932	1.23326e-30	2.05326e-29	13.8758
Hat1	11.5023	0.92312	1.28409e-30	2.1365e-29	23.3288
Icosl	11.4985	1.37752	1.34262e-30	2.23242e-29	18.2984
Snx1	11.486	0.909168	1.55101e-30	2.57726e-29	25.3883
Arf3	11.482	0.980836	1.62391e-30	2.69488e-29	24.9156
Fgd4	11.4804	3.33007	1.65444e-30	2.74378e-29	13.9433
Nampt	11.4755	0.781575	1.75169e-30	2.90318e-29	29.5409
Rgs19	11.4623	1.02077	2.04126e-30	3.37653e-29	21.7421
C9orf72	11.4278	1.95523	3.0376e-30	5.00842e-29	16.4416
Dusp22	11.4263	1.7764	3.08865e-30	5.08603e-29	17.9608
Ifi35	11.4179	0.724524	3.40292e-30	5.59632e-29	29.8447
Ticam2	11.3699	5.21834	5.90537e-30	9.67445e-29	12.4916
Mfsd14b	11.3648	1.12555	6.26408e-30	1.02555e-28	21.1344
Lgals3bp	11.3527	1.54287	7.1888e-30	1.17469e-28	18.9737
Fcgr1	11.3521	10.3853	7.23804e-30	1.18198e-28	12.2215
Slirp	11.3447	0.670442	7.88361e-30	1.28576e-28	30.5537
Sod1	11.3362	0.596148	8.68665e-30	1.41493e-28	37.7448
Eps15	11.3298	0.876154	9.33727e-30	1.51994e-28	24.578
Htra2	11.3195	1.56083	1.05019e-29	1.70626e-28	18.7373
Slc35e4	11.3103	1.68987	1.16656e-29	1.89412e-28	18.4673
Ufm1	11.2984	0.643199	1.33695e-29	2.16803e-28	31.9041
Tet3	11.2941	0.658576	1.4031e-29	2.27242e-28	34.0311
Zswim6	11.2902	0.95147	1.46697e-29	2.37285e-28	25.2532
Por	11.2851	1.08201	1.55503e-29	2.5137e-28	23.0925
Pafah1b3	11.2659	1.12175	1.93375e-29	3.1188e-28	19.3788
Stat5a	11.2659	1.00615	1.93423e-29	3.1188e-28	23.7002
Tfe3	11.2562	1.08242	2.15961e-29	3.47562e-28	22.181
Tagap	11.2534	1.03966	2.22896e-29	3.58498e-28	20.8305
BC035044	11.2321	3.45045	2.83645e-29	4.54775e-28	13.0317
Lyz1	11.2249	8.39653	3.07691e-29	4.93019e-28	12.154
Lamtor3	11.2078	0.707813	3.73169e-29	5.9644e-28	30.6212
Ptprs	11.1886	1.72565	4.63687e-29	7.38808e-28	18.9737
Larp4b	11.153	0.660551	6.92318e-29	1.09967e-27	30.8238
Susd3	11.1438	1.36152	7.67809e-29	1.21731e-27	16.948
Gosr2	11.1334	1.14569	8.62978e-29	1.3665e-27	20.8643
Epb41l2	11.1274	0.714289	9.23332e-29	1.46026e-27	29.9797
Slc25a20	11.127	1.37276	9.2698e-29	1.46512e-27	19.8852
Stx6	11.104	1.07792	1.20015e-28	1.89336e-27	21.2694
Ogfr	11.074	1.00383	1.67749e-28	2.64153e-27	22.1134
Rhbdf2	11.0598	1.55763	1.96528e-28	3.0909e-27	17.2181
Nrp1	11.0474	1.05528	2.25683e-28	3.54727e-27	20.763
Arhgef6	11.0468	0.819083	2.27045e-28	3.56647e-27	24.4767
Aldh9a1	11.0315	1.2304	2.69217e-28	4.22632e-27	20.5267
Tyk2	11.0083	1.45166	3.48435e-28	5.45988e-27	17.3531
Cd36	11.0068	0.989787	3.54546e-28	5.55224e-27	20.6617
Ryr1	10.9959	3.0833	4.0006e-28	6.2535e-27	13.0317
Mfsd7a	10.9922	5.53754	4.16525e-28	6.5069e-27	12.1877
Sh2b2	10.9774	3.21559	4.90588e-28	7.64989e-27	13.2343
Gns	10.9765	0.728265	4.95631e-28	7.7238e-27	29.1695
Gm37352	10.9649	3.21348	5.6371e-28	8.77404e-27	14.3822
Uap1l1	10.9605	2.17618	5.91616e-28	9.2028e-27	14.8211
Rin2	10.959	2.38262	6.01329e-28	9.34819e-27	15.6313
Sulf2	10.9558	2.13319	6.23286e-28	9.68365e-27	15.1587
Bak1	10.9399	1.0745	7.43073e-28	1.15377e-26	21.472
Plekhm3	10.9328	1.28928	8.03002e-28	1.24531e-26	18.366
Ly96	10.9091	2.54444	1.0434e-27	1.61324e-26	14.1458
Psmd14	10.9077	0.681977	1.0587e-27	1.63589e-26	29.3383
Srgap2	10.9036	1.35385	1.10726e-27	1.7099e-26	19.8515
Mob3b	10.8953	2.7943	1.21343e-27	1.87272e-26	13.5381
Slc31a2	10.8903	1.63879	1.28187e-27	1.97596e-26	17.0493
Ccdc71l	10.8833	0.991393	1.38516e-27	2.1339e-26	22.2485
Nubp1	10.8777	0.78359	1.47178e-27	2.26597e-26	23.4639
Bbc3	10.8766	0.889757	1.49068e-27	2.29369e-26	24.5105
Paxbp1	10.8763	0.919677	1.49549e-27	2.29971e-26	25.7934
Rabgef1	10.8625	1.02329	1.73864e-27	2.66561e-26	22.8562
Mospd2	10.8566	1.77342	1.85513e-27	2.8425e-26	16.3741
Lrmp	10.8527	0.669398	1.93546e-27	2.9638e-26	24.4092
Dapk1	10.8419	2.66783	2.17979e-27	3.33197e-26	14.3147
Blvra	10.8351	1.26887	2.34666e-27	3.58489e-26	21.0331
Tnip2	10.828	2.17999	2.53676e-27	3.87068e-26	15.4288
Ubtd1	10.8227	2.09217	2.68771e-27	4.09855e-26	16.2728
Dclre1c	10.8149	1.70453	2.92587e-27	4.45907e-26	15.8339
Mapk1ip1l	10.8103	0.622618	3.07801e-27	4.68814e-26	31.0939
Fam234a	10.805	1.97709	3.25863e-27	4.95734e-26	16.1377
Il1a	10.7904	7.12846	3.81928e-27	5.80336e-26	11.6813
Cysltr1	10.7845	5.85782	4.07506e-27	6.18465e-26	11.7826
Dna2	10.7604	4.72517	5.29324e-27	8.00498e-26	11.9851
Gpd2	10.7589	0.871832	5.38018e-27	8.13163e-26	23.5314
Diaph2	10.7588	1.05617	5.38431e-27	8.13307e-26	23.025
Gm9733	10.7556	6.34535	5.57465e-27	8.41562e-26	11.6813
Nectin1	10.7499	3.39353	5.93391e-27	8.95267e-26	12.998
Lemd2	10.7418	0.942917	6.47692e-27	9.76617e-26	23.1938
Vwa5a	10.7379	1.88416	6.75369e-27	1.01715e-25	16.6104
Lrpap1	10.7378	0.685176	6.7615e-27	1.01773e-25	30.5199
Abcd1	10.7317	1.75872	7.2276e-27	1.0866e-25	16.2053
Mfsd12	10.7051	3.23013	9.62859e-27	1.44587e-25	12.998
Coro2a	10.7008	1.81484	1.00852e-26	1.51177e-25	14.8886
Elf4	10.6946	1.03746	1.0783e-26	1.61448e-25	19.4126
Pin4	10.6821	0.62089	1.23503e-26	1.84806e-25	28.8656
Gm28875	10.6775	1.40441	1.29753e-26	1.94045e-25	16.948
Lyl1	10.6745	1.11191	1.34018e-26	2.00306e-25	18.8386
Rnasel	10.6734	1.9181	1.35576e-26	2.02516e-25	15.3612
Gabarapl1	10.673	0.927714	1.36163e-26	2.03275e-25	24.8143
Rragc	10.6595	0.730286	1.57477e-26	2.34683e-25	27.7178
Ccdc86	10.6571	1.17037	1.61642e-26	2.4061e-25	18.9399
Ppp6r1	10.6545	0.776324	1.66213e-26	2.4727e-25	27.5827
D930030I03Rik	10.6484	3.39818	1.77408e-26	2.63618e-25	12.4916
Fam117b	10.6389	0.731767	1.96352e-26	2.91428e-25	25.7596
Fcho2	10.6345	0.588107	2.06021e-26	3.05602e-25	32.5118
Naa38	10.6164	0.585114	2.50066e-26	3.70506e-25	31.3302
Rbfa	10.5831	0.86651	3.56806e-26	5.27738e-25	23.734
Stx16	10.5663	0.804322	4.27165e-26	6.31074e-25	25.0506
Rest	10.5659	0.604296	4.28682e-26	6.3295e-25	30.8913
Sla	10.5605	0.589585	4.54325e-26	6.70425e-25	25.2194
Rnd3	10.5482	1.35306	5.17829e-26	7.62813e-25	21.7758
Zc3h12c	10.5308	3.12299	6.22902e-26	9.16013e-25	13.2005
Lrrc8c	10.5291	0.757632	6.3424e-26	9.32151e-25	24.0716
Uck2	10.5163	1.26418	7.26539e-26	1.06597e-24	19.1087
Tbc1d10b	10.5004	1.0147	8.59892e-26	1.26017e-24	21.2694
Cd84	10.4944	0.720424	9.17005e-26	1.34233e-24	25.8271
Kctd20	10.4743	0.716099	1.1332e-25	1.65596e-24	25.6246
Hmgcr	10.4631	0.845461	1.27652e-25	1.86327e-24	23.869
Lpin2	10.4493	1.06244	1.47677e-25	2.15065e-24	19.4463
Abca7	10.4272	1.26384	1.86297e-25	2.70692e-24	18.3997
Relb	10.3998	0.803293	2.48333e-25	3.60013e-24	26.2323
Pygl	10.3894	1.89318	2.77147e-25	4.01329e-24	15.1924
Dok2	10.3812	1.28652	3.0194e-25	4.36737e-24	18.5685
Pigx	10.3636	0.850137	3.63193e-25	5.24446e-24	22.1472
Pilra	10.3622	2.95166	3.68556e-25	5.31889e-24	12.5253
Ergic3	10.3563	0.654711	3.91697e-25	5.64967e-24	28.9332
Cdc42ep2	10.3371	1.572	4.78671e-25	6.89637e-24	17.4207
Dusp16	10.3366	0.889216	4.81241e-25	6.9295e-24	21.8096
Sirt2	10.3297	0.665225	5.17073e-25	7.43707e-24	30.2161
Il18	10.3255	3.88451	5.40086e-25	7.75934e-24	11.8163
Commd8	10.2916	0.599415	7.69169e-25	1.10011e-23	29.1357
Sigmar1	10.2338	1.01843	1.39872e-24	1.99495e-23	21.3369
Rab24	10.2318	0.745136	1.42768e-24	2.03513e-23	26.4348
Lsm10	10.2157	1.25803	1.68596e-24	2.39794e-23	18.7036
Csgalnact2	10.2065	1.56362	1.85461e-24	2.63343e-23	16.9142
Os9	10.1889	0.689772	2.22244e-24	3.14523e-23	25.6921
Nceh1	10.1843	2.03672	2.33031e-24	3.29243e-23	14.4497
Sqor	10.1839	1.81053	2.33925e-24	3.30323e-23	16.5429
Gm45223	10.1724	1.12294	2.63309e-24	3.71202e-23	19.4463
Gnpda1	10.1532	1.93083	3.20535e-24	4.51131e-23	14.1458
Dok3	10.1407	0.785687	3.64642e-24	5.12644e-23	21.3032
Mrpl36	10.1303	0.639346	4.05413e-24	5.69024e-23	27.4477
Fbrs	10.1291	0.893673	4.10501e-24	5.75849e-23	21.7758
Rftn1	10.1282	0.891201	4.14137e-24	5.80632e-23	21.2694
Ap3d1	10.1236	0.984011	4.34234e-24	6.08141e-23	22.8562
Tmem50b	10.1026	1.06831	5.37936e-24	7.51319e-23	19.919
Pgap2	10.1003	1.27983	5.50767e-24	7.6882e-23	17.9608
Usp8	10.0977	0.871233	5.65803e-24	7.89378e-23	23.9703
Cass4	10.0926	4.52885	5.95956e-24	8.29634e-23	11.2086
Arrdc1	10.0775	1.11211	6.94717e-24	9.65019e-23	18.0621
Cmc1	10.0723	0.681258	7.32379e-24	1.01678e-22	25.0844
Tspan33	10.0704	3.9924	7.47062e-24	1.03604e-22	11.7488
Gm36161	10.0646	7.29722	7.91891e-24	1.09702e-22	10.871
Bcl6	10.0584	1.47712	8.43422e-24	1.16714e-22	16.5429
Ncoa7	10.057	1.06961	8.55933e-24	1.18382e-22	20.4929
Ttyh3	10.0271	1.04485	1.15865e-23	1.59818e-22	18.2309
4931440P22Rik	10.026	2.21317	1.17196e-23	1.61566e-22	13.842
Pik3r6	10.0245	4.56954	1.18991e-23	1.63953e-22	11.3774
Ccdc88b	10.0204	1.69153	1.23948e-23	1.70599e-22	14.9899
Ube2q1	10.0059	0.600937	1.43637e-23	1.97486e-22	29.4058
Chmp2b	9.99858	0.733806	1.54605e-23	2.12337e-22	25.1182
Gtf2e2	9.97765	1.06488	1.90935e-23	2.61811e-22	19.6151
Maf	9.97214	1.40196	2.01836e-23	2.76611e-22	20.628
Map3k11	9.9466	1.11706	2.60959e-23	3.57254e-22	18.9061
Sh3bp2	9.945	1.94869	2.65178e-23	3.62836e-22	13.4369
Myo9b	9.94312	0.909039	2.70218e-23	3.69535e-22	22.5523
Rab9	9.93869	0.601887	2.82532e-23	3.86168e-22	27.7515
Ppm1h	9.9284	1.13482	3.13235e-23	4.27675e-22	17.9946
Oaf	9.91704	1.56945	3.50996e-23	4.78722e-22	15.1249
Jup	9.91468	1.29551	3.5939e-23	4.89909e-22	17.8258
Stard9	9.91395	2.57566	3.6205e-23	4.93009e-22	13.2005
1700025G04Rik	9.90802	1.06316	3.84165e-23	5.22845e-22	19.8852
Atp7a	9.89966	1.50686	4.17683e-23	5.67858e-22	15.9014
Ric8a	9.89544	0.824942	4.35694e-23	5.92029e-22	23.025
Klf10	9.89095	0.860097	4.55667e-23	6.18512e-22	26.8737
St3gal5	9.88211	2.03401	4.97722e-23	6.75238e-22	13.9433
Retnla	9.86639	7.36856	5.82247e-23	7.88655e-22	10.871
Snx6	9.86283	0.707739	6.03247e-23	8.16667e-22	26.7387
Cln5	9.85513	0.861431	6.51355e-23	8.81328e-22	20.3579
Ap3b1	9.8418	0.826846	7.43699e-23	1.00468e-21	23.6327
Acsl5	9.83942	0.899213	7.61503e-23	1.02819e-21	20.6955
1700019L13Rik	9.83228	3.15956	8.17458e-23	1.10316e-21	12.0864
Cep350	9.82913	0.630486	8.43477e-23	1.13767e-21	28.3592
Pqlc3	9.8269	2.14339	8.62359e-23	1.16191e-21	13.3693
Arl8b	9.82439	0.807551	8.84105e-23	1.18996e-21	23.8352
Fbxw11	9.81334	1.19766	9.86474e-23	1.32704e-21	18.6698
Gla	9.80878	1.15182	1.03207e-22	1.38765e-21	17.3531
Prkab2	9.80792	1.18457	1.04096e-22	1.39813e-21	18.1634
Smpdl3b	9.78765	5.19661	1.27212e-22	1.70592e-21	10.871
Zfp217	9.75013	1.16129	1.84223e-22	2.46399e-21	17.2856
Slc43a2	9.7399	1.16294	2.03758e-22	2.72099e-21	17.7245
Evi2	9.72948	2.08401	2.2575e-22	3.00839e-21	12.6941
Amdhd2	9.72537	1.59965	2.35053e-22	3.13074e-21	15.2262
Rbks	9.71678	3.20674	2.55731e-22	3.39907e-21	11.7151
Dck	9.71093	1.19122	2.7085e-22	3.59816e-21	17.0831
Dr1	9.69577	0.972082	3.14253e-22	4.1661e-21	20.3241
Elp5	9.68636	0.92293	3.44579e-22	4.5634e-21	21.3369
Trim30d	9.66508	1.98992	4.24277e-22	5.61305e-21	13.2343
Crybg1	9.65997	0.8337	4.46015e-22	5.89149e-21	20.5267
Parl	9.65663	0.733807	4.60781e-22	6.0834e-21	23.6327
Lasp1	9.65338	0.702275	4.75611e-22	6.27596e-21	24.0716
Zfp800	9.65048	0.597197	4.89256e-22	6.44935e-21	25.9959
Antxr2	9.63993	1.18653	5.42258e-22	7.13331e-21	16.8805
Abca9	9.62408	3.61752	6.3272e-22	8.3105e-21	11.2424
Ticam1	9.61373	2.1717	6.99645e-22	9.1801e-21	13.0993
Gatm	9.60619	2.05194	7.52807e-22	9.86752e-21	11.8163
Taf13	9.58793	0.929069	8.98669e-22	1.17253e-20	20.2566
Nkiras2	9.55316	1.34459	1.25799e-21	1.63302e-20	17.2856
Cyb5r4	9.54705	0.786978	1.33443e-21	1.7305e-20	21.6408
G6pdx	9.53996	1.64018	1.42885e-21	1.85012e-20	14.8548
Sec14l1	9.53976	1.09887	1.43169e-21	1.85287e-20	19.2438
Cd177	9.52349	6.5757	1.6746e-21	2.16504e-20	10.3309
Itpripl2	9.52333	1.40505	1.6771e-21	2.16717e-20	17.1843
Plp2	9.51987	0.802477	1.73393e-21	2.23949e-20	24.6455
Cyp4f16	9.51004	3.01396	1.90596e-21	2.46042e-20	11.8839
Ndrg1	9.47837	0.858283	2.58281e-21	3.31911e-20	20.054
Slc39a1	9.47534	0.770084	2.65888e-21	3.41514e-20	24.4092
Rnf114	9.47252	0.612756	2.73176e-21	3.50699e-20	25.2194
Hilpda	9.45618	0.945899	3.19398e-21	4.09627e-20	19.8177
Atxn7l1	9.45526	1.22706	3.22216e-21	4.13035e-20	16.813
Map2k1	9.44792	0.697047	3.45615e-21	4.42806e-20	23.4301
Commd7	9.4376	0.615852	3.81419e-21	4.88189e-20	24.4429
Hk3	9.42777	3.93175	4.18907e-21	5.35635e-20	10.6347
Renbp	9.42737	2.49802	4.20486e-21	5.37386e-20	12.1877
Trim16	9.42528	3.96686	4.28941e-21	5.47917e-20	11.0061
Vma21	9.38584	0.704471	6.24153e-21	7.94894e-20	24.3754
Igbp1	9.38521	0.624317	6.27928e-21	7.99303e-20	25.3545
Aoah	9.38039	3.44652	6.57279e-21	8.35833e-20	10.9386
Stx4a	9.37845	0.590139	6.69467e-21	8.50908e-20	29.2708
Eepd1	9.37705	3.15781	6.78449e-21	8.61469e-20	11.4787
Scaf4	9.36537	1.17203	7.57856e-21	9.60866e-20	17.7583
Fdps	9.34882	1.12943	8.86345e-21	1.12266e-19	19.6151
Gm37560	9.34812	4.06958	8.92182e-21	1.12949e-19	10.6009
Ms4a8a	9.34511	7.95846	9.17948e-21	1.16154e-19	10.0945
Arg2	9.33682	2.98333	9.92698e-21	1.25364e-19	10.9723
AI413582	9.32242	0.682897	1.13719e-20	1.43117e-19	20.6617
Naip2	9.28593	3.57185	1.60301e-20	2.01048e-19	10.7698
Padi2	9.28501	2.00281	1.61693e-20	2.02695e-19	12.6266
Mrpl14	9.27745	0.593357	1.73578e-20	2.17381e-19	28.2917
Map4k1	9.27125	0.742093	1.8398e-20	2.30069e-19	19.0074
Bmyc	9.26843	0.758001	1.88913e-20	2.36122e-19	22.451
Arrb1	9.26612	1.45786	1.93043e-20	2.41049e-19	15.2262
Ncln	9.26369	1.17965	1.97481e-20	2.46351e-19	17.5895
Matk	9.25566	2.56281	2.1291e-20	2.6508e-19	11.58
2310009B15Rik	9.22451	1.20899	2.84858e-20	3.53624e-19	17.0155
Sirpb1b	9.21891	3.584	3.00121e-20	3.72211e-19	10.4659
5430427O19Rik	9.21776	1.65541	3.03377e-20	3.75884e-19	13.0655
Csf3r	9.21202	1.86754	3.20032e-20	3.96328e-19	11.4787
Gyg	9.20467	0.963621	3.42719e-20	4.24013e-19	20.763
Zbtb7b	9.18468	1.13698	4.12772e-20	5.09205e-19	17.6232
Tor3a	9.17967	1.32749	4.32429e-20	5.33197e-19	15.6651
Baiap2	9.16894	1.2329	4.77712e-20	5.88181e-19	17.1506
Fam98c	9.16593	1.0298	4.91195e-20	6.04491e-19	18.501
Ptrhd1	9.15289	1.01974	5.54278e-20	6.81469e-19	18.9061
Mgat2	9.15122	0.636357	5.62935e-20	6.91448e-19	24.5442
Osm	9.14643	2.19719	5.88475e-20	7.22471e-19	11.6475
Dctpp1	9.13331	0.905135	6.64385e-20	8.15274e-19	19.2775
Pisd	9.12115	0.647839	7.43345e-20	9.10856e-19	23.869
Jaml	9.11511	2.13004	7.85877e-20	9.62051e-19	12.154
Atp6v1h	9.10752	0.690758	8.42824e-20	1.03127e-18	24.1053
Acot9	9.09702	0.877877	9.28465e-20	1.13335e-18	20.898
Paf1	9.09423	0.649488	9.52592e-20	1.16224e-18	27.0088
Phactr2	9.07235	1.37122	1.16472e-19	1.41836e-18	17.5557
Gm10177	9.065	0.706625	1.24605e-19	1.51666e-18	22.1472
Stat6	9.03731	0.591005	1.6058e-19	1.94991e-18	26.4348
Gga1	9.03556	0.951477	1.63163e-19	1.98034e-18	19.1425
Adrb2	9.03214	0.924174	1.68343e-19	2.04223e-18	21.5733
Eef1akmt1	9.02865	1.17853	1.73798e-19	2.10542e-18	16.9142
Parvb	9.01692	2.15315	1.93446e-19	2.33901e-18	12.3228
Sdc4	9.01298	0.693843	2.0053e-19	2.42351e-18	38.3525
Asl	9.00777	1.49862	2.10288e-19	2.54024e-18	14.8211
Ly6a2	9.00751	3.96378	2.10784e-19	2.54503e-18	10.2633
Rab1b	8.99358	0.702796	2.39304e-19	2.88802e-18	24.3079
Tcn2	8.98831	0.95596	2.51054e-19	3.02697e-18	19.8177
Lars2	8.98644	0.824203	2.55367e-19	3.07752e-18	31.9041
Osgin2	8.98117	1.6586	2.67903e-19	3.22708e-18	13.7745
Tmpo	8.97585	0.608662	2.81163e-19	3.38203e-18	26.4686
Tbc1d4	8.97323	2.20948	2.87938e-19	3.46026e-18	13.9433
Clec4n	8.96224	5.89911	3.1816e-19	3.81807e-18	9.75692
Oasl2	8.956	2.31626	3.36661e-19	4.0363e-18	12.0527
Creb1	8.93678	0.630135	4.00688e-19	4.78822e-18	24.0716
Sestd1	8.93473	2.71549	4.08184e-19	4.87324e-18	11.7488
Spcs3	8.92835	0.777732	4.32416e-19	5.15773e-18	20.5267
Casp6	8.92561	1.17125	4.4323e-19	5.28179e-18	16.104
Pts	8.91634	0.745404	4.81968e-19	5.74074e-18	21.7758
Pnkp	8.90757	1.04794	5.2163e-19	6.19872e-18	17.5895
Tnfrsf13b	8.8897	0.969658	6.12767e-19	7.26509e-18	15.6313
Asph	8.88969	1.08444	6.12787e-19	7.26509e-18	19.8515
Cyp51	8.88864	0.962228	6.18612e-19	7.33075e-18	19.5476
Abl2	8.88823	0.86564	6.20907e-19	7.35454e-18	19.345
Gfpt1	8.87496	0.781782	6.996e-19	8.27898e-18	21.4382
Abcb1b	8.86347	1.23238	7.75653e-19	9.16202e-18	15.7664
Rnf166	8.84708	0.773947	8.98376e-19	1.05872e-17	20.2903
Ppp1r10	8.82281	0.614682	1.11622e-18	1.31061e-17	32.4443
Orai2	8.81793	1.21998	1.1659e-18	1.36832e-17	14.3484
Fas	8.80918	0.981193	1.26061e-18	1.47743e-17	20.2228
Ctsd	8.80786	0.60983	1.27553e-18	1.49424e-17	40.4456
Lpcat2	8.80007	1.81112	1.3673e-18	1.59954e-17	12.0864
Rogdi	8.79353	1.93951	1.44931e-18	1.69344e-17	12.7616
Pilrb2	8.79351	3.82033	1.44955e-18	1.69344e-17	9.92573
Isg20	8.75978	1.57668	1.95635e-18	2.28238e-17	14.1121
Gnaq	8.74842	0.690272	2.16355e-18	2.52181e-17	25.1182
Plbd2	8.7458	1.21617	2.21435e-18	2.57867e-17	16.3065
Tlr13	8.74281	4.71179	2.2738e-18	2.64669e-17	9.65564
Xylt1	8.73166	0.775665	2.50961e-18	2.91587e-17	19.6489
Dcp2	8.72277	0.651839	2.7147e-18	3.1513e-17	20.5604
Agpat5	8.67341	0.685673	4.19352e-18	4.84376e-17	22.4848
Rgs14	8.65442	1.50841	4.95421e-18	5.71208e-17	13.0317
Gpr108	8.65336	0.948015	5.00067e-18	5.76306e-17	18.501
Agps	8.62507	0.995448	6.40552e-18	7.36575e-17	17.2181
Atg2a	8.60886	0.618985	7.37875e-18	8.46934e-17	24.5105
Fcgr4	8.60563	4.79832	7.59017e-18	8.7081e-17	9.52059
Hs6st1	8.60099	1.36634	7.90318e-18	9.05908e-17	14.5172
Prelid3b	8.57171	0.654306	1.01956e-17	1.16711e-16	21.5057
1600010M07Rik	8.56224	3.87706	1.10696e-17	1.26602e-16	9.58812
Gm43775	8.56122	3.39289	1.11676e-17	1.27666e-16	9.99325
Mindy3	8.53333	0.750345	1.42189e-17	1.62186e-16	20.9993
Tnrc18	8.52939	0.607542	1.47123e-17	1.67739e-16	25.0506
2310001H17Rik	8.52783	0.702537	1.49122e-17	1.69866e-16	18.0284
Adap2	8.51896	3.17699	1.60986e-17	1.83299e-16	10.3984
Mrto4	8.51776	0.808163	1.62675e-17	1.85058e-16	18.8724
Crybg3	8.50725	1.37401	1.78101e-17	2.02426e-16	15.2937
Arhgef3	8.49625	0.672192	1.9582e-17	2.22071e-16	20.0878
Lpl	8.48196	0.824975	2.21423e-17	2.50773e-16	27.549
Slc35f6	8.46558	1.4443	2.54879e-17	2.87771e-16	14.2134
Stk19	8.4406	0.830162	3.1572e-17	3.55679e-16	19.2775
Ptpa	8.44005	0.630483	3.17211e-17	3.57201e-16	23.7002
Acot7	8.43551	1.27581	3.29764e-17	3.70684e-16	14.686
Srd5a3	8.43534	1.22972	3.30235e-17	3.7105e-16	14.5172
Exosc5	8.43251	0.66338	3.38343e-17	3.79993e-16	20.5942
Ggta1	8.42881	0.955173	3.492e-17	3.91843e-16	17.4207
Trappc6a	8.41578	0.683617	3.90278e-17	4.37361e-16	21.607
Tbc1d23	8.41212	0.750169	4.02672e-17	4.51052e-16	18.3322
Nipsnap3b	8.41126	0.595882	4.0563e-17	4.54167e-16	21.0668
Msmo1	8.40476	1.16419	4.2875e-17	4.79843e-16	16.0027
Phf11a	8.39065	4.49003	4.83451e-17	5.39882e-16	9.38555
Arl13b	8.39058	0.660702	4.83731e-17	5.39959e-16	22.1472
Spn	8.38779	0.759493	4.95352e-17	5.52689e-16	18.8049
Relt	8.38224	1.8435	5.193e-17	5.78904e-16	12.998
Cd33	8.37768	3.32446	5.3981e-17	6.01505e-16	9.62188
Eif2a	8.36795	0.609543	5.8631e-17	6.52752e-16	22.2485
Havcr2	8.36635	5.64531	5.9431e-17	6.6137e-16	9.18298
Tmem185b	8.35219	1.82344	6.70085e-17	7.444e-16	12.3228
Gm34455	8.34765	1.54605	6.96318e-17	7.72536e-16	13.6732
4930455G09Rik	8.30044	6.02369	1.03723e-16	1.14431e-15	9.11546
Mrtfa	8.2998	1.14524	1.04286e-16	1.15002e-15	15.9352
Acsl4	8.27182	0.752128	1.3193e-16	1.45174e-15	18.7036
Dcxr	8.27001	1.75659	1.33954e-16	1.47274e-15	12.0864
Arl11	8.26422	5.61362	1.40615e-16	1.54333e-15	9.01418
Pigt	8.24518	0.765331	1.64918e-16	1.80541e-15	18.366
Acox3	8.2374	1.02355	1.75996e-16	1.92505e-15	16.0702
Sh3pxd2b	8.23408	2.45302	1.80939e-16	1.97742e-15	11.3099
Pfkfb3	8.22727	1.52708	1.91533e-16	2.0923e-15	14.6523
Rab3il1	8.22033	3.67157	2.02946e-16	2.21414e-15	9.65564
Snrpa	8.21982	0.712793	2.03803e-16	2.22254e-15	20.2228
Ceacam1	8.19804	1.72977	2.44334e-16	2.66114e-15	12.3565
Irf9	8.18687	0.722843	2.68104e-16	2.91382e-15	18.8724
Gm1966	8.18038	0.719528	2.8296e-16	3.07267e-15	18.7711
Mtm1	8.17476	1.49395	2.96453e-16	3.21646e-15	12.6604
Rsad2	8.16645	1.86069	3.17586e-16	3.44283e-15	12.4916
Slfn8	8.16108	1.33329	3.32039e-16	3.59494e-15	13.1668
Sec24b	8.14471	0.772135	3.80201e-16	4.11116e-15	21.1006
Snx18	8.14251	0.611816	3.87167e-16	4.18471e-15	27.3126
Sdccag8	8.14137	1.54668	3.90832e-16	4.22076e-15	12.7616
Adgre4	8.13674	8.58878	4.06068e-16	4.3816e-15	8.77785
Atp6v1c1	8.1335	0.866664	4.17082e-16	4.49474e-15	18.9399
Naip5	8.12852	3.5242	4.34571e-16	4.68125e-15	9.45307
Ccdc115	8.1192	0.683204	4.69262e-16	5.04857e-15	19.0749
Man1c1	8.11904	2.55434	4.69904e-16	5.05334e-15	10.5334
Tfg	8.10044	0.667641	5.47596e-16	5.88142e-15	22.0459
Mfsd10	8.07665	0.775372	6.65687e-16	7.13181e-15	17.1843
Cd300lb	8.072	3.8997	6.91542e-16	7.4026e-15	9.0817
Ndufaf7	8.06975	1.20968	7.04404e-16	7.53712e-15	15.5638
Rarg	8.06865	1.63826	7.10816e-16	7.60255e-15	12.9305
Rap1gap2	8.04689	2.60989	8.49231e-16	9.05646e-15	10.1958
Akna	8.03658	0.597173	9.2382e-16	9.83549e-15	20.763
Timp2	8.02636	0.612839	1.0041e-15	1.06724e-14	26.7049
Hipk2	8.0255	0.98436	1.01116e-15	1.0743e-14	15.5976
Dram1	8.02454	2.82674	1.0191e-15	1.08228e-14	10.2296
Erlin1	8.02194	1.01083	1.04088e-15	1.10495e-14	13.9095
Gm48065	8.02065	9.01741	1.05184e-15	1.11566e-14	8.64281
Nod2	8.00847	4.15876	1.16145e-15	1.22937e-14	9.18298
Cgas	7.98961	1.96305	1.35365e-15	1.42751e-14	11.1074
Tmem141	7.9836	2.2222	1.42122e-15	1.49629e-14	11.7151
Tm9sf4	7.97928	1.0088	1.47194e-15	1.54841e-14	16.3741
E2f2	7.96968	2.00624	1.59085e-15	1.67075e-14	10.7698
Ak6	7.96091	0.725327	1.70782e-15	1.79066e-14	19.1425
Fabp5	7.9592	0.835796	1.73156e-15	1.8148e-14	20.2903
March1	7.9382	1.01221	2.0514e-15	2.1465e-14	13.7745
Mboat7	7.93243	0.74497	2.14895e-15	2.24674e-14	17.6232
Psen1	7.92277	0.747651	2.32282e-15	2.42554e-14	18.0284
Sh3tc1	7.90674	2.51958	2.64217e-15	2.75227e-14	10.0608
Pik3cg	7.90567	1.28956	2.665e-15	2.77492e-14	11.9851
Plxnc1	7.90172	2.01706	2.75079e-15	2.86308e-14	10.5334
Tbc1d22a	7.8822	1.64369	3.21677e-15	3.34401e-14	12.0527
Mtmr6	7.88077	0.831149	3.25366e-15	3.38097e-14	18.3322
B4galt6	7.86803	3.00395	3.60283e-15	3.74077e-14	9.95949
Gm45221	7.8447	0.941053	4.33992e-15	4.4915e-14	15.8001
Specc1l	7.8245	0.75098	5.09667e-15	5.2619e-14	18.6361
Tmc6	7.82415	0.817843	5.11079e-15	5.27221e-14	17.2519
Nostrin	7.82043	2.32899	5.26451e-15	5.42423e-14	10.027
Prkcsh	7.7767	0.594599	7.44426e-15	7.63014e-14	22.4173
Gas2l3	7.76971	2.56041	7.8668e-15	8.05677e-14	9.45307
Cept1	7.76953	0.778797	7.87798e-15	8.06499e-14	18.0284
Gm5547	7.76627	2.24767	8.08309e-15	8.27166e-14	10.2633
Ripk2	7.76192	1.16422	8.36512e-15	8.55685e-14	14.2471
Ncor2	7.75827	0.788298	8.6093e-15	8.8031e-14	20.2903
Cask	7.75407	1.84541	8.89911e-15	9.08853e-14	12.1877
Prkra	7.74549	1.48909	9.52149e-15	9.70866e-14	13.2005
Plk3	7.74484	0.70485	9.57051e-15	9.75087e-14	18.7711
Glod4	7.74035	0.625438	9.91417e-15	1.0097e-13	19.8852
Plau	7.7284	3.28357	1.0891e-14	1.1083e-13	9.52059
Sft2d2	7.72001	0.731213	1.16324e-14	1.1828e-13	18.2647
Gtf2f1	7.70283	0.717854	1.33088e-14	1.35111e-13	20.4929
Gk	7.70107	1.8994	1.34937e-14	1.3688e-13	11.1749
Ufsp2	7.70052	0.768767	1.35509e-14	1.37406e-13	18.2647
Otud5	7.69471	0.635745	1.4182e-14	1.43748e-13	20.2566
Cttnbp2nl	7.68852	1.77197	1.48844e-14	1.50688e-13	11.7826
Dpp4	7.6866	0.882189	1.51102e-14	1.52853e-13	14.0108
Nop16	7.67948	0.597551	1.59739e-14	1.61462e-13	18.8386
Racgap1	7.67301	1.44546	1.68009e-14	1.69688e-13	11.9176
Clec9a	7.6438	9.37921	2.10902e-14	2.12048e-13	8.23768
Nsmce2	7.64377	0.652883	2.10945e-14	2.12048e-13	19.4126
Tmbim1	7.62753	0.637227	2.39289e-14	2.40257e-13	23.4301
Ltbr	7.62046	1.49469	2.52771e-14	2.53594e-13	13.6732
Tmem164	7.61256	1.75255	2.68713e-14	2.69482e-13	11.445
Isoc1	7.61226	0.970437	2.69347e-14	2.70012e-13	14.9223
Arrdc4	7.61111	1.35409	2.71755e-14	2.72319e-13	12.8629
Gpr137b	7.61005	2.03106	2.73998e-14	2.74352e-13	10.6685
Edem2	7.59378	1.09793	3.10694e-14	3.10609e-13	14.1796
Dhx38	7.59196	0.937384	3.15112e-14	3.14902e-13	15.0574
Rnf150	7.57527	2.65752	3.58374e-14	3.57438e-13	10.5334
Casc3	7.56552	0.633292	3.86324e-14	3.84864e-13	20.5942
Brpf1	7.56158	0.656782	3.98211e-14	3.96397e-13	19.9527
Lsr	7.55606	3.52299	4.15478e-14	4.13425e-13	8.87914
Mthfs	7.54807	0.83402	4.41765e-14	4.3924e-13	15.0236
Abca3	7.51947	1.21429	5.4998e-14	5.45353e-13	13.2343
Foxp4	7.51421	0.86836	5.72548e-14	5.6729e-13	16.4078
Ptpmt1	7.50623	0.729728	6.08552e-14	6.02031e-13	19.7164
Med11	7.49569	0.779694	6.59484e-14	6.51661e-13	14.7535
Rab10os	7.49333	0.621033	6.71456e-14	6.62982e-13	17.0493
Wdfy2	7.48538	1.51111	7.13379e-14	7.03558e-13	11.7151
Slc25a28	7.47887	0.667302	7.49622e-14	7.38447e-13	20.3579
4833438C02Rik	7.46889	1.6581	8.08739e-14	7.95151e-13	11.4112
Cep83	7.46513	0.623297	8.32178e-14	8.17254e-13	18.8724
Plin3	7.46031	0.902013	8.63214e-14	8.47082e-13	17.0831
Hax1	7.44782	0.788075	9.48966e-14	9.28738e-13	17.3869
B930036N10Rik	7.44694	1.22409	9.55336e-14	9.34614e-13	12.6266
Mettl9	7.44015	0.660133	1.00572e-13	9.83152e-13	20.9318
Mfsd5	7.43669	1.20561	1.03241e-13	1.00842e-12	13.0993
Gm43323	7.42973	4.91188	1.08818e-13	1.06173e-12	8.23768
Fcor	7.42198	2.93831	1.15383e-13	1.12407e-12	9.0817
Impa2	7.42175	1.62641	1.15584e-13	1.12561e-12	11.6138
Tmem170b	7.41984	1.27344	1.17264e-13	1.14153e-12	12.424
Xaf1	7.40104	1.11983	1.35124e-13	1.31439e-12	13.9095
Ppt2	7.39978	1.18914	1.36416e-13	1.32645e-12	14.551
Ncstn	7.39092	0.993432	1.45812e-13	1.41728e-12	14.8548
4833445I07Rik	7.39077	4.31455	1.45985e-13	1.41842e-12	8.474
Trem1	7.38127	2.45234	1.56788e-13	1.52049e-12	8.98042
Casp3	7.37924	0.674269	1.59197e-13	1.54327e-12	15.5638
Cbr2	7.34485	5.16221	2.05993e-13	1.99163e-12	8.40648
Mpdu1	7.34447	0.828588	2.06569e-13	1.99644e-12	15.7326
Rtp4	7.34379	1.48199	2.07628e-13	2.00516e-12	12.1202
Tmem192	7.32427	0.626005	2.40196e-13	2.31532e-12	16.6779
Card9	7.3172	5.03886	2.53204e-13	2.43428e-12	8.06887
Ell	7.31366	1.10277	2.59958e-13	2.49827e-12	14.1796
Slc48a1	7.30937	0.713519	2.68391e-13	2.57835e-12	19.7839
Slc26a2	7.3007	1.16899	2.86265e-13	2.74491e-12	13.9433
Dram2	7.29214	0.891881	3.0508e-13	2.92422e-12	15.9352
Nfya	7.27413	0.817003	3.48648e-13	3.33183e-12	15.4963
Tbc1d2b	7.27015	1.52738	3.591e-13	3.43043e-12	11.9851
Plagl2	7.26315	1.13399	3.78189e-13	3.60739e-12	12.5591
Gfer	7.25626	0.614982	3.97943e-13	3.79017e-12	16.813
Egr2	7.24169	1.41553	4.43134e-13	4.21587e-12	13.9095
Atxn3	7.23742	0.834322	4.57304e-13	4.34907e-12	14.8211
Spsb2	7.22509	0.947723	5.00787e-13	4.74847e-12	14.8886
Atf6b	7.22184	0.901132	5.12893e-13	4.85785e-12	14.9561
Arhgap39	7.21968	1.94953	5.21097e-13	4.93374e-12	10.3984
Slc11a2	7.21011	1.53696	5.59075e-13	5.28939e-12	11.8839
Gcnt2	7.18885	1.1423	6.53393e-13	6.16349e-12	16.9142
Pih1d1	7.1879	0.898289	6.57964e-13	6.20432e-12	15.3612
Plcb2	7.18565	1.60741	6.68903e-13	6.30515e-12	10.4321
Hyou1	7.18348	0.880537	6.79566e-13	6.40094e-12	15.2937
Cd163	7.18272	4.17877	6.83368e-13	6.43201e-12	8.54153
Stab1	7.17102	2.86403	7.44416e-13	7.00146e-12	9.41931
Gmpr2	7.15756	0.947787	8.2124e-13	7.707e-12	14.686
Lima1	7.15293	1.06064	8.49436e-13	7.96576e-12	15.0912
Tusc1	7.1417	1.70782	9.21832e-13	8.63517e-12	11.6475
Mogs	7.14085	0.831667	9.27577e-13	8.6858e-12	14.1458
Ube2l6	7.14024	1.17451	9.31651e-13	8.72076e-12	13.0655
Qpct	7.13547	2.43964	9.64582e-13	9.0257e-12	9.18298
Dennd1c	7.12713	0.703518	1.02485e-12	9.56515e-12	15.6651
Bcat2	7.12314	0.884917	1.05493e-12	9.83871e-12	15.26
Acp2	7.12056	1.89341	1.0749e-12	1.00213e-11	10.871
Tpgs1	7.09407	0.823451	1.30222e-12	1.21053e-11	16.9818
Pak4	7.08582	2.12659	1.38224e-12	1.28119e-11	9.75692
Ppp1r21	7.0816	0.895389	1.42498e-12	1.31985e-11	14.4159
Crtc2	7.08086	0.68576	1.43262e-12	1.32644e-11	18.1296
Fam91a1	7.07146	0.789826	1.53308e-12	1.41638e-11	16.8467
Mir6236	7.05614	1.15518	1.71193e-12	1.57877e-11	19.7502
2310011J03Rik	7.04722	0.61717	1.82529e-12	1.68149e-11	18.6698
Stx12	7.04464	0.622912	1.85937e-12	1.71227e-11	19.6826
Gba	7.04147	1.38874	1.90217e-12	1.75042e-11	11.2762
Mmp19	7.039	3.55388	1.93621e-12	1.78046e-11	8.57529
Lypla2	7.01751	0.60185	2.25853e-12	2.0709e-11	19.1762
Pfkfb4	7.01269	1.23983	2.33778e-12	2.1428e-11	12.3228
Vat1	7.01142	0.877542	2.35904e-12	2.16123e-11	17.9271
Hnrnpll	6.99547	1.09045	2.6438e-12	2.41551e-11	14.5172
Fkbp1b	6.98879	4.76501	2.77262e-12	2.53049e-11	7.86631
Ripk3	6.97818	1.2008	2.99019e-12	2.72516e-11	12.1877
Irak4	6.97275	1.49968	3.10799e-12	2.8295e-11	11.0736
Lilra6	6.9643	3.27326	3.30033e-12	2.99927e-11	8.00135
Scimp	6.95607	1.56416	3.49887e-12	3.17518e-11	9.95949
Runx2	6.94317	2.25991	3.83396e-12	3.47311e-11	9.35179
Rufy3	6.93877	0.835869	3.95531e-12	3.5805e-11	14.7198
Plk2	6.93317	0.82104	4.11502e-12	3.71981e-11	18.0959
Gapt	6.92263	2.76759	4.43349e-12	4.00345e-11	8.27144
Ctnnbip1	6.92019	0.84016	4.51045e-12	4.07007e-11	14.2471
Lpar6	6.90776	1.24444	4.92372e-12	4.4336e-11	12.5591
Rnf141	6.90559	1.11118	4.99948e-12	4.49707e-11	12.7954
Gm5150	6.90477	3.50643	5.02851e-12	4.52159e-11	7.86631
Alpk1	6.89294	4.21483	5.46493e-12	4.90711e-11	7.96759
Mid1	6.87432	0.925089	6.22849e-12	5.57707e-11	13.977
Slc12a9	6.86855	1.59632	6.48582e-12	5.80342e-11	10.3646
Vps51	6.85778	0.874048	6.99406e-12	6.24944e-11	12.6266
Cxcl1	6.84497	1.66837	7.64923e-12	6.82056e-11	13.7407
Slc25a45	6.84411	1.94157	7.69547e-12	6.8594e-11	9.35179
Auh	6.83958	0.66517	7.94257e-12	7.07226e-11	18.5348
Ifitm1	6.83323	1.31449	8.3021e-12	7.37955e-11	9.28427
Ankle2	6.8217	0.776552	8.99693e-12	7.98883e-11	14.8548
Gm1673	6.81225	2.09209	9.60832e-12	8.51693e-11	9.99325
Dhx58	6.78867	2.3358	1.13175e-11	1.00008e-10	8.74409
Vhl	6.77349	1.20699	1.25714e-11	1.10858e-10	11.9851
Hlx	6.77141	1.7536	1.27536e-11	1.12426e-10	10.2971
Fxyd2	6.767	5.07417	1.31482e-11	1.15785e-10	7.56246
Pla2g15	6.76486	2.54414	1.33434e-11	1.17423e-10	9.01418
Slc7a7	6.76412	2.81214	1.34124e-11	1.1799e-10	8.54153
Ezh2	6.76258	0.765965	1.35554e-11	1.19165e-10	14.8548
Dhrs1	6.74998	0.62949	1.47866e-11	1.29722e-10	17.9608
Mx1	6.73754	4.60644	1.61093e-11	1.41083e-10	7.5287
Bad	6.73494	0.632059	1.63998e-11	1.4348e-10	19.21
Ece1	6.73458	0.650713	1.64403e-11	1.43785e-10	16.5766
Creld2	6.72945	0.803619	1.70306e-11	1.48846e-10	15.9014
Gm43788	6.7234	0.659023	1.77537e-11	1.54954e-10	14.551
Mvd	6.71566	1.94131	1.87215e-11	1.63234e-10	9.38555
Ints12	6.69808	1.3116	2.1118e-11	1.83816e-10	10.8373
Atp6v0a1	6.67391	0.844404	2.49072e-11	2.16356e-10	16.5429
Dock4	6.65871	2.05039	2.76235e-11	2.39626e-10	9.52059
Fmnl2	6.65058	2.54742	2.91945e-11	2.53168e-10	8.60905
Ids	6.64115	0.936729	3.11252e-11	2.69818e-10	14.6523
Slfn1	6.62519	1.1889	3.468e-11	3.00228e-10	11.3437
Pi16	6.61064	1.4038	3.82674e-11	3.30724e-10	9.31803
Mis18a	6.60558	1.10731	3.95965e-11	3.41864e-10	11.2762
Ptgir	6.60347	2.53612	4.01632e-11	3.46406e-10	8.87914
Gm14548	6.60013	3.74423	4.10784e-11	3.5418e-10	7.42741
Lmf1	6.5986	1.58995	4.15055e-11	3.57742e-10	10.4997
Hist1h4i	6.58798	0.979937	4.45866e-11	3.83652e-10	11.9514
St6galnac4	6.57551	0.735153	4.84851e-11	4.16776e-10	14.3822
Gtf2f2	6.57143	0.927976	4.98351e-11	4.27949e-10	12.6266
Hgsnat	6.56141	1.19181	5.33009e-11	4.57558e-10	12.6941
Ntpcr	6.55692	1.54748	5.49314e-11	4.71396e-10	11.1411
Fbxl6	6.55541	0.671937	5.54897e-11	4.75868e-10	14.8548
Fam214b	6.53824	1.28466	6.22458e-11	5.32734e-10	12.424
Ddhd1	6.52432	0.604183	6.83101e-11	5.8327e-10	16.9142
Vps13c	6.51537	0.84542	7.25089e-11	6.18915e-10	16.6779
Cdc42ep4	6.51449	0.902609	7.29377e-11	6.22367e-10	17.0831
Vav2	6.50879	1.01953	7.57565e-11	6.46204e-10	11.4787
Ccl22	6.49744	8.29016	8.16989e-11	6.95269e-10	7.02228
Ifit1	6.48956	2.02305	8.60849e-11	7.31378e-10	9.48683
6430548M08Rik	6.48657	3.15885	8.78108e-11	7.45794e-10	7.90007
Cd209d	6.48597	9.527	8.81651e-11	7.48554e-10	6.98852
C1galt1c1	6.47791	1.01599	9.30024e-11	7.89101e-10	13.3356
Slc7a8	6.47345	3.44151	9.57897e-11	8.11674e-10	7.5287
Nagpa	6.47314	1.39734	9.5988e-11	8.13084e-10	10.9723
Myo18a	6.46607	1.07323	1.00585e-10	8.50614e-10	14.2471
2310009A05Rik	6.44226	0.680857	1.17709e-10	9.93781e-10	16.9142
Tpp1	6.44127	0.618103	1.18479e-10	9.99956e-10	19.5476
Ank	6.43734	1.13967	1.21589e-10	1.02552e-09	13.8082
Eif2ak2	6.42014	1.22083	1.36148e-10	1.14643e-09	12.0864
Pex7	6.41976	0.727386	1.36492e-10	1.14895e-09	15.26
Tbc1d5	6.41408	0.774593	1.41671e-10	1.19059e-09	14.0446
Slc25a17	6.40466	0.665643	1.50707e-10	1.26527e-09	16.7117
Pilrb1	6.40447	4.13918	1.50895e-10	1.26644e-09	7.15733
Nelfe	6.40149	0.737254	1.53869e-10	1.29098e-09	15.3612
Chst12	6.39187	0.777693	1.63868e-10	1.37261e-09	14.3822
Creb5	6.3812	1.57871	1.75703e-10	1.46983e-09	11.1074
Gm45546	6.36837	1.9005	1.91053e-10	1.5951e-09	9.35179
Klhl5	6.36514	1.24883	1.9511e-10	1.62845e-09	12.3228
Fundc1	6.33742	0.846392	2.33646e-10	1.94626e-09	13.2681
Vcan	6.33702	2.62548	2.34249e-10	1.95001e-09	8.23768
Lxn	6.32646	1.80211	2.50855e-10	2.08486e-09	9.31803
2610001J05Rik	6.32523	0.595104	2.5285e-10	2.10075e-09	17.2181
Plekhm2	6.31688	0.995931	2.66895e-10	2.21457e-09	14.7198
Cd274	6.31492	0.806425	2.70307e-10	2.2407e-09	13.9433
Inpp4a	6.3061	0.756027	2.86162e-10	2.36753e-09	17.9608
Ube2g2	6.29133	0.586101	3.14764e-10	2.59995e-09	16.813
Wdr37	6.28687	0.613072	3.23931e-10	2.67309e-09	15.3612
Pes1	6.28613	0.61692	3.25479e-10	2.68499e-09	15.0574
Fbxo6	6.2749	0.957708	3.49856e-10	2.88144e-09	13.707
Slc9a9	6.27009	1.99162	3.60832e-10	2.96802e-09	8.474
Hps5	6.25209	1.42679	4.05006e-10	3.32175e-09	10.2633
Cds1	6.24587	3.14499	4.21439e-10	3.45432e-09	7.86631
Itpkc	6.21656	1.54503	5.08162e-10	4.14653e-09	10.1283
Cmtr1	6.20782	1.70965	5.37257e-10	4.38114e-09	9.25051
Wdr91	6.2041	1.25553	5.50124e-10	4.48322e-09	11.1074
Mink1	6.20314	0.800065	5.53464e-10	4.50899e-09	15.2937
Gbp5	6.18348	1.98637	6.27037e-10	5.08248e-09	8.9129
Fnbp1l	6.16383	1.28841	7.10084e-10	5.73925e-09	11.9514
Kcnk6	6.14904	3.09595	7.79524e-10	6.27867e-09	7.49494
Cpt1a	6.14328	0.646299	8.08329e-10	6.50658e-09	16.0027
Fkbp15	6.14148	0.64099	8.1755e-10	6.57873e-09	14.3147
Gm5617	6.14022	0.846414	8.24085e-10	6.62923e-09	13.8758
Rab43	6.13793	1.02464	8.36046e-10	6.72122e-09	11.9514
Stard8	6.13297	2.17428	8.62556e-10	6.93216e-09	8.81161
Adam19	6.13238	1.28665	8.65764e-10	6.95576e-09	10.7022
Ralgds	6.1293	0.87856	8.82683e-10	7.08724e-09	12.6266
Wwp1	6.12762	1.12931	8.92054e-10	7.15798e-09	15.9689
Hpgds	6.11569	2.35536	9.61405e-10	7.68793e-09	7.90007
Csf2rb2	6.10981	2.5771	9.97481e-10	7.97392e-09	7.39365
Stat2	6.10477	0.955725	1.02951e-09	8.22484e-09	14.6185
Cadm1	6.10356	2.56189	1.03729e-09	8.28438e-09	7.66374
Mki67	6.10125	3.12461	1.05244e-09	8.40276e-09	7.42741
P2rx7	6.09218	2.6374	1.11381e-09	8.87886e-09	7.42741
Frmd8	6.08475	0.686036	1.1667e-09	9.29764e-09	13.7745
Gm37747	6.06094	3.66047	1.35326e-09	1.07342e-08	6.98852
Anxa3	6.06053	0.76104	1.35673e-09	1.07583e-08	17.2181
Tmem39a	6.05286	1.44311	1.42296e-09	1.12695e-08	10.3309
Calhm6	6.04934	2.04565	1.45441e-09	1.15079e-08	8.33896
Grk5	6.03795	1.21576	1.56086e-09	1.23159e-08	12.154
Slc2a1	6.03439	0.638616	1.59569e-09	1.25752e-08	15.395
Ctbp2	6.03395	1.02829	1.60004e-09	1.26056e-08	13.5719
Pik3cb	6.03195	1.74721	1.61989e-09	1.27581e-08	9.11546
Xpnpep1	6.02415	0.858682	1.70004e-09	1.33646e-08	12.4916
Klhl2	6.0106	0.907257	1.84834e-09	1.44993e-08	12.6604
Vill	5.98678	3.62395	2.14038e-09	1.67439e-08	6.88724
Ccdc28b	5.97594	0.675726	2.28769e-09	1.78745e-08	15.5638
Alas1	5.97374	0.691588	2.3187e-09	1.81112e-08	17.4207
Itgav	5.96358	0.592258	2.4677e-09	1.92477e-08	18.4673
Zfc3h1	5.95636	0.639349	2.57921e-09	2.00847e-08	17.8258
E230029C05Rik	5.94518	2.6405	2.76158e-09	2.14918e-08	7.59622
Gbp3	5.94504	1.19557	2.76386e-09	2.15029e-08	10.6347
Oas3	5.93356	3.02189	2.96436e-09	2.30278e-08	7.0898
Gm48611	5.92764	2.42639	3.07316e-09	2.38513e-08	7.49494
Socs6	5.92585	1.21133	3.1068e-09	2.40977e-08	11.5463
F630028O10Rik	5.9243	2.96382	3.13629e-09	2.43191e-08	6.95476
Nhlrc3	5.92139	1.4337	3.19236e-09	2.47388e-08	9.65564
Map1s	5.92105	0.927717	3.19892e-09	2.47822e-08	12.7954
Usb1	5.91062	1.17654	3.40832e-09	2.63884e-08	9.8582
Gm38236	5.90606	3.31102	3.50393e-09	2.71041e-08	6.921
Stn1	5.90442	1.50816	3.53892e-09	2.73582e-08	9.48683
Polr3c	5.88407	0.795242	4.00302e-09	3.08527e-08	13.0317
Srgap3	5.88027	3.00423	4.09608e-09	3.15509e-08	7.12357
Tmem168	5.86204	0.610659	4.57222e-09	3.51232e-08	15.5638
Lman2l	5.849	0.5954	4.94536e-09	3.79555e-08	14.0783
Ccl12	5.83711	8.41754	5.31153e-09	4.06803e-08	6.3133
Dstyk	5.83468	0.965064	5.38926e-09	4.12634e-08	12.998
Aspscr1	5.80654	0.776695	6.37783e-09	4.85562e-08	13.6057
Mmp8	5.7876	2.92572	7.14004e-09	5.4246e-08	6.78596
Gm38357	5.78712	2.31746	7.16049e-09	5.43853e-08	7.90007
Treml4	5.77911	5.06165	7.50982e-09	5.69518e-08	6.38082
Acod1	5.77906	1.3585	7.51176e-09	5.69518e-08	7.90007
Mfsd11	5.76534	1.51643	8.14957e-09	6.16595e-08	9.45307
Apba1	5.74111	2.7392	9.40594e-09	7.08716e-08	7.32613
Cd200r1	5.73985	3.20555	9.47582e-09	7.1356e-08	6.75219
Hivep3	5.73692	1.56645	9.6411e-09	7.25366e-08	9.31803
Mcfd2	5.73522	0.690144	9.73867e-09	7.32491e-08	16.1377
Gm49041	5.72684	1.57088	1.02321e-08	7.68929e-08	8.57529
Znfx1	5.71609	0.837011	1.09005e-08	8.18432e-08	13.5044
Nufip1	5.714	0.743241	1.10353e-08	8.28315e-08	11.7488
Atg7	5.7038	0.807808	1.17167e-08	8.78426e-08	12.289
Thbs1	5.69854	0.96932	1.20839e-08	9.04892e-08	18.2309
Phf11d	5.69831	1.62979	1.21004e-08	9.05868e-08	9.92573
Cd7	5.68219	1.13268	1.32982e-08	9.93788e-08	12.8967
Sfxn3	5.67504	0.627289	1.38656e-08	1.03589e-07	14.9561
Ift57	5.67459	1.14891	1.39019e-08	1.0383e-07	11.6813
Slc46a3	5.67369	2.62277	1.39756e-08	1.0435e-07	7.02228
Micu1	5.66948	0.719744	1.43231e-08	1.06851e-07	12.8629
Igf1	5.66636	2.00149	1.45865e-08	1.0872e-07	8.33896
Flot1	5.66515	0.690951	1.469e-08	1.09428e-07	15.9014
Fbxo4	5.66279	0.722379	1.48933e-08	1.10878e-07	12.5253
Fbxw4	5.65569	1.23286	1.55221e-08	1.15425e-07	10.1958
Slc30a7	5.65091	0.897825	1.59598e-08	1.18611e-07	11.58
L1cam	5.64407	1.25827	1.66074e-08	1.23317e-07	9.0817
Gm45222	5.64111	1.19966	1.68957e-08	1.25275e-07	9.79068
Htatip2	5.63052	0.835727	1.79663e-08	1.33059e-07	11.5463
Ptcd2	5.62615	0.968034	1.84277e-08	1.36437e-07	11.6813
Areg	5.62489	3.32665	1.85631e-08	1.3736e-07	6.58339
Dnajc14	5.62095	0.624408	1.89911e-08	1.40485e-07	14.551
Rpf2	5.5972	0.806971	2.17835e-08	1.60864e-07	11.4787
Plcb1	5.58837	1.67144	2.29209e-08	1.69165e-07	9.99325
4933433G15Rik	5.58445	2.86594	2.34445e-08	1.7293e-07	6.95476
Ctbs	5.58059	1.53924	2.39703e-08	1.76757e-07	9.35179
Lilra5	5.5783	9.41404	2.42877e-08	1.79045e-07	6.00945
Hsd17b4	5.5514	0.599225	2.83396e-08	2.08017e-07	16.8805
Samd1	5.54475	0.654073	2.94377e-08	2.15829e-07	13.8758
Tmcc3	5.54272	0.613351	2.97804e-08	2.18216e-07	13.6732
Kif23	5.528	1.07859	3.23898e-08	2.36794e-07	9.52059
Trim41	5.52593	1.08865	3.27745e-08	2.39538e-07	11.9176
Nmral1	5.52042	2.75539	3.38189e-08	2.46959e-07	6.78596
Tent5c	5.51669	0.66244	3.45448e-08	2.52188e-07	14.4835
Tor1b	5.51213	0.663898	3.54525e-08	2.58593e-07	15.1249
Dennd1a	5.4864	0.950134	4.10211e-08	2.9853e-07	11.7826
Idi1	5.47386	0.880894	4.40344e-08	3.19821e-07	13.1668
Mob3c	5.47261	0.706268	4.4346e-08	3.21993e-07	12.7954
Slc39a11	5.46976	2.39774	4.50655e-08	3.26939e-07	7.02228
Bst1	5.46235	3.24828	4.69876e-08	3.40594e-07	6.27954
Ppfibp2	5.45696	0.920336	4.84357e-08	3.50891e-07	12.9642
Hlcs	5.45382	1.20247	4.92996e-08	3.56847e-07	9.31803
Gm45220	5.45023	0.795329	5.03058e-08	3.63821e-07	12.2552
Zdhhc9	5.44106	1.04917	5.29639e-08	3.8218e-07	10.5672
Tom1	5.43964	1.55535	5.33871e-08	3.85125e-07	8.74409
Fndc7	5.42746	5.73106	5.71617e-08	4.1131e-07	5.94193
Rab29	5.41827	1.37663	6.0179e-08	4.32291e-07	8.81161
Myo9a	5.41807	0.849978	6.02457e-08	4.32649e-07	13.5381
Dpep2	5.41724	7.08342	6.05255e-08	4.34292e-07	5.87441
Rab3gap2	5.40771	0.844639	6.3836e-08	4.57661e-07	12.1202
Nfatc2	5.4016	1.0809	6.60497e-08	4.73399e-07	9.62188
Ap1s1	5.39862	0.695809	6.7154e-08	4.81179e-07	14.8211
Kmt5c	5.3979	1.49659	6.74262e-08	4.82859e-07	8.98042
Galnt10	5.37595	0.778031	7.61818e-08	5.43885e-07	11.1411
Anapc15	5.36942	0.772421	7.89884e-08	5.63136e-07	12.1202
Traf3	5.36651	0.637688	8.02734e-08	5.72138e-07	12.1202
Pno1	5.36592	0.732407	8.05363e-08	5.73852e-07	12.8629
Naip6	5.36529	4.78029	8.0817e-08	5.75692e-07	5.94193
Wdr3	5.36068	0.95316	8.291e-08	5.90108e-07	10.3309
Rtl5	5.3596	3.04446	8.3405e-08	5.93466e-07	6.78596
Kmo	5.34963	1.31754	8.81321e-08	6.26579e-07	8.13639
Itpripl1	5.34934	0.984931	8.8277e-08	6.27434e-07	10.7022
Tfeb	5.34737	0.848839	8.92423e-08	6.33943e-07	11.4787
Arl10	5.34495	1.69142	9.04419e-08	6.42286e-07	7.59622
Gng10	5.32869	1.51962	9.89235e-08	7.00573e-07	7.86631
Tbkbp1	5.3143	2.05935	1.0707e-07	7.57009e-07	7.66374
Nlrc4	5.3115	1.66124	1.08724e-07	7.68069e-07	7.25861
Zfp524	5.30681	0.959032	1.11558e-07	7.87654e-07	10.8373
Arid3a	5.29957	0.942298	1.16076e-07	8.19325e-07	10.0608
Gm15902	5.29084	4.5967	1.21757e-07	8.58716e-07	5.94193
Rffl	5.2885	1.8363	1.23326e-07	8.69302e-07	7.79878
Ehf	5.28614	8.33576	1.24922e-07	8.80303e-07	5.7056
Wdfy3	5.27254	1.30571	1.34547e-07	9.44488e-07	10.4321
Mitf	5.26535	2.10119	1.3992e-07	9.814e-07	7.79878
Galc	5.25703	2.00957	1.46398e-07	1.02571e-06	7.29237
Prr5l	5.25237	2.04065	1.50152e-07	1.05143e-06	7.22485
Plpp2	5.25205	1.53681	1.50417e-07	1.053e-06	8.3052
Flcn	5.25116	0.736877	1.51141e-07	1.05749e-06	12.4916
Lifr	5.24213	0.988651	1.58731e-07	1.10847e-06	14.0783
Deptor	5.23937	1.21021	1.61128e-07	1.1249e-06	8.87914
Pla2g4a	5.23623	3.23448	1.63887e-07	1.14292e-06	6.24578
Sesn2	5.23287	0.945287	1.66896e-07	1.16359e-06	10.6347
Dynlt1f	5.22408	0.9171	1.7502e-07	1.21956e-06	9.92573
Eif4e3	5.21009	0.673858	1.88747e-07	1.31271e-06	14.2134
Crcp	5.21002	0.740451	1.88817e-07	1.31284e-06	11.7488
Pgm2	5.20863	0.802684	1.90236e-07	1.32234e-06	11.4112
Arhgap22	5.19185	5.50957	2.08211e-07	1.44572e-06	5.73937
Dock7	5.179	1.36142	2.23083e-07	1.54647e-06	9.79068
Gbp2	5.17277	1.02427	2.30655e-07	1.59765e-06	12.0189
1600002K03Rik	5.17059	1.1008	2.33361e-07	1.61553e-06	9.52059
Ostm1	5.15801	0.613233	2.49585e-07	1.72335e-06	12.0189
G530011O06Rik	5.14947	4.10171	2.61219e-07	1.80204e-06	5.94193
Il15	5.14284	1.8563	2.7062e-07	1.86387e-06	7.25861
Vac14	5.14197	0.958004	2.71874e-07	1.87201e-06	10.1283
Shkbp1	5.12508	0.615147	2.97411e-07	2.04235e-06	11.5463
Gm42819	5.12119	1.29807	3.03615e-07	2.08271e-06	8.44024
Ddx28	5.11725	1.72686	3.10029e-07	2.12614e-06	7.35989
Zbtb46	5.10795	2.05227	3.25666e-07	2.23158e-06	7.59622
Ccl24	5.10594	9.3855	3.29154e-07	2.25488e-06	5.50304
Cd300c	5.10496	8.97584	3.30867e-07	2.266e-06	5.50304
Cyb561a3	5.08223	0.73635	3.73031e-07	2.54931e-06	11.2086
Dpp7	5.06814	1.72352	4.01721e-07	2.74025e-06	7.76502
Adora2a	5.06633	0.711495	4.05563e-07	2.76573e-06	10.6009
P2ry10b	5.06408	0.933719	4.10382e-07	2.79709e-06	9.0817
Atrnl1	5.0611	2.04923	4.16845e-07	2.84039e-06	7.35989
Gm29994	5.04277	1.40788	4.58847e-07	3.11745e-06	7.56246
Tpcn1	5.02351	0.751255	5.0735e-07	3.43695e-06	13.6057
Gm20634	5.01046	1.8804	5.42996e-07	3.67355e-06	7.42741
G430095P16Rik	5.00838	2.34365	5.48899e-07	3.71153e-06	6.61715
4833407H14Rik	5.00787	0.811907	5.5035e-07	3.72035e-06	9.14922
Dgat2	5.00414	1.2853	5.6112e-07	3.79216e-06	7.96759
Cyp4v3	4.99985	1.80329	5.73761e-07	3.87554e-06	7.39365
Tmem43	4.97284	0.651122	6.59777e-07	4.44129e-06	15.0236
BC064078	4.96935	2.60357	6.71785e-07	4.52093e-06	6.07698
Gm37333	4.96617	3.17322	6.8288e-07	4.59197e-06	6.07698
Pstpip2	4.95329	4.95425	7.29691e-07	4.89132e-06	5.46928
Ifnb1	4.95161	9.69283	7.36021e-07	4.93246e-06	5.33423
Rnf41	4.94878	0.705342	7.46811e-07	5.00215e-06	11.9514
Skint3	4.93656	7.12416	7.95112e-07	5.31731e-06	5.33423
Rtn1	4.92541	3.55633	8.41858e-07	5.62404e-06	5.80689
Thoc6	4.92496	0.755415	8.43775e-07	5.63538e-06	11.4787
Gna15	4.90367	1.04526	9.40622e-07	6.25931e-06	8.23768
Fosl1	4.90109	1.9474	9.53071e-07	6.3372e-06	7.46117
Ern1	4.89351	1.50969	9.90534e-07	6.58117e-06	7.6975
Atrip	4.8889	1.44054	1.01399e-06	6.73176e-06	8.54153
Ldlrad3	4.87132	1.869	1.10857e-06	7.3387e-06	8.27144
Arhgap27os2	4.86812	3.237	1.12667e-06	7.44888e-06	5.67184
Lag3	4.85946	2.54945	1.17704e-06	7.76384e-06	6.88724
Rexo4	4.85659	0.60463	1.19427e-06	7.87546e-06	12.3565
Gm37651	4.85286	3.92036	1.21695e-06	8.01675e-06	5.50304
Thap6	4.8524	1.64024	1.21978e-06	8.03335e-06	7.25861
Abcg3	4.84565	2.74465	1.26197e-06	8.30221e-06	5.90817
Akr7a5	4.84561	0.604308	1.26223e-06	8.30221e-06	14.0446
Gm42820	4.84391	1.05054	1.27307e-06	8.37138e-06	8.77785
Haus8	4.84248	0.635289	1.28227e-06	8.42966e-06	13.0993
Sumf1	4.83958	1.30565	1.30117e-06	8.54952e-06	8.64281
Folr2	4.82533	9.80669	1.39775e-06	9.16429e-06	5.19919
Zcchc24	4.82216	0.923803	1.42009e-06	9.30465e-06	11.5463
Plscr1	4.81337	1.00371	1.4841e-06	9.71654e-06	9.01418
Aldh1a2	4.80964	7.44412	1.51199e-06	9.89158e-06	5.19919
Rab11fip5	4.80678	2.18059	1.53384e-06	1.00294e-05	7.19109
Mettl6	4.79762	0.684799	1.60562e-06	1.04853e-05	11.2762
Gm10138	4.79371	1.33372	1.63724e-06	1.06782e-05	8.57529
Tdrd7	4.78777	1.31278	1.68646e-06	1.0988e-05	8.74409
Ccdc22	4.78547	0.836971	1.70589e-06	1.11089e-05	9.58812
Mmp25	4.78335	3.82448	1.72397e-06	1.12238e-05	5.43552
Copg2	4.78007	0.810452	1.75234e-06	1.14027e-05	10.2296
2310040G24Rik	4.76909	3.57951	1.85059e-06	1.20237e-05	5.63808
Slc36a3os	4.76465	2.36213	1.89182e-06	1.22853e-05	5.90817
Flvcr1	4.76067	1.19558	1.92949e-06	1.25172e-05	8.50777
Bid	4.7502	1.07731	2.03216e-06	1.31699e-05	7.79878
Mospd3	4.74861	0.695086	2.0482e-06	1.32705e-05	11.6813
Clcn5	4.74525	1.39381	2.0825e-06	1.34859e-05	7.42741
Aagab	4.74337	0.86105	2.10196e-06	1.3605e-05	9.99325
Stard5	4.72784	1.32029	2.26922e-06	1.46529e-05	7.73126
Pnpo	4.72781	0.983455	2.26958e-06	1.46529e-05	9.04794
Gm47445	4.71986	1.98071	2.36007e-06	1.52217e-05	6.71843
Dclre1b	4.70511	1.58214	2.5373e-06	1.63318e-05	7.19109
Gm37472	4.70098	1.01415	2.5891e-06	1.66527e-05	9.18298
Soga1	4.69094	2.05081	2.71947e-06	1.74692e-05	7.22485
Tjp2	4.68478	1.59849	2.80263e-06	1.79808e-05	7.96759
Gas2l1	4.68178	1.09819	2.84395e-06	1.82322e-05	10.6685
Nlrc5	4.67803	0.7366	2.89645e-06	1.85641e-05	9.75692
Mthfr	4.67679	1.05061	2.91403e-06	1.86653e-05	10.0945
Evi5	4.67271	0.726243	2.97247e-06	1.90323e-05	14.2134
4930581F22Rik	4.66772	0.999847	3.04564e-06	1.94861e-05	9.01418
Tmem205	4.6548	0.728137	3.243e-06	2.07178e-05	12.8629
Herc6	4.64992	0.794781	3.32059e-06	2.12082e-05	10.2971
Dyrk3	4.64871	2.06935	3.34026e-06	2.13231e-05	6.00945
Gm36738	4.64141	0.774925	3.46047e-06	2.2063e-05	9.41931
Vps37c	4.63203	1.04399	3.62091e-06	2.30514e-05	9.04794
Phka2	4.60112	1.48714	4.20222e-06	2.66526e-05	7.73126
Ppard	4.60007	0.595374	4.22353e-06	2.67811e-05	12.0864
Ccdc180	4.59879	1.76538	4.24958e-06	2.69397e-05	6.11074
Sord	4.59239	1.15987	4.38202e-06	2.77586e-05	9.0817
Zbtb18	4.5901	0.593302	4.43036e-06	2.80509e-05	11.1749
Arhgef37	4.58519	5.28381	4.53581e-06	2.86902e-05	5.13167
Galk2	4.57806	0.976613	4.69305e-06	2.96554e-05	8.54153
Usp45	4.57337	0.742879	4.79949e-06	3.03205e-05	10.3309
Chn2	4.57211	1.47895	4.8284e-06	3.0488e-05	7.42741
Tnfrsf11a	4.56943	2.16409	4.89053e-06	3.08651e-05	6.88724
Fancl	4.55386	1.11734	5.26706e-06	3.3176e-05	7.56246
Zfp992	4.54701	2.84931	5.44133e-06	3.42399e-05	5.57056
Enoph1	4.54387	1.05052	5.52318e-06	3.47208e-05	8.44024
Gm42759	4.5388	1.90665	5.65763e-06	3.55137e-05	6.04321
Abi3	4.52473	1.1402	6.04724e-06	3.78849e-05	8.9129
Uxs1	4.50737	1.12341	6.56374e-06	4.10101e-05	8.40648
Vps26c	4.50258	1.12946	6.71334e-06	4.19141e-05	8.50777
Zfp384	4.49457	0.817662	6.97114e-06	4.35024e-05	10.4997
Lrwd1	4.49417	0.788112	6.98418e-06	4.35625e-05	9.04794
C130026I21Rik	4.48163	0.949411	7.40741e-06	4.60451e-05	7.42741
Cln6	4.4813	2.02457	7.41899e-06	4.61059e-05	6.34706
Mybpc3	4.48096	3.99295	7.4309e-06	4.61687e-05	5.03038
Dpagt1	4.47545	1.54259	7.62514e-06	4.73329e-05	7.25861
Oas1a	4.47163	3.39071	7.76254e-06	4.8124e-05	5.26671
Rpph1	4.46442	3.45814	8.02874e-06	4.9714e-05	5.7056
Morrbid	4.45711	1.26798	8.30716e-06	5.14131e-05	8.77785
Traf6	4.4562	0.699787	8.34254e-06	5.15946e-05	9.62188
Kdm4a	4.44046	0.748526	8.9767e-06	5.53693e-05	10.1283
Gcsh	4.43837	0.612704	9.06412e-06	5.58816e-05	12.998
Yju2	4.43476	0.677465	9.21752e-06	5.67589e-05	9.65564
Glb1	4.43313	1.13873	9.28758e-06	5.71628e-05	8.10263
Vcam1	4.42993	2.05007	9.42652e-06	5.79481e-05	6.71843
Gm47863	4.42805	3.44224	9.50902e-06	5.83852e-05	5.33423
Tmem86a	4.42135	1.42163	9.80856e-06	6.0181e-05	7.29237
Abhd5	4.41944	0.956106	9.89573e-06	6.06867e-05	10.9048
Ift22	4.41374	1.02375	1.01601e-05	6.2278e-05	8.98042
Sipa1l3	4.40541	0.702424	1.05583e-05	6.45952e-05	10.0608
Srxn1	4.3999	1.42563	1.08302e-05	6.6211e-05	8.87914
Tbc1d31	4.39907	1.34735	1.08716e-05	6.64327e-05	6.78596
Fnip2	4.39739	1.41304	1.09561e-05	6.69008e-05	8.54153
Ap3m1	4.387	0.665076	1.14923e-05	7.00746e-05	10.8373
[truncated: 349 more rows]

## Sheet: Bcells
names	scores	logfoldchanges	pvals	pvals_adj	percentage_of_expressed
Cd79a	266.909	6.98294	0	0	98.4928
Cd74	263.9	7.73877	0	0	99.9692
H2-Aa	259.694	6.64373	0	0	99.328
Igkc	259.229	7.45228	0	0	96.6496
H2-Eb1	258.869	6.49762	0	0	99.3257
H2-Ab1	255.217	6.14846	0	0	98.8122
Ighm	245.549	5.22505	0	0	93.1003
Ebf1	244.061	3.96768	0	0	97.8184
H3f3a	225.475	1.77694	0	0	99.0654
Ly6d	211.882	5.95139	0	0	79.8121
Mef2c	207.229	3.25473	0	0	90.4077
Cd79b	195.56	5.56978	0	0	73.62
Fau	183.455	1.38544	0	0	99.8935
Stk17b	176.573	2.39159	0	0	89.951
Iglc2	175.861	5.52294	0	0	66.4884
Rel	175.84	3.34173	0	0	76.0287
Ighd	173.643	5.35502	0	0	65.6106
Ly6e	170.244	2.5358	0	0	83.9552
Serp1	168.379	2.55269	0	0	78.3167
Cd37	168.001	3.21345	0	0	72.2097
H2-Ob	167.706	4.71965	0	0	64.5671
Fcmr	164.129	5.45505	0	0	61.6899
Ms4a1	160.354	5.37896	0	0	60.4287
Foxp1	159.577	2.18292	0	0	81.6743
Bank1	148.688	5.1552	0	0	56.2762
Scd1	148.387	3.5866	0	0	62.0448
Rps27	146.266	1.42252	0	0	99.8959
H2-DMb2	145.059	5.07147	0	0	55.0742
H2-DMa	144.627	3.71675	0	0	59.681
Ccr7	141.936	2.63367	0	0	70.0755
Stap1	139.474	3.67367	0	0	57.7006
Rpl18a	139.425	1.28185	0	0	99.8131
Srgn	138.694	1.78247	0	0	95.4925
Sub1	135.913	1.36557	0	0	91.4204
Cd55	135.831	3.34877	0	0	57.9987
Syk	134.934	3.67229	0	0	55.8455
Cd83	133.395	3.94381	0	0	54.1821
Dennd4a	132.331	2.08096	0	0	74.6729
Iglc3	128.193	5.07158	0	0	48.7022
Satb1	125.618	1.96911	0	0	78.622
Pax5	124.564	5.13742	0	0	47.0885
Cd52	123.576	1.89325	0	0	90.8147
Rps20	123.373	1.27462	0	0	99.8462
Rps19	123.245	1.28439	0	0	99.6664
Dusp2	121.849	2.16012	0	0	68.9255
Ralgps2	120.362	3.65156	0	0	49.5043
Napsa	118.996	3.59969	0	0	49.3174
H3f3b	118.167	0.730744	0	0	99.3895
Ctss	117.697	2.65277	0	0	55.564
Gm31243	116.476	5.02909	0	0	44.1876
Ezr	113.638	1.73358	0	0	70.2411
Kmt2e	113.462	1.34172	0	0	74.9474
Rps9	112.604	0.949047	0	0	99.7019
Rps24	111.293	1.31188	0	0	99.9172
Ets1	110.795	1.45318	0	0	82.3486
Rpl34	110.529	0.990509	0	0	99.593
Rps26	110.384	1.08199	0	0	99.4132
Rps21	110.012	0.902328	0	0	99.8983
Fcrla	109.727	4.96553	0	0	41.7031
Ppp1r16b	109.374	2.54302	0	0	53.3019
Rpl21	108.532	0.860128	0	0	99.4889
Tmsb4x	108.387	0.945603	0	0	99.9503
Rps13	108.182	1.15862	0	0	99.6191
Ly86	108.082	3.81126	0	0	43.712
Plac8	107.939	2.95356	0	0	49.2085
Rps29	106.816	0.910488	0	0	99.8983
Coro1a	105.309	1.50875	0	0	80.7964
Rpl37a	105.231	0.939554	0	0	99.8841
Rpl38	105.112	0.898849	0	0	99.6569
Rps28	103.949	1.03713	0	0	99.7468
Rpl35a	103.133	0.86998	0	0	99.6545
Cd19	102.847	4.68719	0	0	39.5026
Fcer2a	102.186	5.03376	0	0	38.7573
Rps5	101.903	0.995566	0	0	99.6356
Rpl8	101.6	0.931261	0	0	99.6167
Dmxl1	101.505	2.82839	0	0	48.3354
Rpl39	101.444	0.995502	0	0	99.8083
Rpl13	100.807	0.914004	0	0	99.5315
Gdi2	100.605	1.4768	0	0	63.7177
Ptma	99.31	0.647559	0	0	98.9944
H2-Oa	98.8763	4.18442	0	0	38.9608
Fam107b	98.4341	1.43713	0	0	67.0326
Rpl37	97.9684	0.77112	0	0	99.7303
Rpl30	97.9019	0.959405	0	0	99.7208
Tnfrsf13c	97.5715	4.88801	0	0	37.198
Rpl23	97.4511	0.933324	0	0	99.8462
Rps10	97.0438	1.09007	0	0	98.7294
Rpl22	97.0215	0.868011	0	0	98.5448
Cxcr4	96.9736	2.35991	0	0	49.3316
Rpl27a	96.9225	0.952819	0	0	96.5076
Shisa5	96.636	1.33548	0	0	71.4597
Cytip	96.4071	1.42829	0	0	72.1198
Rps7	94.6546	1.10301	0	0	99.5291
C230085N15Rik	94.0447	1.8756	0	0	54.8707
Serinc3	93.8462	1.27799	0	0	67.3639
Rpl27	93.6486	0.865352	0	0	95.6226
Rpl36	92.54	0.78364	0	0	99.4203
Rps15a	92.4225	1.13173	0	0	99.761
Hvcn1	91.9444	3.72081	0	0	37.4938
Rps12	91.7957	0.734236	0	0	98.8406
Lyn	91.5469	2.64655	0	0	43.3665
Rpl9	90.5895	0.769189	0	0	99.7066
Cd24a	90.5024	2.9307	0	0	40.6076
Pgap1	90.2288	3.51411	0	0	37.8038
Rpl11	89.6484	0.853406	0	0	99.1411
Rps25	89.4874	0.732414	0	0	90.0835
Rpl32	88.6001	1.01318	0	0	99.5339
Smim14	88.2097	1.67291	0	0	54.22
Rpl19	87.8716	0.829663	0	0	99.7634
Rpl26	87.597	0.661416	0	0	96.1124
Bri3	86.7825	1.10911	0	0	65.3077
Cd69	86.505	2.2832	0	0	44.7957
Rps3a1	86.4147	0.85808	0	0	99.7847
Slc38a1	86.1647	2.01922	0	0	47.0009
Ddx6	85.3486	1.19943	0	0	63.6751
Blk	85.1643	4.63846	0	0	32.7497
Rpl18	84.7789	0.80602	0	0	99.2499
Snx5	84.5456	1.98184	0	0	48.2715
Csnk1g3	84.4984	2.46547	0	0	42.6236
Ptprcap	84.3232	1.69785	0	0	51.7237
Rps4x	83.7501	0.877207	0	0	99.7161
Pik3ap1	83.7142	3.21992	0	0	35.8209
Rps16	83.1761	0.882773	0	0	99.7516
Rpl7	82.5469	0.73603	0	0	94.8844
Unc93b1	81.984	2.65939	0	0	38.781
Nfatc3	81.8646	1.88318	0	0	48.1698
Blnk	81.0864	4.35574	0	0	31.6281
Sp100	80.7657	1.65412	0	0	50.5146
Uba52	80.7389	0.942178	0	0	83.4252
Ctsh	80.5501	2.34358	0	0	40.3686
Snrpg	80.5305	0.764836	0	0	81.9085
Plaur	80.1692	2.13014	0	0	42.7987
Kras	79.996	1.27446	0	0	59.6172
Gm8369	79.9772	1.89512	0	0	45.4771
Rpsa	79.2573	0.920562	0	0	99.6403
Prkcb	79.2024	2.52835	0	0	37.7067
Vpreb3	79.0793	4.91393	0	0	30.0996
Txndc16	77.809	3.17206	0	0	34.2782
Rpl12	77.5386	0.963822	0	0	94.1485
Pou2af1	77.0426	4.57913	0	0	29.6926
Inpp5d	76.8838	2.19114	0	0	39.9451
Cyth1	76.834	1.86761	0	0	45.1459
Rps18	75.456	0.842801	0	0	98.2349
Serpinb1a	75.1474	3.48575	0	0	31.5311
Nfkbid	74.7893	2.33088	0	0	38.3432
Spib	73.5239	4.65697	0	0	28.2138
Bach2	73.3971	2.28667	0	0	37.2666
Rps3	73.2902	0.775441	0	0	99.4108
Sh3bgrl3	73.279	0.859632	0	0	77.3348
Rps11	73.0866	0.701613	0	0	99.2476
Rpl28	73.0178	0.584997	0	0	97.9533
Tsc22d3	72.8655	1.17887	0	0	59.1865
Rpl10a	72.3551	0.698446	0	0	93.0885
Gm45745	72.3453	4.55345	0	0	27.8991
Laptm5	72.0672	1.11682	0	0	63.3651
Arhgdib	70.785	1.04038	0	0	67.4538
Rpl36a	70.6526	0.678501	0	0	95.0311
Cerk	70.6367	2.57604	0	0	34.3161
Rps27a	70.123	0.714692	0	0	99.6049
Cd72	69.1716	2.97498	0	0	30.4451
Pou2f2	69.0408	3.0829	0	0	29.9647
Cmtm7	68.6199	1.97027	0	0	39.2211
Cybb	67.5021	2.76024	0	0	29.9979
Lsp1	67.3865	1.24034	0	0	51.861
Rpl35	67.2408	0.604612	0	0	88.9785
Map3k1	67.0262	1.66173	0	0	42.7159
Cyba	66.8906	0.816068	0	0	70.4612
Zfp318	66.5287	2.90433	0	0	30.9183
Rhoh	66.3558	1.61571	0	0	41.7647
Smap2	66.1408	1.79473	0	0	40.5532
Pxk	66.0222	2.3851	0	0	34.3516
Rpl17	65.7059	0.640317	0	0	90.668
Eif3f	65.6098	0.648923	0	0	72.4487
Ripor2	65.0712	1.64213	0	0	41.6464
Erp29	64.8943	1.35814	0	0	48.1556
Dgkd	63.5974	1.76328	0	0	40.5366
Gmfg	63.2616	1.06668	0	0	55.2682
H2-DMb1	63.1347	2.73867	0	0	28.5569
Gm45153	61.7863	2.86246	0	0	28.2635
Siglecg	61.7497	4.46683	0	0	23.8885
Rps27rt	61.5126	1.04304	0	0	58.7062
Pold4	60.9109	1.71248	0	0	40.1462
Ltb	60.828	1.43089	0	0	41.7528
Man1a	60.6443	1.67691	0	0	38.8543
Cxcr5	60.5015	4.56758	0	0	23.2922
Il2rg	59.9148	1.42427	0	0	41.6038
Cd22	59.8542	4.64013	0	0	22.9799
Cd86	59.7424	3.32327	0	0	25.2845
Ero1lb	59.5172	3.0276	0	0	26.4747
Retreg1	58.2775	1.87212	0	0	33.4903
Bcl11a	58.2768	4.26987	0	0	22.8143
Apobec3	57.5901	1.89906	0	0	33.0809
4930523C07Rik	56.9012	0.772913	0	0	59.416
Ms4a4c	56.6447	2.90766	0	0	25.1473
Btk	56.4447	3.92145	0	0	22.6203
Fcrl1	55.3925	4.59621	0	0	21.2905
Pkig	54.6591	1.59854	0	0	37.6973
Cd2	54.65	1.05229	0	0	48.6951
A630001G21Rik	54.419	3.14113	0	0	23.633
Neurl3	54.3402	1.26108	0	0	41.334
Tgif1	53.4997	1.56339	0	0	36.3888
Tcp11l2	53.1793	1.18411	0	0	44.8927
Gm43305	52.325	2.76327	0	0	24.835
Zfp36l1	52.251	0.694695	0	0	67.7259
Mtss1	52.1798	2.2985	0	0	28.1381
Ppp3ca	52.1668	1.28648	0	0	42.413
Birc3	51.5808	1.9087	0	0	30.4427
Iglc1	51.4782	4.55777	0	0	19.9323
Ikzf3	51.1995	2.18854	0	0	25.9802
Bcl2a1b	50.4665	1.82969	0	0	29.3022
BE692007	49.5799	2.44604	0	0	23.801
Pde7a	49.5167	1.33584	0	0	36.8171
Gm30211	49.4022	4.84903	0	0	18.806
Spi1	48.9265	1.85472	0	0	25.462
5830444F18Rik	48.6683	1.55784	0	0	31.1029
Snx2	48.3709	1.71623	0	0	32.8396
Trim7	48.2579	4.42557	0	0	18.7327
Snn	48.0933	3.38738	0	0	20.6635
Irf8	48.0629	1.05815	0	0	35.0046
Malt1	48.0007	1.38609	0	0	35.1395
Wdfy4	47.5848	3.62199	0	0	19.407
Arhgap30	47.4976	1.19971	0	0	37.1199
Scaf11	47.31	1.04117	0	0	46.4709
Capg	47.0033	1.71072	0	0	28.7154
Luc7l2	46.9274	0.592429	0	0	59.0729
Cmah	46.7387	1.6624	0	0	28.6894
B3gnt5	46.4044	2.98771	0	0	21.1154
Plek	46.2718	1.15974	0	0	34.5905
Arl5c	46.235	2.02947	0	0	25.1993
Arhgap15	46.2339	1.04259	0	0	40.7969
Cyp4f18	46.0852	2.31991	0	0	21.6809
Eif2ak3	45.9086	2.38763	0	0	22.9586
Sfn	45.8033	2.52509	0	0	22.2772
Ikbkb	45.7401	1.26441	0	0	37.6831
Sp140	45.7275	2.16652	0	0	24.2931
P2ry10	45.7109	1.11661	0	0	37.9505
H2-Eb2	45.4916	4.55447	0	0	17.5047
E430014B02Rik	45.4296	1.58881	0	0	28.3345
Ifi209	45.3949	1.84842	0	0	25.9518
Dok3	45.2873	3.1696	0	0	19.3574
Gm42870	44.9979	4.78349	0	0	17.1734
Supt4a	44.9235	0.710029	0	0	54.8873
Lmbrd1	44.9182	1.66279	0	0	31.5406
Sdc4	44.9151	1.21852	0	0	37.3589
Camk2d	44.3468	1.19754	0	0	39.2045
Tmem243	44.3297	1.20042	0	0	38.3669
Arhgap45	44.2447	0.879721	0	0	44.7578
Ncf1	44.2413	2.24726	0	0	21.6217
H2-D1	44.194	0.638875	0	0	95.1944
Gm38365	44.1495	2.31157	0	0	22.4428
Btla	44.1027	3.01909	0	0	19.2769
Tgfb1	44.0819	0.960196	0	0	44.3509
Mif4gd	43.8709	1.71057	0	0	30.0547
Sorl1	43.4155	1.45875	0	0	31.7133
Fchsd2	43.4018	1.84397	0	0	28.2706
Gm37248	43.0697	1.57573	0	0	27.1065
Sell	42.7967	1.17004	0	0	33.8215
Gpr132	42.726	1.03507	0	0	37.825
Ptk2b	42.7032	1.59317	0	0	27.317
Plekho1	42.3952	1.4274	0	0	32.3049
Ncf2	42.3834	1.7703	0	0	25.4052
Nrros	42.3791	2.1311	0	0	22.3955
Ifi30	42.1646	1.56056	0	0	28.9426
Trim25	41.9887	1.53138	0	0	29.2336
Snx30	41.981	2.90835	0	0	19.1515
Hmgb2	41.8773	0.586475	0	0	58.8032
Otulin	41.7064	1.22725	0	0	36.19
Irf4	41.6952	3.38051	0	0	17.7933
Lrrk2	41.3974	2.94861	0	0	19.3645
Stat4	41.3427	1.23558	0	0	31.3466
Swap70	41.0895	1.89541	0	0	25.2041
Ctsz	41.0522	1.01677	0	0	40.3899
Baz2b	40.9431	1.35069	0	0	33.8831
Add3	40.7695	1.15538	0	0	35.13
Baz1a	40.7604	1.22993	0	0	33.734
Grb2	40.7558	0.995167	0	0	41.3624
Rabgap1l	40.7019	1.43919	0	0	30.4143
Dipk1a	40.5335	1.46705	0	0	32.1794
Nsf	40.3157	1.99074	0	0	24.7072
Tut4	40.2176	0.684187	0	0	53.0014
Tmem108	40.2083	2.39849	0	0	19.549
Ptpn6	40.1461	1.74723	0	0	23.6495
Pim1	40.1363	0.787108	0	0	52.8666
Eml4	39.9439	1.54968	0	0	27.7358
Clec2i	39.8313	2.04414	0	0	21.2668
Limd2	39.8125	0.78563	0	0	45.2169
Gpr183	39.8003	1.50279	0	0	26.548
Fgfr1op	39.5718	2.47894	0	0	20.0246
Nap1l1	39.0375	0.87015	0	0	43.7853
Bmp2k	39.0201	1.95994	0	0	23.6803
Lmo2	38.9758	2.12724	0	0	20.9805
Zfp706	38.9665	0.699472	0	0	48.0515
Grap	38.8532	1.52025	0	0	26.7231
Cnot6l	38.7098	0.891992	0	0	42.9264
Snx29	38.69	3.07803	0	0	17.1876
Fam43a	38.1054	2.03153	0	0	21.326
Ncf4	37.6652	1.92065	0	0	20.7108
Tpd52	37.4801	1.38982	1.94513e-307	2.93295e-306	27.6767
Ppdpf	37.3258	1.08954	6.26262e-305	9.39871e-304	36.9827
Il21r	36.9392	1.07061	1.0874e-298	1.60647e-297	31.6636
Gm20696	36.9038	2.2472	4.01687e-298	5.92749e-297	19.142
Foxn3	36.884	0.915543	8.34694e-298	1.23101e-296	41.0312
Gpr171	36.2759	1.85407	3.88138e-288	5.5328e-287	20.266
Marcksl1	36.0009	1.30311	8.10015e-284	1.13754e-282	26.4771
Rasgef1b	35.8552	2.51515	1.52551e-281	2.11906e-280	18.4346
Strbp	35.1611	1.884	7.86376e-271	1.06121e-269	21.8252
Chst3	34.8621	3.60857	2.78817e-266	3.72334e-265	14.6653
Sbk1	34.8222	2.83493	1.12366e-265	1.49741e-264	16.137
Plekha2	34.5749	1.39806	6.03106e-262	7.94603e-261	28.183
Parp1	34.314	1.79319	4.8578e-258	6.33496e-257	23.0296
Adgre5	34.1449	0.786805	1.58992e-255	2.05556e-254	42.7679
N4bp2	33.9318	1.85137	2.26385e-252	2.89757e-251	20.2778
Cr2	33.916	4.63177	3.87463e-252	4.95429e-251	12.9877
Gga2	33.8283	2.95997	7.57142e-251	9.64743e-250	15.7608
Cenpa	33.4552	1.17908	2.16465e-245	2.71623e-244	28.2304
Coq8a	33.3267	2.67058	1.58272e-243	1.97246e-242	16.1891
Crlf3	33.1979	0.693242	1.15576e-241	1.4306e-240	43.8563
Plcg2	33.1415	2.38382	7.52046e-241	9.28189e-240	16.4163
Fcgr2b	33.0997	2.07431	2.99756e-240	3.68896e-239	16.6931
Nfkb1	32.9535	0.877096	3.76721e-238	4.60951e-237	38.6035
Tspan13	32.4121	0.76529	1.85159e-230	2.21265e-229	37.7683
Pkib	32.3225	3.45116	3.37603e-229	4.01186e-228	13.468
Gch1	32.2652	0.895068	2.15626e-228	2.55406e-227	34.4273
Tmod3	32.2023	0.740811	1.63802e-227	1.93304e-226	42.3988
Sp110	32.1495	1.36697	8.98107e-227	1.05645e-225	24.0139
Fbxo11	32.1301	1.44725	1.676e-226	1.96878e-225	26.6451
Fam111a	32.0643	1.62277	1.38919e-225	1.62738e-224	20.9237
Itsn2	32.0344	1.11498	3.62155e-225	4.23474e-224	31.666
Haao	31.938	3.39736	7.94043e-224	9.26794e-223	13.3616
Nuak2	31.8372	2.57261	1.98225e-222	2.30105e-221	15.1291
Slc16a6	31.7869	1.8964	9.80746e-222	1.13538e-220	17.7531
Lat2	31.6595	1.64664	5.61421e-220	6.47597e-219	18.8344
Gpbp1	31.6373	0.896371	1.13229e-219	1.30432e-218	37.7351
Cirbp	31.5269	0.847472	3.71871e-218	4.2626e-217	38.8046
Map4k1	31.5217	2.50717	4.38629e-218	5.02556e-217	15.1172
Zfp608	31.5003	2.18597	8.61102e-218	9.85719e-217	17.429
Slc12a6	31.0458	1.76829	1.29971e-211	1.45206e-210	20.2328
Snx8	31.0365	3.21392	1.73725e-211	1.93918e-210	13.681
Rilpl2	30.998	1.10589	5.73607e-211	6.39444e-210	31.1076
Helz2	30.9902	1.55928	7.30887e-211	8.13712e-210	22.2582
Arhgef1	30.7815	0.707538	4.63431e-208	5.09515e-207	42.2876
Fli1	30.7531	1.05369	1.11291e-207	1.222e-206	28.0908
Grk6	30.7251	1.09916	2.62907e-207	2.88307e-206	28.1665
Dock2	30.6702	0.735119	1.42244e-206	1.5532e-205	36.1427
H2-T23	30.5792	0.676457	2.31539e-205	2.52179e-204	40.2645
Vars	30.4087	1.66372	4.21915e-203	4.54875e-202	20.9285
Sla	30.2898	1.62459	1.56351e-201	1.67998e-200	18.6617
Ifi27l2a	30.2505	0.610554	5.14528e-201	5.51699e-200	43.1441
Etnk1	30.1505	1.00184	1.05588e-199	1.12509e-198	33.8807
Gm26740	29.8595	1.03415	6.60354e-196	6.94948e-195	26.1647
Snx20	29.8141	1.07176	2.56149e-195	2.69125e-194	24.984
Lyl1	29.8	2.90427	3.90495e-195	4.10108e-194	13.4444
Fam49b	29.7895	0.782306	5.35059e-195	5.61702e-194	36.959
Itga4	29.7564	0.833415	1.43131e-194	1.50197e-193	32.1818
Tec	29.7141	1.71066	5.04579e-194	5.27971e-193	17.8904
Stt3b	29.6638	1.19203	2.25078e-193	2.34935e-192	29.5365
St8sia4	29.3498	1.08544	2.40572e-189	2.4827e-188	25.9518
A530032D15Rik	29.2305	4.06548	7.94343e-188	8.15158e-187	11.5633
Gm44164	29.0029	1.64348	6.04038e-185	6.12736e-184	18.4346
Arid4b	28.8823	0.660671	1.99396e-183	2.0123e-182	43.3949
Zcchc7	28.8214	0.885484	1.1569e-182	1.16433e-181	36.0173
Il10ra	28.7778	1.9347	4.07215e-182	4.08701e-181	15.7301
Rasa3	28.5328	1.07333	4.59678e-179	4.54928e-178	26.6569
Xylt1	28.4149	2.082	1.32285e-177	1.30313e-176	15.749
Dnase2a	28.2577	2.25272	1.14362e-175	1.11839e-174	14.8073
Pmf1	28.1214	2.1024	5.35952e-174	5.21534e-173	16.6742
Mndal	27.6865	0.734841	1.01605e-168	9.6737e-168	38.0782
Apoe	27.582	0.76935	1.82963e-167	1.73229e-166	26.4842
Snx9	27.4692	1.7347	4.1022e-166	3.86535e-165	20.6374
Lcp1	27.4688	0.650425	4.13803e-166	3.89767e-165	34.5787
Arhgap25	27.4135	1.4286	1.89116e-165	1.77608e-164	19.0663
Ciita	27.2579	3.35756	1.3383e-163	1.24952e-162	11.445
Ttpal	27.2401	1.90052	2.17675e-163	2.03161e-162	17.093
Lrmp	27.172	1.64187	1.39276e-162	1.29517e-161	17.1261
March1	26.9326	3.66731	9.1151e-160	8.38793e-159	10.9576
Avl9	26.9038	1.12872	1.98044e-159	1.81787e-158	25.0645
Trim11	26.8249	1.97465	1.6563e-158	1.51381e-157	15.872
Crem	26.7063	0.721017	3.97256e-157	3.61274e-156	38.2249
Tmem131l	26.6399	1.47423	2.34332e-156	2.12202e-155	21.1272
Rnase6	26.5982	2.86392	7.11384e-156	6.43289e-155	11.852
Hcls1	26.5006	1.03579	9.53929e-155	8.5656e-154	23.9453
Grk2	26.4269	0.814231	6.73391e-154	6.03386e-153	34.1646
Treml2	26.3649	2.45785	3.46237e-153	3.09375e-152	12.4979
Samhd1	26.064	0.607866	9.33601e-150	8.2101e-149	40.9815
Cebpz	26.0432	0.837209	1.60753e-149	1.41075e-148	34.9313
Rcc2	26.043	1.09296	1.61678e-149	1.41838e-148	25.9376
Jmjd1c	25.7261	0.628282	5.96646e-146	5.16871e-145	41.1116
Alkbh1	25.5628	1.33035	3.95779e-144	3.40554e-143	20.5452
Gm10553	25.5146	4.42483	1.35738e-143	1.16523e-142	9.89755
Tnfrsf13b	25.4597	2.91473	5.51715e-143	4.72189e-142	11.3054
Lamb3	25.4531	1.6195	6.52983e-143	5.58299e-142	15.6141
Hip1r	25.3823	1.47058	3.95473e-142	3.37564e-141	18.2571
Cyfip2	25.3777	1.02106	4.4468e-142	3.79313e-141	24.8492
Gm48838	25.2835	2.02957	4.85041e-141	4.11955e-140	13.8963
Tfam	25.0403	1.48429	2.22854e-138	1.8667e-137	20.3937
P2rx4	24.9542	1.66425	1.92043e-137	1.60023e-136	16.7238
Gpr18	24.9273	1.62449	3.7679e-137	3.13354e-136	15.4674
Pml	24.8185	1.89125	5.66596e-136	4.68614e-135	15.581
Cnp	24.7245	1.01985	5.82595e-135	4.80449e-134	21.7211
Slc15a4	24.7199	1.94255	6.53142e-135	5.38279e-134	15.0297
Rassf2	24.5601	1.51905	3.37688e-133	2.76342e-132	16.4943
Plekhm1	24.5278	1.89553	7.46875e-133	6.10218e-132	15.077
Arhgef18	24.4389	1.16792	6.60982e-132	5.37979e-131	21.9412
Sh3bp5	24.2877	1.07208	2.64464e-130	2.14159e-129	22.4972
Hs3st1	23.9645	2.00805	6.52475e-127	5.21103e-126	12.8363
Traf4	23.956	1.15123	8.00996e-127	6.39521e-126	22.6203
Ccr6	23.937	4.42042	1.26298e-126	1.0068e-125	9.23739
Zfp106	23.9038	1.07477	2.79538e-126	2.22699e-125	27.9985
Rasgrp3	23.9011	2.11192	2.98205e-126	2.37496e-125	13.5887
B4galnt1	23.7827	0.790396	5.04039e-125	3.99683e-124	27.0284
E030022I16Rik	23.7059	1.71866	3.13353e-124	2.47479e-123	14.7552
Klhl24	23.5372	0.840216	1.69784e-122	1.32658e-121	32.7899
Nrm	23.503	1.92892	3.80241e-122	2.96732e-121	14.2583
Tspan32	23.3369	1.38468	1.87399e-120	1.44697e-119	15.6993
Cpm	23.2586	1.67271	1.16515e-119	8.97755e-119	14.0146
Myc	23.2134	1.60998	3.33779e-119	2.56559e-118	19.2367
H2-K2	23.1533	1.67624	1.34545e-118	1.03015e-117	14.5754
Irf5	23.0605	2.05867	1.15336e-117	8.7861e-117	12.1525
Smg1	23.0012	0.833208	4.53825e-117	3.44382e-116	32.196
Uvrag	22.6274	1.20118	2.32799e-113	1.73669e-112	21.9388
Ago2	22.4958	0.599529	4.56063e-112	3.38841e-111	40.5082
Cklf	22.4424	1.2903	1.51964e-111	1.12675e-110	18.1648
Yeats4	22.4225	1.17688	2.37476e-111	1.75926e-110	23.2899
Aff3	22.405	1.98713	3.52018e-111	2.6063e-110	12.7748
Got1	22.1133	0.896298	2.35349e-108	1.72156e-107	27.7335
AB124611	22.0445	1.15427	1.079e-107	7.85011e-107	17.6727
Git2	21.8815	0.736631	3.90064e-106	2.81306e-105	32.2694
Gm36955	21.848	3.12794	8.12324e-106	5.84512e-105	9.39829
Heg1	21.7712	1.06405	4.35132e-105	3.12048e-104	19.3503
Cd180	21.6642	3.27988	4.46842e-104	3.19371e-103	9.22083
Irf2	21.5696	0.839331	3.46842e-103	2.46794e-102	30.8639
Blvrb	21.4637	1.16538	3.4016e-102	2.40169e-101	23.1739
Aff1	21.2571	0.878917	2.83098e-100	1.98022e-99	28.7036
Myo1g	21.1323	1.10813	4.01874e-99	2.7927e-98	17.7815
Gm44745	20.8569	2.78518	1.3198e-96	9.04129e-96	9.24686
Csk	20.8465	0.847947	1.64112e-96	1.12395e-95	29.1532
Gm37474	20.7836	1.24833	6.09158e-96	4.16301e-95	16.8871
Cd38	20.7374	2.13715	1.59344e-95	1.08693e-94	11.2817
Gm11737	20.3673	2.20805	3.25984e-92	2.1823e-91	10.4536
Ptprj	20.3378	1.66556	5.95533e-92	3.97847e-91	13.0942
Arf6	20.3344	0.688653	6.38614e-92	4.26515e-91	33.8405
Mir142hg	20.2461	1.61409	3.84288e-91	2.55722e-90	12.1312
Pafah1b3	20.1432	2.15178	3.08824e-90	2.04441e-89	11.1966
Pkn1	20.0242	0.778309	3.38683e-89	2.22537e-88	30.3717
Nfkbie	19.9412	1.29143	1.78683e-88	1.16986e-87	15.9004
Sdhaf1	19.8231	1.35401	1.88255e-87	1.225e-86	19.8069
Themis2	19.7037	2.11951	2.00448e-86	1.29544e-85	10.217
Nfkb2	19.6173	1.08145	1.0995e-85	7.05055e-85	21.7614
Phip	19.5952	0.618435	1.6987e-85	1.08792e-84	36.9709
Tmem123	19.5404	0.849858	4.98057e-85	3.17626e-84	29.5412
Egr3	19.2833	1.44304	7.41562e-83	4.67554e-82	16.3595
Cdt1	19.1663	1.40037	7.07274e-82	4.43312e-81	13.9673
Pde3b	19.1398	0.775215	1.17795e-81	7.36343e-81	23.4437
A430027C01Rik	19.1333	1.78219	1.33249e-81	8.32538e-81	11.7384
Prcp	19.0816	1.29174	3.58795e-81	2.23519e-80	16.6694
Irak3	18.9526	1.88718	4.20601e-80	2.60311e-79	11.9324
Aff4	18.8961	0.668189	1.22798e-79	7.57064e-79	34.6899
Dtx1	18.8823	2.03294	1.59385e-79	9.81445e-79	10.0916
Dennd5b	18.8473	1.40698	3.09018e-79	1.9001e-78	18.1199
Icosl	18.7724	2.20001	1.27106e-78	7.77069e-78	9.80527
Sf3b3	18.6712	0.796531	8.49848e-78	5.1795e-77	28.3605
Gm19951	18.5476	3.69324	8.52692e-77	5.1636e-76	7.46516
Iqsec1	18.499	1.06606	2.10171e-76	1.26852e-75	23.2449
Tcf3	18.4419	1.26333	6.05865e-76	3.6456e-75	17.3627
Map4k2	18.429	0.893308	7.68512e-76	4.61884e-75	23.5312
Fgd2	18.363	2.74552	2.59957e-75	1.55579e-74	8.36429
Gatad2b	18.3212	0.610375	5.60309e-75	3.3455e-74	35.8777
Cecr2	18.266	2.88259	1.54278e-74	9.17948e-74	8.72394
Gm16152	18.1385	2.53967	1.58417e-73	9.37995e-73	8.57488
Med13	18.1153	0.834509	2.41238e-73	1.42739e-72	28.6965
Tmem163	18.082	2.74578	4.41813e-73	2.60754e-72	8.02357
Rabep2	18.0418	1.80115	9.14562e-73	5.39145e-72	11.4237
Gm45191	18.007	2.76001	1.71733e-72	1.01006e-71	7.97151
Nfatc1	17.9743	0.770108	3.09972e-72	1.81852e-71	26.3895
Zc3h12a	17.9651	0.982624	3.65445e-72	2.14347e-71	22.625
A530030E21Rik	17.6765	4.34947	6.36657e-70	3.67522e-69	6.85943
Slc46a2	17.6603	3.47669	8.47669e-70	4.88891e-69	7.31609
Brwd1	17.6002	0.915114	2.45517e-69	1.41124e-68	25.5448
Srpk3	17.4886	2.68998	1.74898e-68	1.00262e-67	8.87064
Gm15987	17.4874	3.09237	1.78571e-68	1.02298e-67	7.61896
Neu1	17.4857	0.983941	1.84048e-68	1.05388e-67	21.6525
Cxxc5	17.4522	1.49431	3.30947e-68	1.89209e-67	14.7529
Nckap1l	17.4169	1.13553	6.14137e-68	3.50331e-67	14.6275
Trim34a	17.2143	1.9464	2.07491e-66	1.17237e-65	10.0277
Kctd12	17.1502	0.684941	6.25996e-66	3.52923e-65	23.3703
Trp53i11	17.1327	0.907564	8.45676e-66	4.75516e-65	23.4011
Lpgat1	17.0947	1.52264	1.62624e-65	9.12016e-65	14.8688
Pold1	17.0472	2.26141	3.66692e-65	2.0524e-64	9.15458
Cnr2	17.044	3.38107	3.87173e-65	2.16609e-64	7.08184
4833421G17Rik	16.9072	2.40257	3.98152e-64	2.20914e-63	8.49443
Gmip	16.8798	1.20989	6.33324e-64	3.50639e-63	13.8419
Cd40	16.8605	2.52426	8.78591e-64	4.85589e-63	8.20339
Arhgap4	16.8544	1.19514	9.74576e-64	5.3829e-63	13.2243
Farsb	16.7579	1.5881	4.95436e-63	2.72468e-62	14.8854
Phc2	16.6056	0.983985	6.34504e-62	3.46047e-61	22.8924
Gm15675	16.557	3.09039	1.42468e-61	7.75344e-61	7.1481
Foxo1	16.5178	0.775651	2.73292e-61	1.48542e-60	27.3028
Sipa1	16.399	0.885833	1.94308e-60	1.04832e-59	20.822
Pip4p1	16.2947	1.03358	1.07616e-59	5.77679e-59	22.0027
Pag1	16.1943	0.851654	5.53101e-59	2.95847e-58	18.5387
Pld4	16.1861	1.56693	6.3176e-59	3.37638e-58	9.46928
Abca1	16.0079	1.39753	1.12459e-57	5.96537e-57	13.6905
Susd3	15.9223	2.17689	4.43878e-57	2.34482e-56	8.21996
Dnajc9	15.9157	0.885577	4.93519e-57	2.60544e-56	21.0231
Zup1	15.856	1.14164	1.27723e-56	6.72486e-56	15.8673
Neil1	15.7448	2.12588	7.45734e-56	3.90233e-55	8.53702
Cyb561a3	15.4373	2.10467	9.19068e-54	4.72429e-53	8.95109
Atp6v0d1	15.4323	0.750207	9.92156e-54	5.09793e-53	29.2525
Bfsp2	15.4009	4.02835	1.614e-53	8.28312e-53	6.06677
B3gnt7	15.3876	3.78565	1.9821e-53	1.01681e-52	6.14249
Tnfaip8l2	15.2742	0.861143	1.13612e-52	5.78997e-52	16.6671
Crebrf	15.2133	0.70822	2.88534e-52	1.46431e-51	28.4812
Ubap2l	15.1392	0.599894	8.92545e-52	4.5091e-51	33.8215
Ilf3	15.0169	0.958802	5.69388e-51	2.85621e-50	21.016
C920009B18Rik	15.0064	1.3747	6.66376e-51	3.3388e-50	10.6784
Acap1	14.9714	0.886285	1.12844e-50	5.63954e-50	15.794
Aim2	14.9568	1.25444	1.4054e-50	7.01413e-50	12.8954
Plekhm3	14.8883	1.85708	3.92718e-50	1.95085e-49	9.61598
Cacna1i	14.8561	4.37488	6.34742e-50	3.1464e-49	5.75681
Rubcnl	14.7126	3.91214	5.34959e-49	2.63289e-48	5.89878
Fermt3	14.7034	0.646571	6.12772e-49	3.01239e-48	21.1935
Gm5281	14.6635	4.83182	1.10451e-48	5.41416e-48	5.56042
Myo1e	14.6063	1.09653	2.55984e-48	1.24977e-47	19.2225
E330020D12Rik	14.4557	3.23515	2.30933e-47	1.12019e-46	6.12356
Notch2	14.4057	1.10555	4.76731e-47	2.3068e-46	17.843
Ivns1abp	14.3921	0.740255	5.80385e-47	2.80411e-46	22.9492
Mirt1	14.3246	1.08439	1.53608e-46	7.38107e-46	11.322
Plcl2	14.3142	1.41318	1.78322e-46	8.5606e-46	10.0892
Dapp1	14.2962	0.807576	2.31233e-46	1.10819e-45	16.8493
Zfp296	14.2929	2.61028	2.42255e-46	1.16058e-45	6.9943
Lrrc8d	14.2013	1.14766	8.98977e-46	4.28749e-45	13.4444
Rab21	14.1985	0.59038	9.36436e-46	4.46448e-45	33.1969
Lpxn	14.1112	1.31879	3.23841e-45	1.53818e-44	10.6855
5330406M23Rik	14.0092	0.716318	1.36944e-44	6.46974e-44	24.5392
Gpr174	13.985	1.12849	1.92347e-44	9.07209e-44	11.5325
Ctsc	13.9366	0.703693	3.79501e-44	1.78368e-43	17.9093
Snap29	13.9348	1.45965	3.89438e-44	1.82971e-43	12.3725
Gm42515	13.8702	1.92926	9.59669e-44	4.49315e-43	8.54412
Tbc1d10c	13.8428	0.664492	1.40549e-43	6.56845e-43	18.6925
Sash3	13.8354	1.09277	1.55897e-43	7.28043e-43	12.1217
Ap1s3	13.8321	2.37318	1.63159e-43	7.61816e-43	6.78135
Prkcd	13.7178	0.719206	7.9457e-43	3.68375e-42	25.798
Gnl3	13.7069	0.810663	9.23241e-43	4.27795e-42	25.3413
Rnf216	13.6107	1.23431	3.45842e-42	1.59614e-41	15.5857
Cybc1	13.6098	1.1414	3.50327e-42	1.61655e-41	13.946
Mir155hg	13.5875	2.18519	4.75105e-42	2.18956e-41	7.44386
Gm28693	13.5826	2.7515	5.07932e-42	2.34042e-41	6.10226
Krit1	13.5423	0.688335	8.79441e-42	4.0435e-41	28.3865
Ppm1g	13.5039	0.658169	1.48315e-41	6.8009e-41	29.6524
Nedd9	13.3696	0.888817	9.1003e-41	4.13361e-40	17.0811
Rfx7	13.2093	0.837414	7.75582e-40	3.48882e-39	19.7738
Cse1l	13.1714	1.18865	1.28194e-39	5.75243e-39	14.9634
Ppp3cc	13.1662	1.09455	1.37421e-39	6.16105e-39	12.6541
Dnajc7	13.1168	0.745837	2.63745e-39	1.17874e-38	26.5078
Kdm7a	13.0036	0.608503	1.16791e-38	5.18795e-38	26.6971
Ddx54	12.9732	0.943269	1.73557e-38	7.69617e-38	20.8054
Zc3h12d	12.9282	2.13801	3.12038e-38	1.38082e-37	6.63464
Nrbp1	12.9029	0.647616	4.33413e-38	1.91527e-37	28.874
Ddx25	12.8572	4.00477	7.83444e-38	3.45551e-37	5.07536
Card11	12.8316	1.16159	1.0914e-37	4.80797e-37	10.1626
Tcf12	12.7574	0.701216	2.83361e-37	1.2421e-36	27.4093
Cd2ap	12.6109	0.637319	1.83992e-36	8.00346e-36	27.9843
H2-M3	12.61	0.986593	1.85945e-36	8.08704e-36	14.9421
Gm43362	12.5718	0.770918	3.01624e-36	1.30736e-35	19.9607
Kif21b	12.5394	0.70836	4.54386e-36	1.96649e-35	16.4068
Safb2	12.5146	0.678393	6.21083e-36	2.68384e-35	27.1869
Bmf	12.4157	1.98663	2.14736e-35	9.22622e-35	7.61896
Slamf6	12.3922	0.809165	2.87892e-35	1.23445e-34	13.6763
Donson	12.3915	1.30271	2.90505e-35	1.24524e-34	9.91648
Clcf1	12.3719	1.10739	3.71114e-35	1.58837e-34	11.303
C130026I21Rik	12.3609	3.18575	4.2554e-35	1.8204e-34	5.30251
Kmo	12.3598	3.50452	4.31078e-35	1.84378e-34	5.12268
St6gal1	12.3332	1.13121	6.00429e-35	2.56511e-34	14.9398
Hmgb1-ps8	12.2959	0.787841	9.5341e-35	4.06089e-34	14.0099
Relb	12.211	1.00566	2.71615e-34	1.15382e-33	16.4683
Gm43430	12.2048	1.15166	2.93001e-34	1.24405e-33	11.6367
Ildr1	12.112	3.49818	9.12388e-34	3.84771e-33	4.99255
Kynu	12.1021	3.91791	1.02936e-33	4.33815e-33	4.85058
Gm1966	12.0346	0.942411	2.33871e-33	9.81582e-33	11.8756
N4bp2l1	12.0123	0.939784	3.06105e-33	1.28328e-32	13.6053
Sgms1	11.9689	0.779714	5.16818e-33	2.15957e-32	19.6886
Gng2	11.8532	0.688278	2.07051e-32	8.59144e-32	16.2293
Kansl1	11.806	0.622604	3.63526e-32	1.50331e-31	27.3194
Jarid2	11.7836	0.65308	4.74423e-32	1.95842e-31	26.3635
Itpr3	11.7593	0.97143	6.3228e-32	2.60795e-31	12.2471
Atg16l2	11.7561	1.1494	6.56909e-32	2.7091e-31	12.7014
Uchl3	11.6888	0.920934	1.45407e-31	5.97445e-31	18.373
Far1	11.6642	0.892469	1.942e-31	7.96131e-31	20.1784
Gucd1	11.5775	1.65195	5.3604e-31	2.18387e-30	9.10016
Hhex	11.565	1.11962	6.19691e-31	2.52346e-30	10.1626
Phgdh	11.3622	0.956042	6.44689e-30	2.60083e-29	12.7984
Hmces	11.3371	1.08705	8.59717e-30	3.4612e-29	12.8954
Pdcd1lg2	11.3114	2.27076	1.15179e-29	4.62979e-29	5.57698
Apobec1	11.2915	1.70009	1.44566e-29	5.80192e-29	7.32792
Fam129c	11.2705	3.31579	1.83481e-29	7.34989e-29	4.83402
Trim12a	11.1885	0.690042	4.64362e-29	1.85201e-28	19.523
9430038I01Rik	11.1643	1.35698	6.09979e-29	2.42937e-28	11.1303
Map3k8	11.1322	0.761693	8.74285e-29	3.47553e-28	23.7442
Srebf2	11.1227	0.733659	9.72642e-29	3.86293e-28	24.0802
Zfp831	11.0581	2.1673	2.00248e-28	7.92471e-28	5.53439
BC005624	10.978	0.670024	4.87794e-28	1.92238e-27	26.8178
Slc9a7	10.9712	3.00046	5.25906e-28	2.07163e-27	4.75357
Gm37706	10.9655	1.81148	5.59658e-28	2.20424e-27	6.81211
Erlin1	10.9491	1.84134	6.71464e-28	2.64337e-27	7.48645
Itprip	10.8991	1.04238	1.16401e-27	4.56761e-27	14.0643
Gm4759	10.884	0.718304	1.37413e-27	5.38803e-27	13.3994
Dusp16	10.8602	1.14582	1.78337e-27	6.98301e-27	12.3134
Ddx41	10.8116	1.09728	3.03374e-27	1.18373e-26	14.6677
Gm9843	10.7691	0.686935	4.81484e-27	1.87355e-26	21.7732
Gm44663	10.7482	2.85008	6.0408e-27	2.34739e-26	4.69678
Gripap1	10.7324	0.982121	7.17104e-27	2.78447e-26	16.1489
Gm9706	10.6745	3.51424	1.34004e-26	5.18597e-26	4.38918
A530040E14Rik	10.6418	4.23073	1.90448e-26	7.35699e-26	4.15967
Rnf145	10.633	0.645905	2.09252e-26	8.08096e-26	21.3236
Gm6377	10.4155	2.3189	2.10707e-25	8.0484e-25	5.36166
Smagp	10.401	1.278	2.45375e-25	9.36006e-25	9.0765
Zfp62	10.27	1.127	9.6234e-25	3.64808e-24	11.9159
Gm37266	10.2665	2.30835	9.97715e-25	3.78105e-24	4.91446
Gm37943	10.266	2.65838	1.00232e-24	3.79794e-24	4.68732
Mrpl43	10.2487	0.701026	1.19897e-24	4.53637e-24	25.4218
Vav2	10.1815	1.88373	2.39836e-24	9.04086e-24	6.61572
Rab30	10.16	2.74752	2.99206e-24	1.12606e-23	4.89317
Cdc25b	10.1478	1.16024	3.38761e-24	1.27437e-23	9.28472
Asxl2	10.1288	0.74298	4.11532e-24	1.54585e-23	20.9805
Gm12568	10.1105	1.69364	4.96268e-24	1.86222e-23	5.87275
Il12a	10.0988	3.6717	5.59179e-24	2.09645e-23	4.10288
Ffar1	10.072	4.1754	7.34936e-24	2.75216e-23	3.92305
Arap1	10.0519	1.08985	9.00782e-24	3.3673e-23	11.6887
Slc7a1	10.0147	0.975921	1.31379e-23	4.89688e-23	14.1826
Gm37593	10.0036	2.2618	1.46891e-23	5.4703e-23	4.84348
Slc30a5	10.001	0.974589	1.50864e-23	5.6158e-23	16.4943
Il16	9.95598	0.97751	2.37474e-23	8.81539e-23	9.75558
Prkce	9.95152	1.33815	2.48371e-23	9.21324e-23	10.9978
Fam167a	9.9217	2.99121	3.35004e-23	1.23999e-22	4.64236
Egln2	9.91867	0.832065	3.45327e-23	1.27764e-22	20.6422
Cacna1e	9.88333	3.99876	4.91712e-23	1.81608e-22	3.90412
Rara	9.8721	0.898692	5.50036e-23	2.02915e-22	14.812
Gm30054	9.84418	1.46815	7.26323e-23	2.67371e-22	6.5329
Gm37802	9.81016	2.69697	1.01812e-22	3.73977e-22	4.42467
Gngt2	9.75285	0.726919	1.79363e-22	6.56296e-22	14.7292
Gm37663	9.71995	1.80227	2.4791e-22	9.05298e-22	6.00999
Gm36931	9.65245	1.37757	4.79936e-22	1.74487e-21	6.52107
Traf3ip3	9.61443	0.671362	6.9491e-22	2.52034e-21	13.5935
Cdk9	9.59831	0.620418	8.12688e-22	2.94375e-21	27.1065
Gm23346	9.5708	2.91959	1.06079e-21	3.83808e-21	4.18096
Ppp1r11	9.49995	0.611068	2.09998e-21	7.56377e-21	28.2753
Cep120	9.41366	0.901665	4.79132e-21	1.71777e-20	15.6189
Arhgap17	9.4122	0.587619	4.85879e-21	1.74147e-20	27.3241
Bcl2a1d	9.38433	1.14604	6.33168e-21	2.26525e-20	7.43913
5830428M24Rik	9.38129	1.58845	6.51689e-21	2.33086e-20	5.6527
Rab8a	9.3529	0.59701	8.52748e-21	3.04317e-20	25.6915
Rubcn	9.34513	1.53817	9.17771e-21	3.2743e-20	8.4542
Mapk11	9.256	2.24932	2.12236e-20	7.52566e-20	4.90263
Tbc1d14	9.21474	1.24642	3.12028e-20	1.10351e-19	8.76653
Card6	9.12141	1.25813	7.4153e-20	2.60841e-19	7.26404
Arid3b	9.11207	1.13356	8.08244e-20	2.83957e-19	8.85645
Xpr1	9.10157	0.762235	8.90393e-20	3.12603e-19	19.0214
Rnf157	9.01261	1.28406	2.01212e-19	7.0324e-19	6.78135
5430427O19Rik	9.00555	1.81453	2.14586e-19	7.49367e-19	5.13688
Crb3	8.94751	3.83995	3.63598e-19	1.26576e-18	3.59889
Chst10	8.89674	2.20213	5.75111e-19	1.99556e-18	4.52405
C1galt1	8.89065	0.880725	6.07497e-19	2.10651e-18	14.7245
Gm47230	8.8716	2.56841	7.20993e-19	2.49668e-18	4.00587
Hexb	8.82	0.874269	1.14462e-18	3.95239e-18	14.1306
Gm15411	8.81816	3.30705	1.16351e-18	4.016e-18	3.75742
Rcsd1	8.81455	0.636654	1.20162e-18	4.14641e-18	23.4342
Bin1	8.81057	0.772946	1.24511e-18	4.29357e-18	20.628
Fgd3	8.80533	1.10417	1.30469e-18	4.49782e-18	7.29243
Lrp10	8.79737	0.658713	1.4006e-18	4.82715e-18	24.6551
Tmsb10	8.79714	0.66374	1.40345e-18	4.83632e-18	97.189
Gm47234	8.79564	1.59019	1.42238e-18	4.90092e-18	5.96266
Zfyve26	8.77185	1.33946	1.75749e-18	6.05066e-18	7.68284
Hps3	8.70847	1.06376	3.08008e-18	1.05557e-17	9.41012
Zbtb18	8.70183	1.5229	3.26584e-18	1.11893e-17	7.91472
Rftn1	8.5757	0.941573	9.84894e-18	3.34485e-17	11.4616
Gpd1l	8.57519	1.16906	9.89194e-18	3.359e-17	10.101
Bend5	8.53763	2.16942	1.37008e-17	4.63944e-17	4.69205
Gm47138	8.4644	1.65982	2.57483e-17	8.6708e-17	5.67873
Pik3c2b	8.45591	1.90683	2.76918e-17	9.32284e-17	5.68109
Tfrc	8.45385	1.09752	2.81847e-17	9.48754e-17	11.1847
Syngr2	8.43771	0.796653	3.2363e-17	1.08768e-16	20.4955
Gm49502	8.41838	1.35439	3.81734e-17	1.28011e-16	6.89019
Fam169b	8.30954	0.770671	9.60713e-17	3.199e-16	10.0182
Abhd17b	8.30285	0.8354	1.01648e-16	3.38293e-16	17.7957
Plgrkt	8.14184	0.669974	3.89314e-16	1.28464e-15	22.6392
Otud7b	8.13449	1.01987	4.13658e-16	1.36461e-15	12.3867
Prkd2	8.13071	0.720569	4.26793e-16	1.40758e-15	14.6511
Washc4	8.11786	0.81355	4.74459e-16	1.56317e-15	14.8617
Il5ra	8.1153	4.2345	4.84599e-16	1.59576e-15	3.16589
Gm49980	8.09039	1.23424	5.94744e-16	1.95468e-15	8.61273
Slc38a9	8.07219	1.25456	6.90493e-16	2.26704e-15	8.12294
Tank	8.05545	0.962244	7.91852e-16	2.59582e-15	12.8718
Manea	7.98488	1.53274	1.40654e-15	4.59145e-15	6.91148
Cdk5r1	7.94198	2.1959	1.98983e-15	6.47074e-15	4.4436
4930426D05Rik	7.92667	4.38242	2.25108e-15	7.31564e-15	3.06651
Hck	7.80069	1.22195	6.1569e-15	1.98726e-14	5.60301
P2ry10b	7.78748	1.49985	6.83598e-15	2.20366e-14	5.28595
AI467606	7.78119	0.875663	7.1848e-15	2.31523e-14	8.4613
Rnf144a	7.77881	1.10447	7.32075e-15	2.35815e-14	9.39119
Gm12543	7.75291	2.85835	8.98077e-15	2.88778e-14	3.44983
Dus2	7.69025	1.43885	1.46851e-14	4.69723e-14	7.07001
Trim5	7.68321	1.65304	1.55153e-14	4.95967e-14	4.90737
4933426B08Rik	7.66044	4.39103	1.85293e-14	5.91719e-14	2.96713
Il4i1	7.62442	2.88228	2.45124e-14	7.81909e-14	3.34572
Slc15a2	7.61132	1.37735	2.71305e-14	8.64882e-14	6.10936
Rdh12	7.598	1.18831	3.00743e-14	9.5777e-14	5.05407
Tubb2b	7.58001	1.0371	3.45523e-14	1.09888e-13	7.36815
Lemd3	7.52214	0.926166	5.38856e-14	1.70864e-13	11.8118
9530078K11Rik	7.50658	2.41501	6.06919e-14	1.92326e-13	3.68407
Gm50386	7.38212	4.62253	1.55787e-13	4.89609e-13	2.82517
Mpv17l	7.37322	1.75988	1.66549e-13	5.23111e-13	5.0588
2010309G21Rik	7.32498	4.80401	2.38936e-13	7.4808e-13	2.77784
Glcci1	7.2859	1.76874	3.19538e-13	9.96408e-13	4.64709
Gm44664	7.27547	2.93441	3.45216e-13	1.07569e-12	3.14933
Scpep1	7.25829	0.967631	3.92023e-13	1.22065e-12	15.0226
Prorsd1	7.22649	0.976836	4.95624e-13	1.54099e-12	14.0383
2010007H06Rik	7.22273	3.7862	5.0954e-13	1.58387e-12	2.95767
Gpr137b-ps	7.22184	1.18882	5.1288e-13	1.59386e-12	6.89729
Dock11	7.17649	0.673921	7.15263e-13	2.21741e-12	15.8886
Tia1	7.15728	0.85576	8.22933e-13	2.54873e-12	13.9957
Slamf7	7.13437	0.740168	9.72308e-13	3.00554e-12	8.29094
Gm45894	7.12773	3.15956	1.02036e-12	3.15257e-12	3.02156
Nlrc4	7.11942	2.95281	1.08379e-12	3.3469e-12	3.18245
Gm38235	7.11168	1.78189	1.14641e-12	3.53816e-12	4.34423
Ralgds	7.10586	1.28843	1.19577e-12	3.68872e-12	7.42257
Eaf2	7.09887	2.84155	1.25783e-12	3.87783e-12	3.40014
Siglec1	7.03059	1.05756	2.05665e-12	6.31466e-12	7.42257
Ift140	6.9361	1.81939	4.03085e-12	1.23229e-11	4.70624
Gm47664	6.93556	0.805342	4.04611e-12	1.23666e-11	9.40302
Cpsf2	6.89232	1.06325	5.48905e-12	1.67308e-11	12.7464
Ankrd33b	6.88763	1.0247	5.67297e-12	1.72852e-11	6.4075
Prr5	6.86217	1.66858	6.78241e-12	2.06337e-11	4.88134
Dmac2	6.79714	1.12284	1.06715e-11	3.23306e-11	8.36429
4833407H14Rik	6.79174	1.1278	1.10788e-11	3.35526e-11	5.17711
Cntrl	6.77375	0.608099	1.25484e-11	3.79405e-11	17.9069
Gm37105	6.77258	1.05462	1.2651e-11	3.82461e-11	6.47848
Mlxip	6.73435	0.750083	1.64665e-11	4.96753e-11	15.3373
Gtpbp2	6.73373	0.677589	1.6537e-11	4.9882e-11	19.4496
Hook2	6.70764	1.35994	1.978e-11	5.95519e-11	5.40189
2610037D02Rik	6.68703	1.16871	2.27751e-11	6.84645e-11	7.31373
Fuca1	6.65619	0.684934	2.81021e-11	8.42798e-11	19.4496
Kdm3b	6.59829	0.887316	4.15926e-11	1.24171e-10	10.9836
Ftx	6.59213	1.47347	4.33554e-11	1.29373e-10	5.22206
Asnsd1	6.53319	0.96793	6.43823e-11	1.91448e-10	10.1673
Pik3ip1	6.51353	0.771714	7.34066e-11	2.18003e-10	11.9088
Arfgef1	6.49623	0.612624	8.23559e-11	2.44156e-10	22.3505
Phldb3	6.47657	1.52229	9.38305e-11	2.77852e-10	4.40574
Gm15823	6.46571	1.249	1.00821e-10	2.98242e-10	6.44062
Rpia	6.44982	0.858575	1.11981e-10	3.30911e-10	13.7875
Ifi214	6.44674	1.01653	1.14281e-10	3.37627e-10	5.98632
Sh3bp2	6.40012	1.6993	1.55251e-10	4.57348e-10	4.23302
0610030E20Rik	6.35282	0.856487	2.1141e-10	6.20638e-10	11.0806
Zmiz2	6.34644	0.853723	2.20354e-10	6.46378e-10	14.4878
Vav1	6.33145	0.736272	2.42875e-10	7.11869e-10	8.83988
Gm42722	6.32199	0.984287	2.58213e-10	7.56302e-10	6.03838
Adamts6	6.31584	1.51751	2.68701e-10	7.86662e-10	4.46253
Gm37082	6.28857	1.05725	3.20403e-10	9.35565e-10	6.27972
Gm47139	6.27972	1.73855	3.39175e-10	9.89812e-10	3.99404
Dennd4b	6.23743	1.08567	4.44831e-10	1.29475e-09	6.93988
Gm8738	6.18012	2.93118	6.40529e-10	1.85675e-09	2.73762
Gm43290	6.1619	2.30073	7.18775e-10	2.08191e-09	3.19428
Gm42648	6.15344	1.9714	7.58183e-10	2.19333e-09	3.44509
Kctd14	6.1411	3.32408	8.1952e-10	2.36889e-09	2.66427
Wdhd1	6.09757	1.43284	1.07695e-09	3.10356e-09	4.50512
Gm11346	6.09105	0.875842	1.12174e-09	3.2308e-09	6.51397
Gm37176	6.06375	2.64011	1.32988e-09	3.82209e-09	2.73052
Casp1	6.0504	1.0999	1.44483e-09	4.14968e-09	5.84672
Gm43499	6.04557	1.93714	1.48883e-09	4.27555e-09	3.26763
Hepacam2	6.03865	3.50332	1.55406e-09	4.46088e-09	2.51284
Iqcb1	6.03721	1.10039	1.56797e-09	4.49981e-09	8.49443
Zfp821	5.98563	1.27658	2.15558e-09	6.16884e-09	7.84611
Uba6	5.97974	0.812278	2.23499e-09	6.39179e-09	11.5136
Gm47828	5.95942	4.66603	2.5313e-09	7.22303e-09	2.26676
Tlr1	5.9507	2.13603	2.66996e-09	7.61192e-09	3.03812
Rell1	5.94215	0.624923	2.81315e-09	8.0121e-09	17.649
Gm11690	5.93597	4.64778	2.92113e-09	8.31595e-09	2.28332
Slc37a2	5.93011	2.00931	3.02734e-09	8.61351e-09	3.20848
AI504432	5.91664	0.976535	3.28595e-09	9.33891e-09	6.02418
Usp6nl	5.88006	1.11023	4.1011e-09	1.16298e-08	8.48496
Cbx7	5.87984	0.858018	4.1067e-09	1.16444e-08	12.479
Tk2	5.87794	0.986987	4.15412e-09	1.17775e-08	7.5882
Ctso	5.85961	0.970886	4.63967e-09	1.31454e-08	10.1909
Mbd4	5.83742	1.54471	5.30154e-09	1.4999e-08	4.44834
Trim30b	5.80688	1.538	6.36474e-09	1.79832e-08	3.23451
Gm45051	5.79263	1.36486	6.92912e-09	1.95562e-08	5.36166
Samd9l	5.72375	0.648293	1.04197e-08	2.93139e-08	18.25
Hsh2d	5.70572	2.07432	1.1585e-08	3.25564e-08	2.97423
Dclre1c	5.68489	1.11897	1.30897e-08	3.67366e-08	5.46104
Tasor2	5.68103	0.723012	1.33887e-08	3.75634e-08	14.4476
Taok3	5.64791	0.611196	1.62409e-08	4.54707e-08	16.9344
Vps18	5.63697	1.11023	1.73067e-08	4.84068e-08	6.59442
Crisp3	5.62517	4.37002	1.85325e-08	5.18016e-08	2.17921
Gm43378	5.5812	2.00258	2.38866e-08	6.65633e-08	3.22268
Gm43813	5.57904	0.634772	2.41846e-08	6.73718e-08	14.2583
Gm8899	5.55827	1.96998	2.72465e-08	7.57941e-08	3.34335
Elmsan1	5.52303	0.596417	3.33212e-08	9.25115e-08	20.3677
Sh2b3	5.51671	0.708195	3.45406e-08	9.58347e-08	15.7088
Mphosph10	5.47619	0.75224	4.34578e-08	1.20276e-07	15.0794
Gm38009	5.47162	2.03259	4.45952e-08	1.23343e-07	3.32915
Was	5.45718	0.607292	4.83761e-08	1.33642e-07	10.075
Fam76b	5.45345	0.862182	4.94005e-08	1.36457e-07	11.7053
Gm42031	5.44613	2.25806	5.1479e-08	1.42091e-07	2.83226
Spns2	5.44463	1.51982	5.1913e-08	1.43273e-07	4.31583
Prim2	5.44455	1.29781	5.19364e-08	1.43322e-07	5.59591
Zfp869	5.40726	0.728914	6.39978e-08	1.76113e-07	13.1604
Slco4a1	5.38361	2.2751	7.30082e-08	2.00584e-07	2.83226
Gm38034	5.37369	0.893694	7.71405e-08	2.1171e-07	7.71834
9330162G02Rik	5.37081	0.775137	7.8382e-08	2.15094e-07	10.3022
Dclk2	5.36513	2.34684	8.08895e-08	2.21928e-07	2.71159
Slc4a7	5.33343	0.753438	9.63748e-08	2.63875e-07	16.4967
Zfp507	5.32863	1.43598	9.8958e-08	2.70832e-07	4.83165
Gm38082	5.32745	1.01642	9.96025e-08	2.72537e-07	6.06677
Fcho1	5.27752	0.900118	1.30943e-07	3.57338e-07	5.72841
B9d2	5.25859	0.817121	1.45167e-07	3.9569e-07	14.2441
Pias4	5.14007	0.965508	2.74643e-07	7.42593e-07	9.66093
Med11	5.12638	0.952381	2.95369e-07	7.98043e-07	7.44623
Sema4b	5.12487	1.14683	2.97749e-07	8.04304e-07	7.31609
Hpse	5.1196	1.76203	3.06182e-07	8.26471e-07	3.14459
Sft2d1	5.1065	0.697347	3.28182e-07	8.84735e-07	15.943
Casp4	5.00673	0.808844	5.5363e-07	1.48329e-06	8.34773
Gm38257	4.97204	1.33414	6.62528e-07	1.77152e-06	4.20226
Hif1an	4.96622	0.73986	6.82712e-07	1.82511e-06	10.844
Mdm4	4.93494	0.608779	8.01768e-07	2.13958e-06	18.5836
Klhl14	4.92304	4.54392	8.52113e-07	2.27227e-06	1.89764
Gm20682	4.91694	1.57946	8.79073e-07	2.34319e-06	3.36465
Syvn1	4.89752	0.859613	9.70543e-07	2.58162e-06	10.1081
Stac2	4.86069	3.26614	1.16978e-06	3.10447e-06	2.10113
Gm23037	4.84249	3.52608	1.2822e-06	3.39756e-06	1.98519
Gm11688	4.83482	1.77679	1.33263e-06	3.52789e-06	2.87486
4632427E13Rik	4.82117	0.832975	1.42716e-06	3.77343e-06	10.6263
Gad1	4.81619	3.74055	1.46324e-06	3.86763e-06	1.91894
Gpr137c	4.76	1.90787	1.93591e-06	5.0975e-06	2.73289
Scai	4.6822	0.990135	2.83809e-06	7.43176e-06	6.92568
Ube2d1	4.67693	0.781356	2.91204e-06	7.61993e-06	12.9759
Alcam	4.64939	0.875286	3.32914e-06	8.69713e-06	5.28595
Tlr7	4.64827	1.94165	3.34727e-06	8.7436e-06	2.669
Gm37023	4.61589	1.92564	3.91408e-06	1.02014e-05	2.61931
Ccz1	4.58992	0.749288	4.43426e-06	1.15288e-05	16.686
Edaradd	4.5566	2.56213	5.19888e-06	1.34921e-05	2.10349
Gm20513	4.53524	3.47383	5.75387e-06	1.49142e-05	1.88818
Psd4	4.52206	0.620728	6.12416e-06	1.58579e-05	7.30426
Setdb2	4.49692	0.991482	6.89456e-06	1.78258e-05	6.36254
Pisd-ps2	4.44793	1.91986	8.67018e-06	2.23646e-05	2.49627
Khnyn	4.4067	0.705384	1.04957e-05	2.70001e-05	12.6778
Hist3h2ba	4.393	1.084	1.118e-05	2.87342e-05	4.15257
Gm43009	4.3895	1.26758	1.13613e-05	2.91914e-05	4.81982
Ryr1	4.38555	2.13394	1.15692e-05	2.97197e-05	2.39926
E2f2	4.36359	1.60717	1.27948e-05	3.28219e-05	3.27473
Gm44775	4.30548	1.77663	1.66627e-05	4.25519e-05	2.47025
Gm30239	4.30498	4.72457	1.66999e-05	4.26428e-05	1.65393
3300005D01Rik	4.28005	3.23308	1.86853e-05	4.7565e-05	1.83849
Epcam	4.25632	1.53515	2.07815e-05	5.28171e-05	2.77784
Atp13a2	4.23479	0.953348	2.28767e-05	5.80324e-05	7.24274
Hook1	4.2019	1.10242	2.64689e-05	6.69325e-05	3.89939
Gm42659	4.18859	0.805388	2.80698e-05	7.09316e-05	7.03452
Gm16026	4.18228	5.53055	2.88596e-05	7.28916e-05	1.55692
Abi3	4.13956	1.0878	3.4798e-05	8.75788e-05	4.98545
Gm15848	4.12928	4.62066	3.63899e-05	9.15043e-05	1.57585
Pik3cg	4.12501	0.949013	3.70718e-05	9.31732e-05	4.33949
Fam204a	4.11395	0.614996	3.88944e-05	9.76389e-05	19.161
Hdac10	4.09677	1.43005	4.18949e-05	0.000105099	3.74086
Gm16523	4.0914	1.8705	4.28774e-05	0.000107511	2.34721
Gm2962	4.07435	3.88365	4.61428e-05	0.000115562	1.65866
Bicra	4.07433	0.899618	4.61471e-05	0.000115562	7.81535
9930017N22Rik	4.0674	0.994307	4.754e-05	0.000118911	5.74261
Grpel2	4.02699	1.13985	5.64943e-05	0.000140825	5.70002
Gm5914	4.01596	0.880872	5.92037e-05	0.000147436	6.5187
Hpgds	4.00765	1.8087	6.13255e-05	0.000152586	2.33538
Depdc5	3.96889	1.05621	7.22091e-05	0.000179143	5.7994
Mcoln2	3.90285	1.76941	9.50655e-05	0.00023489	2.30698
Tmc8	3.89513	0.980132	9.81479e-05	0.000242365	4.16913
Il9r	3.88812	2.5084	0.000101024	0.000249324	1.803
Bcl7a	3.88143	0.950378	0.000103845	0.000256087	9.63727
Cep57	3.85705	0.677099	0.000114763	0.000282495	14.4784
Kcnc3	3.8466	2.82479	0.00011977	0.000294565	1.76277
Carmil2	3.83835	1.19619	0.000123862	0.000304366	3.12093
St3gal1	3.81478	0.793631	0.000136303	0.000334421	9.19244
Dok1	3.77516	0.882531	0.000159907	0.00039132	7.23801
Pikfyve	3.77131	0.86518	0.000162395	0.000397257	9.87388
Lsg1	3.7699	0.733352	0.00016331	0.000399458	10.8511
Gm37642	3.76946	1.27208	0.0001636	0.000400127	2.88432
Gm34215	3.75686	4.22593	0.000172061	0.00042014	1.45991
Atp8a1	3.73941	0.668023	0.000184454	0.000449756	12.8954
Ccnt2	3.71994	0.629402	0.000199269	0.00048514	15.4201
Pou2f1	3.71432	0.671568	0.000203753	0.000495773	12.8174
Gm39556	3.69432	1.84053	0.000220478	0.000535145	1.95679
Fancm	3.69424	0.985195	0.000220546	0.000535258	5.01384
Gm42514	3.6903	1.98166	0.000223987	0.000543507	2.19341
5830408C22Rik	3.67665	1.07264	0.000236315	0.00057277	5.68819
Ddx23	3.67593	0.706971	0.000236985	0.000574283	11.5515
Mbtd1	3.67337	0.650509	0.000239371	0.000579956	15.2639
Susd1	3.66996	1.24721	0.000242589	0.000587307	2.73289
Sinhcaf	3.64423	0.727042	0.000268191	0.00064745	8.0212
Pcgf6	3.64321	0.801588	0.000269257	0.000649902	7.45333
Pnpla7	3.62274	0.688349	0.0002915	0.000702661	6.53763
Stk11ip	3.57908	1.38622	0.000344801	0.000828876	3.36938
Gm6545	3.57146	2.18284	0.00035499	0.00085249	1.82902
Gm37531	3.55546	0.681061	0.000377322	0.0009051	8.10638
Rad17	3.54232	0.898564	0.000396625	0.000950332	10.6973
Zfp146	3.51175	0.910365	0.000445158	0.00106413	5.24809
Gm9887	3.51078	1.04112	0.000446786	0.00106792	4.1573
Atr	3.50918	0.925803	0.000449484	0.00107427	5.81833
Prr7	3.50359	0.651452	0.000459028	0.00109626	9.06703
Gm15706	3.49066	1.5787	0.000481824	0.00114941	3.00026
Chst15	3.47336	1.10049	0.000513989	0.00122432	5.19367
Slc25a37	3.47325	0.737431	0.000514194	0.00122461	9.30128
Gm37691	3.44679	1.66629	0.000567282	0.00134824	1.99702
Slc24a1	3.44183	1.60983	0.000577796	0.0013726	2.10113
Dpp4	3.4272	0.658656	0.000609839	0.0014471	6.19218
Acsf2	3.40638	1.26375	0.000658312	0.00156053	4.77013
A430035B10Rik	3.39072	1.51847	0.000697089	0.00165062	2.81807
Gm20559	3.38318	0.665642	0.000716513	0.00169504	11.2865
Zxdb	3.37461	0.903981	0.000739193	0.00174772	6.17561
Lactb	3.34584	0.797532	0.000820324	0.00193561	11.7857
Cldn10	3.32528	1.76531	0.000883282	0.00208013	2.04907
Cenps	3.30801	1.98563	0.00093962	0.00220935	2.12952
Tmem251	3.2986	0.650774	0.000971667	0.0022826	14.7008
Ell3	3.29395	4.11366	0.000987886	0.00231921	1.29901
Odf2	3.28429	0.724802	0.00102238	0.00239887	10.4441
Nip7	3.28136	0.706724	0.00103308	0.00242265	13.8987
Xkrx	3.28106	1.97405	0.00103417	0.00242498	1.73911
Traf3	3.2552	0.824477	0.00113313	0.00265119	6.80974
Gm37879	3.24967	1.40924	0.00115538	0.00270201	2.6761
Gm37598	3.24756	1.39105	0.00116399	0.00272166	2.86302
Tex10	3.22286	0.696455	0.00126919	0.00296059	11.639
E430021H15Rik	3.22207	0.626969	0.0012727	0.0029685	7.42257
Stxbp2	3.18226	0.668376	0.0014613	0.00339541	6.84523
Inpp5f	3.16841	0.924279	0.00153275	0.00355624	8.65769
Msh6	3.16757	0.971044	0.00153718	0.00356621	6.03365
Dnase1l3	3.13785	2.80741	0.00170192	0.00393661	1.38892
A430110C17Rik	3.11761	1.18226	0.00182326	0.00420927	2.87722
Heatr6	3.08399	0.874524	0.00204246	0.00470515	9.41012
Gm37569	3.0259	1.36304	0.00247891	0.005686	2.40399
Zfp958	3.01872	1.07636	0.00253842	0.00581727	3.53027
Ceacam16	2.99689	3.00094	0.00272745	0.0062393	1.30611
Fen1	2.95596	0.936752	0.00311699	0.00711067	4.34659
Gm37137	2.95571	1.62716	0.00311948	0.00711572	1.95679
Dennd3	2.95202	0.960546	0.00315707	0.00719891	4.25904
Rps6ka5	2.9422	0.862536	0.00325886	0.00742175	7.83901
Gm44746	2.9092	2.45526	0.00362359	0.00823039	1.35816
Zbed4	2.87304	1.29482	0.00406546	0.0091989	2.99316
C030013C21Rik	2.86363	1.7743	0.00418821	0.00946659	2.34247
Dhx57	2.86349	1.033	0.00418999	0.00946978	5.16764
Myo5a	2.84415	0.924166	0.00445302	0.0100492	9.10252
1700037C18Rik	2.83918	1.08321	0.00452298	0.0102025	3.72666
Gm13012	2.83692	1.74556	0.00455509	0.0102722	1.6563
Tacstd2	2.8252	1.67814	0.00472508	0.0106481	1.59951
Spns3	2.82363	2.34115	0.00474834	0.0106974	1.38182
Snrnp25	2.81905	0.896154	0.00481655	0.0108475	7.23564
Gm5511	2.81655	1.99384	0.00485422	0.0109295	1.50486
E130208F15Rik	2.81149	1.54424	0.00493129	0.0110971	1.88818
Parvg	2.80452	0.734801	0.00503908	0.0113297	4.1431
Gm15991	2.79872	3.49206	0.00513053	0.0115293	1.17834
Marveld2	2.7965	1.55703	0.00516594	0.0116068	1.89291
Gapt	2.78146	1.943	0.00541144	0.0121392	1.59004
Gm44567	2.77609	0.899064	0.00550169	0.0123341	3.67934
4933406I18Rik	2.76543	2.55835	0.00568484	0.0127346	1.36053
4930570N18Rik	2.76514	1.38925	0.0056899	0.0127426	1.89054
Gm32036	2.76106	0.828611	0.00576145	0.0128972	3.5847
Gm5453	2.75693	1.00932	0.0058346	0.0130575	3.49478
Gm42571	2.75513	0.587595	0.00586689	0.0131275	6.29392
Sgk3	2.75138	0.827014	0.00593452	0.0132765	6.66067
Camk1d	2.73618	0.652908	0.00621571	0.0138885	6.94697
Cenpq	2.7354	0.637364	0.00623045	0.0139178	8.26964
Trappc5	2.73328	0.75069	0.00627062	0.0140039	14.1164
Gm43484	2.73109	0.93021	0.00631253	0.0140926	3.95145
Zkscan14	2.72748	0.703338	0.006382	0.0142409	6.10463
Hcrtr2	2.72162	4.43621	0.00649624	0.014485	1.05056
Cdkl1	2.71626	2.72247	0.0066023	0.0147112	1.35106
Gm11483	2.7154	1.34151	0.00661956	0.0147471	2.01831
Mrgbp	2.71395	0.740111	0.00664865	0.0148093	7.78222
Gm4221	2.7113	2.06204	0.00670201	0.0149243	1.51196
Pigr	2.70921	3.90483	0.00674444	0.0150162	1.14284
Gm43692	2.69409	1.56501	0.00705814	0.0156922	1.80773
Gm48146	2.69407	0.920856	0.00705852	0.0156922	4.35842
Zfp157	2.6805	0.929683	0.00735134	0.0163134	3.98221
Armt1	2.68024	1.04768	0.00735698	0.0163245	4.15967
Lta	2.65977	1.87817	0.00781932	0.0173144	1.50723
Nxpe3	2.65111	0.803113	0.00802269	0.0177401	3.51135
Gm48855	2.63701	1.63058	0.00836394	0.0184723	1.75094
Gm43761	2.63505	0.900323	0.00841254	0.0185749	3.72666
Zfp553	2.61758	0.819338	0.00885557	0.0195093	4.81745
Ago4	2.61258	1.64956	0.00898626	0.0197818	2.12479
Gm15326	2.59431	2.98651	0.00947824	0.0208451	1.14284
Iglv3	2.58119	4.79416	0.00984608	0.0216299	0.977214
Ccdc180	2.57726	1.4229	0.00995858	0.0218658	1.81246
Ints4	2.56873	1.03443	0.0102071	0.022396	4.99018
Fkbp15	2.56421	0.796332	0.0103412	0.0226865	7.89106
Jpt2	2.55903	1.0565	0.0104965	0.0230133	3.29129
6720464F23Rik	2.55587	1.01351	0.0105923	0.0232213	2.95294
Gm45548	2.55347	3.55343	0.0106656	0.023376	1.03873
Ppwd1	2.53573	0.705489	0.0112213	0.0245393	9.32021
Gm43201	2.53026	1.04722	0.0113978	0.0249145	2.63114
Strada	2.52731	1.04168	0.0114942	0.0251188	4.26141
Gm37436	2.51389	0.88925	0.0119409	0.0260683	3.63202
Hinfp	2.49286	0.68737	0.0126719	0.02761	7.62369
Ppil1	2.4863	0.918381	0.0129078	0.0281047	9.61834
Gm44891	2.47414	1.99123	0.0133556	0.029033	1.42205
Gm40309	2.47004	0.614757	0.0135097	0.0293553	9.47637
Gm38146	2.45209	1.785	0.0142031	0.0308096	1.50013
Irgc1	2.43778	3.14558	0.0147777	0.0320209	1.02454
Rab39	2.43511	3.95653	0.0148871	0.0322416	0.986679
Zfp746	2.41554	0.69422	0.0157118	0.0339443	7.65918
Naa40	2.41091	0.886331	0.0159129	0.0343672	4.85058
Lcor	2.37998	0.639168	0.0173135	0.0373069	9.82656
Rad9a	2.37665	0.914361	0.0174708	0.0376269	4.24958
Map3k9	2.37326	1.9431	0.0176317	0.0379509	1.28954
Krtcap3	2.3727	0.944442	0.0176584	0.0380053	2.56016
Gm15481	2.34316	2.31322	0.0191212	0.0410293	1.21146
Hmgb1-ps5	2.33576	2.33392	0.0195038	0.0418291	1.15467
Gm38020	2.33292	1.39092	0.0196523	0.0421407	1.9284
Zcchc18	2.32434	0.867069	0.0201071	0.043076	2.47971
Fdxacb1	2.30536	1.36501	0.0211465	0.0452346	2.59328
Ppcdc	2.30098	0.798545	0.0213929	0.0457387	6.18508
Arhgap27os3	2.29495	1.23698	0.0217362	0.0464456	1.65393
Hyls1	2.27796	0.851712	0.0227287	0.0484731	3.36228
Gm20429	2.27757	3.93814	0.0227519	0.0485186	0.913328
St6galnac3	2.27533	0.941872	0.022886	0.0487923	3.42853
Abraxas2	2.2689	0.813026	0.0232746	0.0496001	10.6145

## Sheet: Treg
names	scores	logfoldchanges	pvals	pvals_adj	percentage_of_expressed
Cd3g	51.7429	3.98206	0	0	83.5838
Trbc2	51.5438	3.90226	0	0	88.8439
Cd3d	48.2779	3.52155	0	0	85.2601
Cd28	48.0199	3.89069	0	0	77.2832
H2-K1	46.8796	1.70896	0	0	99.422
Trac	46.4737	3.71077	0	0	76.2428
S100a10	46.1052	2.55771	0	0	90.8671
Lat	44.6043	3.64994	0	0	72.5434
Rora	43.8504	4.25942	0	0	67.9769
Icos	42.155	4.86011	0	0	62.7746
S100a4	42.1412	4.20179	0	0	67.8613
Ms4a4b	41.3374	2.93073	0	0	80.6358
Actg1	40.177	1.43414	0	0	97.5145
Hcst	40.1582	2.64207	0	0	79.711
Cd5	39.8194	4.55812	0	0	60
Cd3e	39.0379	3.30122	0	0	65.8382
H2-D1	38.4858	1.33278	0	0	99.3064
AW112010	38.2534	2.84272	0	0	73.6994
Fyb	38.0824	2.8172	0	0	69.9422
B2m	37.3879	1.32474	6.13892e-306	7.13594e-303	97.6301
Ptpn18	37.3658	1.91404	1.40653e-305	1.56388e-302	89.7688
Rac2	37.3474	2.00986	2.79915e-305	2.98261e-302	84.104
Samsn1	37.2248	2.9245	2.71224e-303	2.77441e-300	68.0925
Tmsb10	37.1862	1.49874	1.13852e-302	1.11983e-299	99.3064
Fxyd5	36.697	2.10611	8.16144e-295	7.73009e-292	84.0462
H2-Q7	36.5464	2.18411	2.03761e-292	1.861e-289	80.1156
Ifi27l2a	35.6874	2.63269	6.20685e-279	5.47337e-276	74.7977
Ndfip1	35.642	1.79539	3.1303e-278	2.66837e-275	79.711
Tmsb4x	35.6359	0.977193	3.90276e-278	3.21953e-275	99.8266
Itpkb	35.4204	2.31621	8.29169e-275	6.62636e-272	72.7168
Ctla4	35.2809	6.53478	1.15483e-272	8.94922e-270	50.4046
Tnfrsf4	34.9728	7.41423	5.83124e-268	4.38595e-265	49.4798
Pfn1	34.5132	1.13115	5.0822e-261	3.71334e-258	96.7052
Tnfrsf18	34.4651	3.75314	2.67868e-260	1.90283e-257	54.7399
Rgs1	33.9312	3.58149	2.3118e-252	1.59783e-249	55.4913
Saraf	33.1158	1.89796	1.75803e-240	1.1831e-237	78.0347
Skap1	33.0962	2.69621	3.37488e-240	2.21297e-237	60.6358
Cd2	32.8829	1.9631	3.85475e-237	2.46444e-234	76.763
Ptprc	32.4961	1.69308	1.21235e-231	7.56184e-229	90.578
Gm37033	32.4701	2.46144	2.81778e-231	1.71569e-228	63.815
Bcl11b	32.2097	3.42014	1.29062e-227	7.67558e-225	52.5434
Ms4a6b	32.1254	2.5802	1.94634e-226	1.13122e-223	61.0405
Zc3hav1	31.9347	1.82616	8.81957e-224	4.9031e-221	78.6127
Lck	31.7999	2.6971	6.48474e-222	3.52839e-219	58.0347
Maf	31.7741	3.62795	1.47463e-221	7.85639e-219	51.8497
Emb	31.6192	2.24819	2.00878e-219	1.00727e-216	71.6763
Cd52	31.5087	1.67368	6.60483e-218	3.24818e-215	93.4682
Ifngr1	31.3588	1.86335	7.38805e-216	3.5648e-213	77.2254
Coro1a	31.0413	1.50215	1.49356e-211	7.07314e-209	89.5376
Cd6	30.785	4.08332	4.1603e-208	1.93439e-205	47.4566
Dusp5	30.5486	2.11594	5.90279e-205	2.69557e-202	66.474
Ptpn22	30.1373	2.22284	1.57325e-199	6.93669e-197	62.659
H2afz	29.7247	1.32032	3.68488e-194	1.57056e-191	89.5954
Tnfaip3	29.6487	1.9344	3.52996e-193	1.47986e-190	69.5376
Il2rb	29.6438	2.493	4.07879e-193	1.68237e-190	56.1272
Itgb7	29.5201	2.52945	1.58906e-191	6.45033e-189	55.5491
Cotl1	29.4802	1.9218	5.17111e-191	2.06626e-188	66.9942
Sept1	29.2744	1.96044	2.19596e-188	8.50868e-186	65.7225
Arhgdib	28.9232	1.46163	6.09859e-184	2.29352e-181	83.1214
Thy1	28.8711	2.84618	2.75263e-183	1.02019e-180	50.7514
Psmb8	28.75	1.62639	9.04685e-182	3.30507e-179	73.0058
Itgb1	28.6394	1.98483	2.17085e-180	7.81904e-178	65.7803
Zfp36l2	28.6108	1.52121	4.93765e-180	1.75376e-177	82.0809
Cd4	28.5464	4.29251	3.11582e-179	1.09152e-176	43.1214
Itk	27.8686	2.23557	6.40415e-171	2.21315e-168	56.8208
Lsp1	27.3545	1.64954	9.55205e-165	3.25699e-162	71.3295
Sh3bgrl3	27.3478	1.23133	1.14781e-164	3.86224e-162	87.1098
Gimap3	27.3061	1.84444	3.59291e-164	1.19327e-161	65.0289
Leprotl1	26.6632	2.18049	1.25832e-156	4.12551e-154	54.3931
Oaz1	26.282	0.627506	3.08407e-152	9.98339e-150	97.5723
Mbnl1	26.2331	1.14622	1.11397e-151	3.56093e-149	87.7457
Hopx	26.2206	2.03083	1.54906e-151	4.89065e-149	57.1098
Hmgb2	26.1997	1.34681	2.68115e-151	8.36158e-149	78.3237
S100a6	26.0208	2.01159	2.87738e-149	8.7599e-147	73.1214
Aebp2	25.9956	2.22624	5.55962e-149	1.67266e-146	52.7168
Gapdh	25.4085	1.11859	2.03244e-142	6.04368e-140	87.341
Rplp0	25.3785	0.811605	4.35694e-142	1.28069e-139	98.7861
S100a13	25.3517	1.53656	8.59871e-142	2.49881e-139	67.8035
Trbc1	25.3502	2.67097	8.93283e-142	2.56673e-139	48.2659
Gna13	25.1712	1.62727	8.28099e-140	2.353e-137	64.5087
Elf1	25.0431	1.32803	2.07727e-138	5.8376e-136	75.9538
Tspo	24.8187	1.29889	5.63374e-136	1.566e-133	73.8728
Tle5	24.636	1.15585	5.20334e-134	1.41559e-131	76.0694
Ikzf2	24.5698	4.57717	2.66032e-133	7.08672e-131	37.4566
Ahnak	24.3636	1.48125	4.15872e-131	1.0964e-128	70.1156
Bcl2a1b	24.3369	2.05427	7.98552e-131	2.08381e-128	52.1387
Lgals1	24.1612	1.68924	5.69754e-129	1.47175e-126	72.1387
Tnfaip8	23.7035	1.72038	3.31895e-124	8.48755e-122	56.9942
Cd247	23.6316	2.64437	1.82688e-123	4.62563e-121	42.3121
Ltb	23.5433	1.64021	1.47017e-122	3.68594e-120	60.8671
Emp3	23.3487	1.28568	1.42177e-120	3.52999e-118	72.5434
Ass1	23.1948	3.13145	5.14254e-119	1.26452e-116	38.7861
Laptm5	23.1745	1.26466	8.22546e-119	2.00333e-116	79.3064
Glrx	23.0474	3.49967	1.56248e-117	3.73433e-115	37.5145
Rpsa	22.9635	0.778812	1.07972e-116	2.55663e-114	99.1329
Rbm3	22.8811	0.898931	7.16449e-116	1.68089e-113	84.0462
Srgn	22.8609	1.13476	1.13916e-115	2.64834e-113	96.7052
Cfl1	22.8571	0.754809	1.2416e-115	2.8605e-113	90.9249
Crip1	22.7305	1.27516	2.23875e-114	5.06651e-112	91.7341
Ldha	22.3435	1.15664	1.39725e-110	3.05401e-108	73.0058
Rps11	22.263	0.63274	8.44953e-110	1.83118e-107	98.9595
Selplg	22.2209	1.69765	2.15671e-109	4.63476e-107	53.4104
Cd82	22.076	2.12385	5.37367e-108	1.14517e-105	45.4335
Arpc2	22.016	0.835389	2.025e-107	4.27977e-105	85.896
Rpl29	21.9342	0.668931	1.22567e-106	2.56919e-104	96.0116
Odc1	21.8278	1.87342	1.2634e-105	2.62675e-103	51.5029
Cd27	21.7971	2.32927	2.4702e-105	5.09439e-103	41.9075
Arf5	21.6962	1.07767	2.22963e-104	4.56147e-102	71.8497
Rnf138	21.6646	1.76597	4.4248e-104	8.98059e-102	50.9249
Nr3c1	21.6035	1.63236	1.66486e-103	3.30042e-101	53.9884
Cd40lg	21.5644	4.95656	3.87925e-103	7.57283e-101	31.6185
Psme2	21.549	1.41882	5.41387e-103	1.04886e-100	58.8439
D16Ertd472e	21.4258	1.96986	7.6794e-102	1.47658e-99	45.9538
S100a11	21.3824	1.13127	1.94952e-101	3.72053e-99	72.4277
Naca	21.1827	0.617317	1.38023e-99	2.59534e-97	95.2023
Il7r	20.9471	2.02756	1.99241e-97	3.71913e-95	44.9133
Sh2d1a	20.7846	2.83218	5.96861e-96	1.0981e-93	35.8382
Akap13	20.7641	1.0228	9.13319e-96	1.66831e-93	76.8208
Cytip	20.7514	1.12424	1.19096e-95	2.16002e-93	82.3121
Ets1	20.7299	1.04306	1.86057e-95	3.35073e-93	89.8844
Rab8b	20.7273	2.08153	1.96612e-95	3.51605e-93	42.948
Gimap4	20.7014	1.71283	3.36644e-95	5.97846e-93	49.1329
Fyn	20.5979	1.72925	2.86837e-94	5.05881e-92	48.1503
Shisa5	20.4955	1.05676	2.36304e-93	4.11088e-91	81.2139
Gimap1	20.4935	1.39372	2.46087e-93	4.25215e-91	58.5549
Myl12b	20.4342	1.14439	8.30417e-93	1.42525e-90	68.4971
Arpc1b	20.2791	0.97884	1.9674e-91	3.33195e-89	77.341
Abracl	20.2194	1.1414	6.60972e-91	1.10477e-88	64.5087
Rinl	20.1788	2.78184	1.50445e-90	2.49827e-88	35.0867
Samhd1	20.0916	1.30622	8.73717e-90	1.42316e-87	61.4451
Orai1	20.039	1.65183	2.51611e-89	4.07244e-87	48.7861
Gata3	19.9147	3.27651	3.03715e-88	4.82417e-86	32.1965
Lcp2	19.909	2.80327	3.40161e-88	5.36972e-86	34.3353
Smco4	19.7047	2.78514	1.96544e-86	3.0462e-84	34.7977
Ppp1cc	19.571	1.74576	2.73379e-85	4.21152e-83	45.7225
Ptprcap	19.5415	1.26359	4.87352e-85	7.46291e-83	61.2717
Pkp3	19.5308	2.81556	6.01026e-85	9.14883e-83	33.5838
Epsti1	19.3529	1.68118	1.92868e-83	2.88434e-81	46.0116
Gmfg	19.1683	1.11949	6.81386e-82	1.00723e-79	67.5723
Pycard	19.1339	2.23386	1.31938e-81	1.9391e-79	37.8035
Rap1b	18.9475	0.913078	4.62817e-80	6.64923e-78	76.6474
Ppp1ca	18.8604	0.964834	2.41503e-79	3.41214e-77	66.474
Sh2d2a	18.8395	1.95474	3.58198e-79	5.03307e-77	38.9595
Pdcd4	18.7502	1.11301	1.93043e-78	2.69765e-76	66.185
Grap2	18.6591	1.79182	1.06592e-77	1.46553e-75	41.7919
Zap70	18.608	2.94829	2.76531e-77	3.76156e-75	31.2717
Prr13	18.5557	1.46534	7.33751e-77	9.92815e-75	49.4798
Rpl19	18.5212	0.594559	1.39295e-76	1.87484e-74	99.711
Rgs2	18.4227	1.56659	8.64257e-76	1.15715e-73	48.7283
Spn	18.3047	2.34292	7.59315e-75	1.01135e-72	34.1618
Ramp3	18.255	3.07625	1.88746e-74	2.50093e-72	30.8092
Anxa6	18.2532	1.42243	1.95024e-74	2.57079e-72	48.8439
Polr1d	18.1802	0.777234	7.40704e-74	9.71385e-72	76.185
Anp32a	18.0694	1.02272	5.55512e-73	7.21123e-71	64.7399
Cd44	18.0355	1.7201	1.02528e-72	1.32422e-70	39.8844
Pnrc1	18.0186	0.731182	1.3925e-72	1.78947e-70	89.0173
Dock2	18.0048	1.26068	1.78675e-72	2.28463e-70	54.6243
Rps13	18.0031	0.723762	1.84171e-72	2.34319e-70	99.422
Sla	17.9977	1.97432	2.03215e-72	2.57268e-70	37.1098
Lcp1	17.994	1.25395	2.17e-72	2.73366e-70	54.2197
Faah	17.9805	2.77489	2.76932e-72	3.47156e-70	31.1561
Clic1	17.8464	0.793351	3.08203e-71	3.80757e-69	76.474
Stk4	17.8349	1.33755	3.78567e-71	4.6321e-69	50.8671
Myl12a	17.8218	0.926567	4.78439e-71	5.82625e-69	68.0347
Nr4a3	17.7724	1.432	1.15688e-70	1.40212e-68	49.8844
Vps37b	17.6973	0.95811	4.39979e-70	5.30735e-68	88.7861
Itgal	17.6853	1.87344	5.44228e-70	6.50353e-68	37.4566
Traf1	17.5732	1.75959	3.95097e-69	4.6777e-67	39.7688
Arpc3	17.4961	0.699192	1.53387e-68	1.79935e-66	84.2197
Cxcr6	17.4713	4.86105	2.36983e-68	2.75471e-66	25.7225
Izumo1r	17.2149	5.06874	2.05433e-66	2.37716e-64	25.1445
Itgb2	17.1389	1.69547	7.60118e-66	8.75607e-64	38.3237
Mbd2	17.1253	1.12388	9.61238e-66	1.10232e-63	55.6069
Cxcr3	17.1135	4.6203	1.17625e-65	1.3369e-63	25.3757
Got1	17.0913	1.5522	1.72324e-65	1.94993e-63	44.8555
Jpt1	17.0415	0.944856	4.04196e-65	4.55353e-63	67.7457
Atp1b3	16.9494	1.31282	1.94374e-64	2.16118e-62	49.3642
Cd48	16.853	1.86373	9.97652e-64	1.0903e-61	35.9538
Ankrd11	16.7797	0.828801	3.43562e-63	3.70713e-61	75.4335
Sdf4	16.7683	1.29105	4.16459e-63	4.45611e-61	48.7283
Prrc2c	16.7229	0.847026	8.92125e-63	9.50596e-61	71.0405
Kcnn4	16.6677	2.438	2.24953e-62	2.36738e-60	30.5202
Npc2	16.6444	0.977127	3.32131e-62	3.46677e-60	64.1618
H2-T22	16.5487	1.54445	1.63516e-61	1.68613e-59	41.6185
Dok2	16.5476	2.38444	1.66649e-61	1.71154e-59	30.1156
Prelid1	16.5028	1.20941	3.50276e-61	3.58304e-59	50
Il18r1	16.4487	2.77946	8.56552e-61	8.72694e-59	28.2081
Atp2b1	16.4363	0.856489	1.05162e-60	1.06719e-58	70.9827
Smpdl3a	16.3832	1.79874	2.52131e-60	2.54851e-58	37.1098
Nrip1	16.3572	1.69445	3.86456e-60	3.89088e-58	39.3064
Prdx6	16.3342	0.954119	5.63775e-60	5.65389e-58	64.2197
Dnajb6	16.2235	0.955028	3.43858e-59	3.38211e-57	61.3873
Slamf1	16.1738	3.72229	7.71373e-59	7.55798e-57	25.1445
Gna15	16.1711	3.65223	8.0652e-59	7.87219e-57	25.1445
Bin2	16.1596	1.65573	9.72572e-59	9.45688e-57	37.052
Aprt	16.1556	1.2372	1.03667e-58	1.00419e-56	48.7283
Gramd3	16.0543	1.25502	5.33477e-58	5.1288e-56	48.2659
Lmnb1	16.0368	2.12974	7.07002e-58	6.74633e-56	31.2139
Eif3h	16.0341	0.745651	7.38406e-58	7.0198e-56	72.0231
Smap1	15.9947	1.32648	1.39137e-57	1.31298e-55	45.3757
Psme1	15.8654	0.862677	1.09974e-56	1.03017e-54	66.763
Isg15	15.737	1.57522	8.43636e-56	7.84521e-54	39.5376
Celf2	15.6305	1.03007	4.51335e-55	4.16679e-53	56.763
Hint1	15.6234	0.685904	5.04263e-55	4.63868e-53	74.0462
Arhgap45	15.5671	0.989235	1.21763e-54	1.11208e-52	59.3642
Ttc39b	15.563	2.1977	1.29952e-54	1.18266e-52	30.578
Eif3f	15.5626	0.65858	1.30735e-54	1.18556e-52	81.9075
Gimap7	15.5607	2.29868	1.34569e-54	1.21602e-52	29.3064
Batf	15.5348	2.75915	2.01848e-54	1.81755e-52	26.7052
Cd53	15.5199	0.937515	2.54327e-54	2.28207e-52	65.0867
Nkg7	15.5157	1.52536	2.71575e-54	2.42831e-52	38.1503
Tnfrsf1b	15.4324	1.78626	9.91121e-54	8.77022e-52	33.8728
Ucp2	15.4176	1.02277	1.2474e-53	1.1e-51	56.0116
Gstp3	15.3779	3.66716	2.30409e-53	2.02483e-51	23.9884
Dnaja1	15.3447	0.7633	3.84352e-53	3.36611e-51	75.0289
Arl4c	15.3297	1.83183	4.84455e-53	4.22831e-51	33.1214
Prkca	15.3256	1.93059	5.15926e-53	4.48767e-51	32.4277
Rsrp1	15.1892	0.719247	4.1708e-52	3.55533e-50	74.2775
H2-T23	15.1643	1.00239	6.09561e-52	5.17884e-50	55.6069
Ly6a	15.1301	1.18001	1.02501e-51	8.67963e-50	44.7399
Sec61b	15.1074	0.709048	1.44657e-51	1.22089e-49	71.7341
Fkbp3	15.0824	1.13513	2.11476e-51	1.77897e-49	48.3237
Supt4a	15.0679	0.82243	2.63167e-51	2.19934e-49	67.8613
Cnn2	15.0436	1.11546	3.80382e-51	3.16857e-49	48.7283
Rnf125	15.0137	1.93188	5.97403e-51	4.94414e-49	31.5607
Fkbp1a	15.0051	0.946934	6.79551e-51	5.60586e-49	55.0867
Itm2b	14.8376	0.646888	8.37099e-50	6.77441e-48	87.6879
Vgll4	14.7934	1.23145	1.61608e-49	1.29962e-47	44.6243
Trp53inp1	14.7562	1.87922	2.80526e-49	2.23485e-47	32.4855
Ccdc88c	14.746	1.3685	3.2641e-49	2.5843e-47	39.1908
Mrpl33	14.6935	0.905643	7.09299e-49	5.5812e-47	55.3179
Tbc1d4	14.6817	3.32745	8.4441e-49	6.62396e-47	24.3931
Hif1a	14.5925	1.19725	3.13645e-48	2.44538e-46	45.9538
Tomm20	14.555	0.752393	5.42931e-48	4.20739e-46	65.7803
Ccnd2	14.505	0.902405	1.12633e-47	8.64973e-46	60.7514
Uhrf2	14.4749	1.32701	1.74653e-47	1.33724e-45	41.6763
Jakmip1	14.3625	1.56931	8.89487e-47	6.74981e-45	33.5838
Sri	14.254	0.92489	4.23342e-46	3.16553e-44	54.6821
A130071D04Rik	14.2473	1.27448	4.65789e-46	3.47278e-44	39.8266
Srpk1	14.2351	1.17587	5.54797e-46	4.12437e-44	44.2775
Actr3	14.2293	0.807911	6.02438e-46	4.46555e-44	61.1561
Gm15472	14.2043	2.30743	8.61958e-46	6.37077e-44	26.474
Tox	14.1578	3.18343	1.67119e-45	1.22456e-43	23.0636
Rhoh	14.0951	1.00192	4.07071e-45	2.97429e-43	50.3468
Kdm2b	14.0318	1.32163	9.95486e-45	7.23226e-43	38.7283
Nt5c	14.0157	1.38699	1.24965e-44	9.05306e-43	37.9769
Dgat1	13.9967	1.82285	1.63379e-44	1.17692e-42	31.0405
Ubash3a	13.9756	2.75263	2.19597e-44	1.57746e-42	23.9306
Cited2	13.9406	1.2048	3.59049e-44	2.55054e-42	43.0058
Ogt	13.9017	1.12139	6.18705e-44	4.37076e-42	45.6069
Spcs2	13.881	0.896924	8.25347e-44	5.78263e-42	53.9884
Gng2	13.8706	1.54069	9.54107e-44	6.6665e-42	33.0058
Pim1	13.8138	0.842066	2.10495e-43	1.45486e-41	65.896
Ccl5	13.6828	1.53271	1.28704e-42	8.80038e-41	35.7803
Smc4	13.6703	1.11732	1.52757e-42	1.04172e-40	45.7225
Psmb1	13.6608	0.696852	1.74161e-42	1.18139e-40	63.815
Sept9	13.5904	1.97082	4.56664e-42	3.08949e-40	28.7861
Ccr2	13.582	2.57952	5.12052e-42	3.43693e-40	23.8728
Rgcc	13.5788	1.14151	5.35276e-42	3.58341e-40	43.1214
Atxn1	13.5657	2.35049	6.39991e-42	4.26211e-40	26.8786
Rhof	13.5238	1.7977	1.13224e-41	7.48185e-40	28.7861
Klk8	13.4724	1.76071	2.27486e-41	1.49166e-39	28.7861
Capg	13.4335	1.38605	3.84799e-41	2.50393e-39	36.6474
Fnbp1	13.3635	1.286	9.8772e-41	6.41091e-39	38.2659
Gpr132	13.352	0.94317	1.15296e-40	7.46449e-39	50
Gpsm3	13.3313	1.08768	1.52151e-40	9.82568e-39	42.4277
Nsd3	13.2982	0.788989	2.36964e-40	1.52259e-38	61.5029
Arl6ip1	13.2959	0.723181	2.44539e-40	1.56732e-38	63.9884
Tmem64	13.2801	1.65277	3.02096e-40	1.92656e-38	32.3699
Itm2c	13.2397	1.49344	5.17835e-40	3.27787e-38	34.0462
Mkrn1	13.233	1.01554	5.65795e-40	3.57261e-38	46.1272
H2-Q6	13.15	1.15488	1.70179e-39	1.06929e-37	40.1734
Trat1	13.1468	3.16618	1.77562e-39	1.11294e-37	21.3873
Tpr	13.106	0.763145	3.04223e-39	1.89753e-37	60.289
Ptp4a2	13.1006	0.672259	3.26538e-39	2.03177e-37	66.5318
Cd226	13.0413	2.92811	7.12572e-39	4.41225e-37	21.7341
Psen2	13.0013	1.76393	1.20294e-38	7.3949e-37	28.9595
Gm26740	12.9116	1.14992	3.87161e-38	2.32961e-36	38.6705
Gimap6	12.9048	0.75692	4.22892e-38	2.53864e-36	67.9191
Psmb9	12.8715	1.32643	6.51283e-38	3.89141e-36	35.4913
Cd47	12.8674	0.731014	6.87077e-38	4.09571e-36	63.6994
Bzw1	12.86	0.749387	7.55645e-38	4.49398e-36	59.8266
Prkcq	12.8453	1.78079	9.14358e-38	5.42526e-36	27.1098
Ppp1r18	12.832	1.04583	1.0848e-37	6.42166e-36	43.4682
Prex1	12.8267	1.54539	1.16267e-37	6.86673e-36	30.1156
S1pr4	12.8182	1.5618	1.29723e-37	7.64377e-36	30.1734
Arhgap31	12.7955	1.24914	1.73759e-37	1.01916e-35	37.6301
Tbc1d10c	12.7783	1.32138	2.16731e-37	1.26252e-35	33.7572
Gimap9	12.7715	1.29519	2.36412e-37	1.37092e-35	34.5665
Txn1	12.7495	0.748015	3.13706e-37	1.81503e-35	61.6185
Pdia3	12.7188	0.836635	4.64984e-37	2.67816e-35	52.0809
Crbn	12.7025	1.72831	5.72948e-37	3.2852e-35	29.0751
Cdk2ap2	12.6871	0.895741	6.9744e-37	3.99008e-35	49.711
Slc3a2	12.6647	0.861265	9.27292e-37	5.28143e-35	52.0809
Pstpip1	12.6578	1.96237	1.01238e-36	5.75322e-35	25.4335
Arpc4	12.6197	0.930986	1.64444e-36	9.32447e-35	48.0347
Tma7	12.5553	0.593587	3.7187e-36	2.09007e-34	68.3237
Cdkn1b	12.4988	0.89739	7.57767e-36	4.24035e-34	49.6532
Tap1	12.4637	1.30474	1.17751e-35	6.56046e-34	34.2775
Rgs10	12.4551	1.53626	1.31186e-35	7.29307e-34	31.2717
Slfn2	12.4504	0.925313	1.3913e-35	7.71792e-34	46.4162
Sec11c	12.3889	0.813936	3.00261e-35	1.64072e-33	54.7399
Prkch	12.3382	1.69728	5.63828e-35	3.04836e-33	27.4566
Cish	12.2646	2.9471	1.40307e-34	7.53794e-33	21.3295
Psmb3	12.2328	0.735157	2.07703e-34	1.11121e-32	54.8555
Irf2bp2	12.1572	1.00101	5.25248e-34	2.80421e-32	44.2197
Tcf7	12.1236	1.42553	7.91645e-34	4.21765e-32	29.8266
Tmem50a	12.1135	0.732169	8.95393e-34	4.76047e-32	56.763
Clint1	12.089	0.893639	1.20709e-33	6.36473e-32	47.8613
Grap	12.0062	1.12635	3.29657e-33	1.73107e-31	36.1272
Tpst2	12.0021	1.24976	3.46589e-33	1.81254e-31	34.8555
Fmnl1	11.9982	1.17135	3.63181e-33	1.89543e-31	34.7399
4932438A13Rik	11.9902	0.897615	3.99721e-33	2.07765e-31	48.8439
Ube2i	11.9639	0.770104	5.4941e-33	2.84991e-31	53.6994
Mrpl52	11.8824	0.715851	1.46187e-32	7.53717e-31	55.2601
Rpl12	11.8719	0.607989	1.65705e-32	8.52628e-31	95.7225
Gm37390	11.8525	2.20964	2.08757e-32	1.072e-30	22.659
Mettl23	11.7926	0.944541	4.26015e-32	2.17022e-30	43.815
Srp9	11.7312	0.595793	8.81855e-32	4.46568e-30	65.6647
Ifng	11.7117	3.07848	1.11018e-31	5.59975e-30	19.2486
Evi2a	11.7078	1.91734	1.16219e-31	5.85054e-30	23.5838
Sit1	11.7073	2.63219	1.16964e-31	5.87646e-30	20.1156
Glipr1	11.6911	1.89967	1.41621e-31	7.07359e-30	23.526
Klf13	11.6782	0.707776	1.64753e-31	8.18104e-30	57.6301
Snx18	11.6457	1.38648	2.41288e-31	1.18435e-29	32.3699
Crlf3	11.6312	0.765171	2.86063e-31	1.40143e-29	55.6647
Pkm	11.612	0.686446	3.58174e-31	1.74801e-29	56.1272
Bex3	11.6027	1.15149	3.99254e-31	1.94109e-29	36.5318
Ifi203	11.6017	0.908266	4.03922e-31	1.96006e-29	45.3757
Igtp	11.597	1.83052	4.26662e-31	2.06257e-29	25.3179
Dnajc15	11.5608	1.11141	6.50809e-31	3.12254e-29	37.6301
Sdcbp2	11.5534	4.0299	7.09398e-31	3.39727e-29	17.6301
Prdx2	11.5255	0.724907	9.81761e-31	4.68406e-29	52.948
Ube2j1	11.5092	1.1977	1.1856e-30	5.64607e-29	35.2023
Lpxn	11.4494	1.82267	2.36755e-30	1.11502e-28	23.5838
Chd3	11.4044	0.905952	3.9731e-30	1.86429e-28	44.5087
Def6	11.3948	1.74328	4.438e-30	2.07863e-28	24.3931
Bcl2a1d	11.3527	2.19777	7.19252e-30	3.34426e-28	21.0983
Ctla2a	11.305	1.28394	1.24004e-29	5.66278e-28	30.5202
Peli1	11.2644	0.82743	1.96679e-29	8.90208e-28	48.0925
Myo1g	11.2613	1.31931	2.03626e-29	9.20022e-28	29.1329
Ubald2	11.2168	0.732189	3.3707e-29	1.51492e-27	54.6821
Tagln2	11.1787	0.618657	5.18666e-29	2.32292e-27	66.0694
Sec11a	11.155	0.7836	6.76684e-29	3.02532e-27	48.2659
Pglyrp1	11.1305	1.45192	8.91811e-29	3.97322e-27	25.4335
Arl6ip5	11.0745	0.780493	1.66834e-28	7.36866e-27	48.2081
Arpc5	11.0732	0.639623	1.69271e-28	7.4634e-27	59.6532
Pomp	11.0696	0.661147	1.76199e-28	7.75549e-27	54.2775
Cyth4	11.0488	1.29406	2.22062e-28	9.75736e-27	28.9017
Snx20	11.0387	0.98477	2.48566e-28	1.09032e-26	35.3179
Atp10d	10.9674	1.57724	5.48515e-28	2.39372e-26	25.7803
Cd84	10.9609	1.30285	5.893e-28	2.56295e-26	28.6127
Kbtbd11	10.9484	2.07227	6.7649e-28	2.93716e-26	22.5434
Pik3r1	10.8944	0.963243	1.2251e-27	5.29215e-26	40
Ptpn1	10.8923	0.81837	1.25482e-27	5.41138e-26	46.3584
Lrrfip1	10.8823	0.852982	1.40039e-27	6.01886e-26	43.9306
Tecpr1	10.8706	1.12136	1.59191e-27	6.83051e-26	34.2197
Cnot6l	10.8614	0.727475	1.75984e-27	7.52581e-26	53.0636
Atp11b	10.8406	0.931858	2.21133e-27	9.44079e-26	41.3873
Tes	10.8161	1.2	2.88934e-27	1.22943e-25	30.6936
Mthfd2	10.8075	2.00878	3.17133e-27	1.34718e-25	21.3873
Ndufv3	10.7941	0.71097	3.66995e-27	1.55383e-25	49.711
P2ry10	10.7837	0.796127	4.11099e-27	1.73769e-25	45.4335
Rac1	10.7514	0.670964	5.83689e-27	2.45909e-25	53.7572
Sh3kbp1	10.7311	1.0683	7.27279e-27	3.04897e-25	35.4335
Ubl3	10.7261	0.801198	7.67915e-27	3.21406e-25	47.3988
Mbp	10.6447	1.21766	1.84509e-26	7.59816e-25	27.4566
Gabarapl2	10.6358	0.589854	2.03018e-26	8.30686e-25	59.3642
Wnk1	10.6172	0.604934	2.47808e-26	1.01072e-24	61.9075
Jak2	10.6162	1.24111	2.5062e-26	1.01894e-24	30.6358
Dusp10	10.6141	1.14782	2.56161e-26	1.03981e-24	33.6994
Rassf5	10.5848	1.53863	3.50413e-26	1.41343e-24	24.5087
Iqgap2	10.571	1.90416	4.06302e-26	1.63114e-24	21.3295
Cdc37	10.5656	0.806808	4.30257e-26	1.7246e-24	45.1445
Mxd4	10.5612	0.888787	4.50792e-26	1.80408e-24	41.5029
Vasp	10.5532	0.742058	4.90806e-26	1.96115e-24	48.2081
Zdhhc18	10.4873	1.06356	9.88397e-26	3.93099e-24	33.1214
Dgka	10.4767	1.1304	1.10543e-25	4.37604e-24	31.2139
Tap2	10.4475	1.13781	1.50437e-25	5.9369e-24	32.6012
Nr4a2	10.4409	0.880517	1.61221e-25	6.34292e-24	43.237
Vsir	10.4038	1.49468	2.38219e-25	9.34351e-24	24.7399
Inpp4b	10.403	1.29885	2.40239e-25	9.40831e-24	29.8844
Tnfsf11	10.3743	4.9335	3.24496e-25	1.26692e-23	15.1445
Fam107b	10.3722	0.587125	3.31806e-25	1.29349e-23	70.2312
Cers4	10.3654	1.34384	3.56308e-25	1.38689e-23	29.1329
Myh9	10.3516	0.589373	4.11366e-25	1.59392e-23	60.4624
Emg1	10.3361	0.787263	4.84082e-25	1.86437e-23	45.0289
Taf10	10.3334	0.69582	4.9745e-25	1.91297e-23	50.4624
Il2rg	10.3331	0.746763	4.99442e-25	1.91775e-23	46.5318
Lgals3	10.3314	1.58192	5.07974e-25	1.94759e-23	24.3353
S1pr1	10.3079	0.852542	6.48998e-25	2.48084e-23	40.9827
Vamp8	10.2869	0.749559	8.07048e-25	3.0758e-23	46.6474
Gimap5	10.2858	0.921466	8.16303e-25	3.10645e-23	36.7052
Gm12840	10.2611	1.29244	1.05531e-24	4.00406e-23	26.1272
Ankrd44	10.1858	0.753333	2.29445e-24	8.6288e-23	45.4913
AU020206	10.1552	1.91491	3.1416e-24	1.17456e-22	21.1561
Cggbp1	10.1444	0.73074	3.5096e-24	1.30642e-22	48.4971
Chmp4b	10.1035	0.620881	5.33199e-24	1.9676e-22	53.8728
Pfkp	10.0891	0.906391	6.17081e-24	2.27386e-22	38.6705
Crybg1	10.0551	1.59271	8.72323e-24	3.20516e-22	23.1792
Pak2	10.0432	0.608756	9.84063e-24	3.61054e-22	55.2023
Cyb5a	10.0318	0.803874	1.10441e-23	4.04629e-22	41.7341
Ifrd1	10.027	0.616858	1.15987e-23	4.2434e-22	58.6127
Tsc22d4	10.017	0.618615	1.28341e-23	4.66864e-22	55.0289
Glipr2	10.013	1.36131	1.33588e-23	4.85261e-22	26.4162
Runx3	9.89365	0.961497	4.4357e-23	1.58649e-21	32.3699
Foxp3	9.88157	8.85876	5.00415e-23	1.78481e-21	13.8728
Ddx24	9.87668	0.684486	5.25433e-23	1.87143e-21	49.5954
Themis	9.87012	2.42476	5.6097e-23	1.99245e-21	17.7457
H2-Q4	9.86491	0.884325	5.90857e-23	2.09279e-21	37.341
Ifnar1	9.86158	1.20449	6.10836e-23	2.16057e-21	28.6705
Apbb1ip	9.84389	0.789905	7.28383e-23	2.56569e-21	40
Tesc	9.81993	1.24439	9.24098e-23	3.23283e-21	28.0925
Nt5e	9.74908	3.39265	1.86139e-22	6.4326e-21	15.4913
Ap3s1	9.72558	1.5376	2.3457e-22	8.07358e-21	24.3931
Faim	9.70918	1.50433	2.75536e-22	9.47079e-21	24.5087
Fermt3	9.6913	0.936784	3.28315e-22	1.12698e-20	32.4277
Gm8995	9.60927	0.643887	7.3063e-22	2.48794e-20	53.0058
Lockd	9.6081	2.63374	7.3902e-22	2.51316e-20	16.474
Slamf6	9.54797	1.36741	1.32256e-21	4.4561e-20	24.2775
Dut	9.45147	1.42485	3.34107e-21	1.11397e-19	24.6821
Krtcap2	9.44384	0.595792	3.59376e-21	1.19666e-19	53.0636
Cenpa	9.42487	0.886625	4.3064e-21	1.42837e-19	35.1445
Cbx3	9.40864	0.69382	5.02605e-21	1.66491e-19	45.2601
Twf2	9.35112	1.31669	8.6722e-21	2.83962e-19	25.0289
Eif4e2	9.31371	0.893539	1.23443e-20	4.00788e-19	35.8382
Rilpl2	9.29273	0.807291	1.50381e-20	4.84956e-19	38.9595
Acot7	9.24413	2.19351	2.37167e-20	7.57187e-19	18.0925
Limd2	9.24239	0.612028	2.41054e-20	7.68638e-19	53.0058
Cdc42se2	9.23935	0.896079	2.47991e-20	7.89773e-19	35.7225
Rpl13a	9.23506	0.601818	2.58146e-20	8.21089e-19	53.6416
Khdrbs1	9.2126	0.733111	3.18318e-20	1.01122e-18	43.4104
Stat5a	9.20397	1.52226	3.44953e-20	1.09448e-18	23.237
Rasgrp1	9.20164	1.5469	3.52531e-20	1.11714e-18	20.8671
Hmgb1-ps8	9.1868	1.21757	4.04706e-20	1.28088e-18	24.3931
Ostf1	9.179	0.636931	4.35109e-20	1.37371e-18	50.9249
Dbf4	9.15287	1.39517	5.5441e-20	1.7439e-18	23.0058
Tank	9.13404	1.43399	6.599e-20	2.06556e-18	23.6416
Slc9a3r1	9.12871	0.920818	6.93224e-20	2.16457e-18	34.104
Id2	9.11037	0.830803	8.21045e-20	2.55744e-18	38.2659
Grb2	9.0972	0.63584	9.26905e-20	2.88016e-18	48.7861
Mien1	9.04625	0.970129	1.47963e-19	4.56989e-18	33.3526
Mllt3	9.03384	1.44134	1.65747e-19	5.11296e-18	22.659
Clec2d	9.03107	1.05992	1.69994e-19	5.23766e-18	29.7688
Cbx4	9.00888	0.895061	2.08165e-19	6.37533e-18	35.0289
B4galnt1	8.97711	0.764232	2.77965e-19	8.46236e-18	36.185
Pdcd1	8.9762	6.00062	2.80285e-19	8.52286e-18	12.8324
Gls	8.93062	0.609666	4.23644e-19	1.27909e-17	50.5202
Gm36933	8.92688	2.28703	4.38206e-19	1.31994e-17	16.474
Ptpn7	8.91196	1.58851	5.01368e-19	1.50487e-17	19.6532
Baz1a	8.85344	0.739068	8.48645e-19	2.5206e-17	39.3064
AI662270	8.82905	1.24273	1.05567e-18	3.1174e-17	22.659
Sytl2	8.82781	2.7079	1.06743e-18	3.14849e-17	14.9711
Arhgap30	8.80264	0.65926	1.33639e-18	3.91473e-17	42.1965
St8sia4	8.80185	0.802909	1.34583e-18	3.93785e-17	33.3526
Mxi1	8.8014	1.38341	1.3512e-18	3.94905e-17	24.3353
Psmb10	8.79895	0.879644	1.38107e-18	4.03174e-17	33.7572
Camk4	8.79727	3.1021	1.40188e-18	4.08783e-17	14.2197
Chst2	8.78477	4.81975	1.56692e-18	4.56387e-17	12.948
Gpr183	8.76707	0.936741	1.83378e-18	5.31691e-17	30.7514
Cdk11b	8.76563	0.762025	1.85733e-18	5.37912e-17	43.1792
Rhog	8.75594	0.82394	2.02416e-18	5.85565e-17	34.6243
Itga4	8.69947	0.771218	3.33427e-18	9.56984e-17	38.2081
Fam102a	8.69871	1.40949	3.35672e-18	9.62346e-17	21.3873
Rasal3	8.69002	1.2135	3.62378e-18	1.03775e-16	23.0636
Cap1	8.62448	0.756723	6.43857e-18	1.83765e-16	38.1503
Ebp	8.62405	1.14162	6.46267e-18	1.84247e-16	26.763
Dock10	8.59453	0.714868	8.36049e-18	2.37559e-16	39.8266
Zbtb1	8.57957	1.08762	9.52283e-18	2.69687e-16	27.052
Hectd1	8.57443	0.619694	9.95793e-18	2.81697e-16	47.1098
Ccm2	8.5635	0.946291	1.09488e-17	3.09045e-16	31.1561
Nfatc1	8.55803	0.78013	1.14814e-17	3.2372e-16	35.7225
Spty2d1	8.51572	0.970522	1.65563e-17	4.62727e-16	31.6763
Gch1	8.51421	0.669654	1.6773e-17	4.68269e-16	41.5029
Galnt6	8.47679	1.39005	2.31499e-17	6.41399e-16	20.5202
Rab11fip1	8.47083	2.00982	2.43656e-17	6.73624e-16	15.896
Txnl1	8.45377	0.699809	2.82033e-17	7.77203e-16	40.8671
Glud1	8.42947	0.840809	3.47234e-17	9.55847e-16	35.6069
Plk3	8.42651	1.49432	3.56122e-17	9.78208e-16	21.1561
Stk10	8.42048	1.14758	3.74961e-17	1.02885e-15	24.6243
Mat2b	8.37594	0.793014	5.47856e-17	1.49364e-15	36.185
Stat5b	8.34711	1.29643	6.99522e-17	1.89501e-15	23.4682
Plaat3	8.33739	0.905514	7.59474e-17	2.05307e-15	31.9075
Gltp	8.33244	1.01548	7.91954e-17	2.13861e-15	28.6705
Zbp1	8.3299	2.08077	8.09105e-17	2.17573e-15	16.2428
Nfkb1	8.29276	0.651974	1.10653e-16	2.96308e-15	44.8555
Fbxo33	8.28852	1.08988	1.14663e-16	3.06402e-15	26.8208
Mndal	8.28448	0.625672	1.18628e-16	3.16667e-15	45.6069
Pitpnc1	8.26754	1.01747	1.3675e-16	3.63146e-15	27.1676
Phf11b	8.25507	1.82323	1.51813e-16	4.01895e-15	17.1098
Mcm6	8.24332	1.41169	1.67493e-16	4.42947e-15	20.289
Stk24	8.21346	0.654622	2.14898e-16	5.62496e-15	42.5434
Eif3m	8.1895	0.620395	2.62316e-16	6.80191e-15	44.6243
Plcg1	8.18433	1.8603	2.73816e-16	7.08736e-15	17.9769
Pop5	8.1673	0.775513	3.15376e-16	8.13835e-15	36.4162
Akna	8.15976	1.21215	3.35692e-16	8.63647e-15	22.4855
Ezh2	8.15545	1.6605	3.47882e-16	8.9411e-15	18.4393
Sms	8.15177	0.971243	3.58634e-16	9.20818e-15	27.4566
Adora2a	8.14977	1.97691	3.64614e-16	9.35233e-15	16.185
Casp3	8.14416	1.59388	3.81934e-16	9.77697e-15	18.4393
Ier3ip1	8.1369	0.678948	4.0554e-16	1.03605e-14	40.1156
Cmc1	8.11541	1.25856	4.8413e-16	1.22824e-14	23.7572
Chd7	8.10826	0.74631	5.13503e-16	1.30147e-14	33.6994
2310001H17Rik	8.10723	1.42568	5.17877e-16	1.31125e-14	19.5376
Pnn	8.10336	0.683541	5.34612e-16	1.35229e-14	40.8671
Socs1	8.07121	1.35701	6.96073e-16	1.74859e-14	22.7168
Csnk2b	8.05511	0.673933	7.941e-16	1.99289e-14	40.1156
Slain1	8.05382	1.92271	8.02496e-16	2.01198e-14	15.896
Eno1	8.0259	0.837869	1.00787e-15	2.51212e-14	32.948
Ehd3	8.01477	1.69247	1.10342e-15	2.74224e-14	19.0173
Nek7	8.00482	1.01701	1.1964e-15	2.97044e-14	29.0173
A430093F15Rik	7.97814	4.06324	1.48553e-15	3.65988e-14	12.0231
Ubash3b	7.97248	2.14943	1.55518e-15	3.82778e-14	15.2023
Exosc8	7.96617	1.14171	1.63673e-15	4.02077e-14	24.5087
Tmem154	7.92214	3.37663	2.33458e-15	5.68052e-14	12.4855
Il6ra	7.91155	1.27456	2.54201e-15	6.17936e-14	21.7919
G3bp2	7.90084	0.596216	2.77032e-15	6.70884e-14	44.4509
Tnfrsf25	7.86097	3.98156	3.81158e-15	9.16966e-14	11.9653
Trps1	7.83873	1.23415	4.55123e-15	1.09183e-13	23.237
Bhlhe40	7.83843	1.11821	4.56214e-15	1.09342e-13	26.474
Ccdc12	7.82538	0.731322	5.06137e-15	1.20967e-13	36.763
Ubn1	7.80553	0.64329	5.92537e-15	1.4122e-13	40.9249
Abhd8	7.78934	1.57167	6.73625e-15	1.59802e-13	18.9017
Cblb	7.78105	0.773471	7.19277e-15	1.70158e-13	33.6416
Ptbp1	7.77256	0.603851	7.69183e-15	1.81293e-13	43.1214
Ctsd	7.76123	0.61464	8.41065e-15	1.97871e-13	40
Sin3b	7.74989	0.594169	9.1972e-15	2.15978e-13	44.4509
Vps28	7.7446	0.6424	9.58858e-15	2.24756e-13	40.6358
Unc119	7.73996	1.20594	9.94479e-15	2.32679e-13	21.5029
Arl2bp	7.72376	0.873869	1.12951e-14	2.63309e-13	30.8092
Rab27a	7.69803	2.25252	1.38183e-14	3.19797e-13	14.7399
Rnaset2a	7.69457	0.793317	1.41967e-14	3.28257e-13	32.7746
Plekhb2	7.68386	1.41506	1.5436e-14	3.55305e-13	19.8266
Aopep	7.66348	0.780008	1.80965e-14	4.15425e-13	30.7514
Gm2682	7.66238	1.5454	1.82519e-14	4.18614e-13	17.5723
Hcls1	7.65945	0.732257	1.86736e-14	4.27521e-13	30.289
Ifi47	7.65914	1.31506	1.87189e-14	4.28175e-13	20.1734
Isy1	7.64521	0.917989	2.08603e-14	4.75455e-13	27.6879
Churc1	7.63682	0.702449	2.22646e-14	5.06558e-13	36.5318
Diaph1	7.61857	0.714155	2.56499e-14	5.82544e-13	36.0694
Ikzf1	7.60426	0.704627	2.86541e-14	6.49621e-13	32.5434
Otulinl	7.58303	1.22999	3.37582e-14	7.61958e-13	19.711
Tnik	7.57366	1.43868	3.62848e-14	8.17542e-13	18.0925
Pdcd6	7.56713	0.757198	3.81566e-14	8.58206e-13	34.6243
Nrp1	7.56431	1.44111	3.89922e-14	8.75403e-13	18.8439
Cdc25b	7.56221	1.49678	3.96274e-14	8.87384e-13	17.5723
Rnaset2b	7.52753	0.889668	5.17103e-14	1.15291e-12	28.3815
Akr1b3	7.52503	0.720923	5.27099e-14	1.17417e-12	35.9538
Tiam1	7.5161	3.45202	5.64358e-14	1.25389e-12	11.9653
Slc25a19	7.50125	1.5367	6.3211e-14	1.39835e-12	18.3237
Csk	7.49652	0.665727	6.55369e-14	1.44855e-12	36.6474
Nup210	7.46626	1.00773	8.2509e-14	1.81428e-12	22.4277
Traf3ip3	7.46398	1.00258	8.39492e-14	1.84436e-12	22.3121
Rnf166	7.45469	1.3574	9.0078e-14	1.97223e-12	20.1734
Madd	7.44067	1.15692	1.00175e-13	2.18582e-12	20.5202
Gpr174	7.42663	1.18899	1.11404e-13	2.42462e-12	19.1329
Gprin3	7.41219	2.80509	1.24231e-13	2.69461e-12	12.8902
Arhgap9	7.39449	1.15566	1.41948e-13	3.07109e-12	20.1734
Kcnab2	7.38518	1.53597	1.52252e-13	3.28292e-12	16.5896
Spata13	7.34655	1.06004	2.03389e-13	4.34889e-12	21.9653
Il27ra	7.34206	1.79767	2.10323e-13	4.49339e-12	15.0867
Tecr	7.32379	0.660315	2.41066e-13	5.13732e-12	36.8208
Hnrnpll	7.30932	1.91803	2.68507e-13	5.70783e-12	16.5896
Tnfaip8l2	7.27878	0.874418	3.36857e-13	7.13706e-12	24.1618
Heca	7.27658	0.76473	3.424e-13	7.24851e-12	32.6012
Timm23	7.25513	0.668264	4.01274e-13	8.46682e-12	36.185
Tmem160	7.245	0.634219	4.32438e-13	9.10935e-12	37.8035
Ube2j2	7.22534	0.810969	4.99833e-13	1.04858e-11	30.7514
Stk39	7.21281	2.32893	5.48077e-13	1.1451e-11	14.1618
Hilpda	7.20552	1.37194	5.78244e-13	1.20615e-11	19.0173
Cd274	7.19993	1.49138	6.02428e-13	1.25353e-11	16.8786
Hacd3	7.16621	2.15545	7.71005e-13	1.59651e-11	14.0462
Prrc2b	7.16489	0.840659	7.78487e-13	1.6107e-11	30.7514
Fam110a	7.16038	2.0941	8.04527e-13	1.66189e-11	14.6243
Wipf1	7.15463	0.802963	8.38958e-13	1.72882e-11	28.6127
Tespa1	7.13294	1.27291	9.82505e-13	2.01812e-11	18.2659
Mapkapk3	7.10314	1.50118	1.21958e-12	2.49906e-11	16.8208
Fasl	7.10298	1.74984	1.22095e-12	2.49987e-11	14.2197
Bzw2	7.09757	0.893318	1.26967e-12	2.59754e-11	28.3237
Rfxap	7.08356	0.844514	1.40502e-12	2.86757e-11	27.7457
H13	7.08313	0.787615	1.40937e-12	2.87415e-11	31.2717
Ankrd12	7.0611	0.617331	1.65189e-12	3.35268e-11	40.3468
Runx2	7.04685	2.82285	1.83018e-12	3.70572e-11	11.7341
Phf6	7.03862	1.25214	1.94156e-12	3.92191e-11	19.422
Rgs16	7.02821	3.14987	2.09203e-12	4.2192e-11	11.5029
Stat1	7.01527	1.11521	2.29507e-12	4.61052e-11	22.7746
Med10	7.01126	0.907352	2.36187e-12	4.73726e-11	26.9364
Mppe1	6.97361	1.17617	3.08912e-12	6.15249e-11	19.5954
Rps6ka1	6.96831	1.75499	3.20771e-12	6.36885e-11	14.7399
Slfn1	6.95545	1.94529	3.5143e-12	6.95059e-11	13.7572
Cast	6.95168	0.642857	3.60966e-12	7.13367e-11	37.7457
Cd96	6.93642	2.41732	4.02157e-12	7.8989e-11	12.3699
Gbp7	6.93566	1.52959	4.04319e-12	7.93526e-11	16.8208
Adcy7	6.92745	1.09947	4.28504e-12	8.3906e-11	19.5954
Rcbtb2	6.92655	1.71575	4.31216e-12	8.43724e-11	16.4162
BC031181	6.91011	0.646191	4.84284e-12	9.4611e-11	36.8208
Arid4a	6.8711	0.621027	6.37067e-12	1.23609e-10	38.0347
Sptssa	6.83637	0.768256	8.12277e-12	1.57009e-10	32.2543
Adss	6.81378	0.752729	9.50696e-12	1.83488e-10	31.0405
Pgk1	6.80016	0.639151	1.04506e-11	2.01317e-10	35.5491
Ccnd3	6.79612	0.680272	1.07476e-11	2.06808e-10	34.9711
Il2ra	6.79382	3.32081	1.092e-11	2.09967e-10	10.8092
Sema4d	6.78487	1.11323	1.16187e-11	2.23235e-10	18.6705
Plekhj1	6.78108	0.688631	1.19278e-11	2.2883e-10	33.0636
Dennd1c	6.77342	1.2671	1.25777e-11	2.40937e-10	17.052
Rwdd1	6.74765	0.598269	1.50262e-11	2.86337e-10	37.8035
Btg3	6.73144	0.670155	1.67998e-11	3.18946e-10	34.7399
Cmas	6.73099	0.959815	1.68509e-11	3.19679e-10	24.0462
Zdhhc20	6.73048	0.653654	1.69106e-11	3.20575e-10	32.7746
Sla2	6.71069	1.77551	1.93708e-11	3.66107e-10	13.6994
Cpm	6.70338	1.10811	2.03654e-11	3.84357e-10	18.4971
Slc4a7	6.69115	0.941358	2.2143e-11	4.17291e-10	24.7977
Dnajc1	6.68387	1.03759	2.32716e-11	4.37592e-10	23.7572
Sh2b1	6.68258	1.3218	2.34764e-11	4.41119e-10	18.4971
Tnfrsf9	6.67943	2.88241	2.39874e-11	4.50389e-10	11.1561
Tspan32	6.67407	0.949172	2.488e-11	4.6578e-10	20.289
Tle3	6.66769	0.709319	2.59865e-11	4.86139e-10	31.1561
Cyld	6.64322	0.78032	3.0691e-11	5.70393e-10	27.6301
Nlrc5	6.63171	1.86299	3.31818e-11	6.14452e-10	13.6994
Tnfsf8	6.62484	3.5465	3.47622e-11	6.42321e-10	10.5202
Gtf2b	6.61754	0.683991	3.65214e-11	6.73853e-10	33.0058
Lncpint	6.61707	0.742265	3.66387e-11	6.75531e-10	30.1734
Hsd11b1	6.61246	1.37187	3.77991e-11	6.95923e-10	15.6647
Zfand6	6.60598	0.651151	3.94892e-11	7.25994e-10	35.5491
Axin2	6.59716	2.27631	4.19118e-11	7.67639e-10	12.6012
Atad2	6.59708	0.982009	4.19345e-11	7.67639e-10	22.7746
Dgkz	6.59329	0.948112	4.30184e-11	7.86916e-10	23.6416
Ipcef1	6.57821	1.46076	4.76142e-11	8.69742e-10	15.0867
Frg1	6.56388	0.740184	5.24241e-11	9.54873e-10	29.2486
Ccdc88b	6.56015	1.81131	5.37542e-11	9.78402e-10	13.2948
Aak1	6.55709	1.14829	5.48683e-11	9.97971e-10	21.0405
Ttc39c	6.52773	3.72599	6.67746e-11	1.20248e-09	10.1156
Stx11	6.52763	1.65398	6.68173e-11	1.20248e-09	13.9306
Elf4	6.51206	1.31318	7.41256e-11	1.33119e-09	16.474
Nmi	6.50811	1.10688	7.61013e-11	1.3638e-09	19.711
Me2	6.50073	1.03016	7.99304e-11	1.42941e-09	20.4046
Zfp292	6.49743	0.607764	8.17062e-11	1.46015e-09	35.6069
Nfatc2	6.48644	2.101	8.78872e-11	1.56623e-09	12.659
Rbm38	6.47709	0.696008	9.35079e-11	1.66408e-09	30.6358
9930111J21Rik2	6.47682	0.98026	9.36774e-11	1.66593e-09	20.7514
Sept6	6.43337	0.713751	1.24808e-10	2.20422e-09	28.3237
Map2k3	6.41724	0.818426	1.38763e-10	2.44225e-09	27.5723
Tram1	6.40024	0.702453	1.55138e-10	2.72482e-09	29.4798
N4bp2l1	6.37326	0.928792	1.85048e-10	3.23904e-09	20.289
Gimap8	6.36947	0.950366	1.89687e-10	3.31797e-09	20.1156
Znrf2	6.36217	0.828218	1.98926e-10	3.46771e-09	25.9538
Lfng	6.35598	0.991861	2.07105e-10	3.60048e-09	19.711
Zdhhc2	6.34737	2.91642	2.1902e-10	3.79986e-09	11.3873
Pld3	6.33136	0.983709	2.43005e-10	4.20057e-09	20.6936
Agfg1	6.31686	0.976206	2.66932e-10	4.59679e-09	23.3526
Maz	6.31272	0.881632	2.74181e-10	4.70895e-09	24.9133
Atg101	6.30706	0.597726	2.84382e-10	4.86781e-09	34.5087
Osbpl3	6.29373	1.9745	3.09921e-10	5.28727e-09	12.7168
Rbpj	6.27535	1.15798	3.48842e-10	5.93542e-09	20.7514
Tspan14	6.27159	1.24512	3.57376e-10	6.07544e-09	17.3988
Oga	6.26876	0.640879	3.63925e-10	6.17972e-09	32.7168
Cyp51	6.26351	1.20881	3.76403e-10	6.38736e-09	18.2081
Spint2	6.24579	1.15623	4.21658e-10	7.1411e-09	18.7861
Spry1	6.2224	2.12012	4.89619e-10	8.22128e-09	13.1792
Vps54	6.20794	1.46953	5.36845e-10	8.98997e-09	16.8786
Ikzf3	6.19995	0.709631	5.64794e-10	9.42785e-09	24.3353
Tbx21	6.1963	2.00353	5.78057e-10	9.64295e-09	11.7919
Tmem191c	6.17731	2.46735	6.5203e-10	1.08557e-08	11.3873
Elmo1	6.16921	0.733761	6.86302e-10	1.13966e-08	25.3757
Pigx	6.16784	1.16916	6.92302e-10	1.14888e-08	18.6705
Abcb1b	6.16581	1.69338	7.01248e-10	1.16222e-08	14.4509
Crlf2	6.14791	0.812919	7.85107e-10	1.297e-08	22.948
Rab5a	6.14191	0.623277	8.15335e-10	1.34607e-08	33.6416
Xlr4b	6.10603	1.65931	1.02138e-09	1.6722e-08	12.7168
Adk	6.09167	1.31704	1.11737e-09	1.82351e-08	16.9364
Pde4d	6.08557	1.15006	1.16079e-09	1.88956e-08	17.3988
Bst2	6.07968	0.657026	1.20419e-09	1.95771e-08	29.7688
Gpr68	6.06833	3.27657	1.29246e-09	2.09455e-08	9.65318
Gbp4	6.05207	1.46898	1.42997e-09	2.31301e-08	14.5087
Kif21b	6.01528	0.734977	1.79578e-09	2.88646e-08	22.7168
Dapp1	6.0046	0.729043	1.9181e-09	3.07156e-08	22.7168
Cwc25	6.00459	0.872922	1.91815e-09	3.07156e-08	24.6821
Trerf1	5.99906	2.3849	1.98466e-09	3.17599e-08	11.2139
Rab37	5.9958	2.18536	2.02492e-09	3.23443e-08	11.2139
Ssna1	5.99381	0.841799	2.04985e-09	3.27017e-08	24.7399
Birc2	5.99321	0.58677	2.05745e-09	3.28024e-08	34.104
Pik3r5	5.99136	1.4101	2.08091e-09	3.31558e-08	14.3353
Lsm8	5.98693	0.745375	2.13843e-09	3.40087e-08	28.6705
Itpr2	5.9834	0.789626	2.18527e-09	3.47321e-08	23.2948
Ssbp3	5.98223	1.0233	2.201e-09	3.49604e-08	21.9075
Nudt21	5.96698	0.639107	2.4169e-09	3.83421e-08	30.6358
B4galt1	5.96407	0.750092	2.46033e-09	3.89827e-08	28.3237
Plgrkt	5.94881	0.610581	2.70096e-09	4.26896e-08	30.4624
Ppil1	5.93658	1.33393	2.91024e-09	4.58273e-08	17.1098
Hpcal1	5.90818	1.16933	3.45914e-09	5.4237e-08	17.6301
Casp4	5.90718	1.29543	3.48022e-09	5.44673e-08	15.4335
Mrpl9	5.89138	0.823041	3.82988e-09	5.96841e-08	24.104
Arrb2	5.87411	1.14939	4.25121e-09	6.60488e-08	16.3006
Fryl	5.8691	0.758359	4.38168e-09	6.80344e-08	27.052
Tomm34	5.86603	0.947591	4.46357e-09	6.91799e-08	22.0231
Rgs14	5.86538	1.76667	4.48114e-09	6.94102e-08	11.8497
Sap18	5.84318	0.666151	5.12124e-09	7.91332e-08	32.0809
Gm4759	5.82989	0.82341	5.54646e-09	8.52914e-08	19.5376
Eea1	5.82771	1.02694	5.61939e-09	8.63609e-08	23.0058
1110008P14Rik	5.825	0.753136	5.71142e-09	8.77225e-08	25.4335
Was	5.82031	1.00727	5.87375e-09	9.01076e-08	17.1676
Myo1f	5.79906	1.72765	6.66886e-09	1.01756e-07	11.9075
Ptger4	5.79751	1.31671	6.73056e-09	1.0261e-07	15.3179
Mrps16	5.78886	0.626432	7.0864e-09	1.07869e-07	31.2717
Dock8	5.77901	0.755264	7.51416e-09	1.13974e-07	25.0289
Nsd2	5.77314	1.01111	7.78087e-09	1.17754e-07	18.6705
Tapbpl	5.76826	1.34509	8.00958e-09	1.21057e-07	15.1445
Ss18	5.75886	0.750256	8.46826e-09	1.27538e-07	26.5896
Areg	5.75733	4.07379	8.54563e-09	1.28627e-07	8.61272
Pglyrp2	5.74728	2.1739	9.06917e-09	1.36267e-07	10.4624
Ptpn13	5.74716	2.9718	9.07568e-09	1.36284e-07	9.59538
AI467606	5.72419	1.15529	1.0393e-08	1.55336e-07	14.8555
Idnk	5.71962	0.637626	1.06762e-08	1.59105e-07	29.1908
Ramac	5.71037	0.632117	1.1273e-08	1.67218e-07	30.6358
Mxd1	5.70657	0.741061	1.15277e-08	1.70798e-07	21.3873
Phlda1	5.70102	0.767834	1.19093e-08	1.76044e-07	20.9827
Runx1	5.69863	0.604333	1.20776e-08	1.78326e-07	28.4393
Gm2a	5.69325	0.709318	1.24641e-08	1.83821e-07	25.0867
Hmgcr	5.68315	0.943399	1.32238e-08	1.94464e-07	19.711
Mfsd14a	5.67607	0.88307	1.37826e-08	2.02564e-07	22.3121
Slc20a1	5.67397	0.874371	1.39527e-08	2.0483e-07	22.4277
Gm44694	5.66926	1.01249	1.43413e-08	2.10171e-07	19.3064
Pdcd2	5.66227	0.986934	1.49383e-08	2.18795e-07	18.7283
Polg2	5.65913	1.15654	1.52142e-08	2.22581e-07	15.3757
Gmnn	5.6476	1.50489	1.62707e-08	2.37224e-07	13.5838
Ak2	5.64693	0.760781	1.63336e-08	2.3787e-07	24.7399
Ssbp4	5.59511	0.898071	2.20484e-08	3.18017e-07	22.8324
Paxbp1	5.59422	0.907614	2.21619e-08	3.19474e-07	20.9827
Lrig1	5.57594	2.38043	2.46196e-08	3.53508e-07	11.1561
Inpp1	5.57544	1.07294	2.46904e-08	3.54326e-07	17.8613
Gm43065	5.56749	2.10293	2.5844e-08	3.70464e-07	10.5202
Cdk17	5.55581	0.828825	2.76331e-08	3.95446e-07	23.9884
Fam53b	5.55275	1.10471	2.81206e-08	4.02197e-07	19.0751
Klhl6	5.53826	0.752663	3.05491e-08	4.35956e-07	20.8671
1700097N02Rik	5.50861	2.92378	3.61687e-08	5.12434e-07	9.01734
Hprt	5.5061	0.606899	3.66878e-08	5.19213e-07	31.2139
Asxl2	5.50317	0.696684	3.73031e-08	5.27337e-07	27.052
Tmem71	5.50045	0.91254	3.78813e-08	5.34919e-07	17.4566
Tpp2	5.48924	0.617524	4.03664e-08	5.69069e-07	30.6936
Sirt7	5.47609	0.741289	4.34825e-08	6.11985e-07	23.0636
Nans	5.44569	1.00293	5.16041e-08	7.20738e-07	17.7457
Tnip1	5.44535	1.06407	5.17038e-08	7.21737e-07	18.6127
F730043M19Rik	5.43312	3.51236	5.53781e-08	7.70741e-07	8.55491
Sash3	5.42756	0.885877	5.71301e-08	7.94015e-07	16.9942
4921524J17Rik	5.40219	0.648818	6.58304e-08	9.10481e-07	28.6127
Cdkn2aipnl	5.39943	1.31574	6.6854e-08	9.24139e-07	13.9884
Sap30l	5.37064	0.836373	7.84586e-08	1.07814e-06	22.8324
Zeb1	5.36529	0.620374	8.08182e-08	1.10997e-06	32.5434
Fam189b	5.3605	1.18137	8.29937e-08	1.1374e-06	15.3179
Hivep2	5.35745	0.686551	8.44027e-08	1.1561e-06	28.2659
Pgm2l1	5.33843	1.02743	9.3757e-08	1.27943e-06	16.763
Itgb3	5.32564	1.79378	1.00596e-07	1.3691e-06	10.9249
Znrf1	5.32316	0.940964	1.01979e-07	1.38719e-06	20.289
Il18rap	5.31622	1.05267	1.05947e-07	1.43734e-06	13.4682
Stk26	5.31172	1.2145	1.08593e-07	1.47168e-06	15.3179
Casp1	5.30988	1.49386	1.09699e-07	1.48509e-06	11.9075
Eprs	5.30653	0.616225	1.11731e-07	1.51179e-06	34.6821
Jmy	5.29915	0.821814	1.16342e-07	1.57252e-06	23.3526
Gramd1b	5.29383	2.02325	1.19783e-07	1.61818e-06	10.4046
Sars	5.29296	0.610781	1.20355e-07	1.62504e-06	29.5376
Rsbn1	5.28332	0.704177	1.26864e-07	1.705e-06	26.2428
Rbl2	5.27892	1.02482	1.29948e-07	1.74352e-06	17.7457
Gtf2i	5.26692	0.814412	1.38734e-07	1.85072e-06	24.9133
Tbrg1	5.26478	0.596783	1.4036e-07	1.87144e-06	29.8266
Stx6	5.25839	1.13849	1.45323e-07	1.93661e-06	16.1272
Mfsd6	5.23659	1.1329	1.63569e-07	2.16846e-06	16.0694
Podnl1	5.236	4.86434	1.64095e-07	2.1743e-06	7.63006
Atp2b4	5.22697	0.677391	1.7231e-07	2.27608e-06	25.1445
AI413582	5.21506	0.969496	1.83753e-07	2.41974e-06	17.052
Med30	5.2052	0.920428	1.93786e-07	2.54529e-06	20.578
Rab19	5.18583	2.22382	2.15055e-07	2.8131e-06	9.42197
Gbp8	5.17639	2.30271	2.26225e-07	2.95467e-06	9.30636
Dusp4	5.16933	2.15314	2.3493e-07	3.06367e-06	10.5202
Gm38062	5.16248	0.760802	2.43703e-07	3.17161e-06	19.3064
Ormdl3	5.14008	1.01909	2.74628e-07	3.55958e-06	18.6127
Tmem65	5.13797	1.21075	2.77719e-07	3.59237e-06	18.2659
Ar	5.12945	1.6536	2.90593e-07	3.75131e-06	13.0058
Ccng1	5.11328	1.12006	3.16609e-07	4.07686e-06	16.6474
Trib2	5.1012	1.11061	3.3751e-07	4.3329e-06	13.9884
Cks2	5.08238	0.622767	3.72732e-07	4.77788e-06	21.2717
Sh3bp1	5.07638	1.43893	3.84703e-07	4.92886e-06	12.0231
Nbeal2	5.06309	1.64532	4.12518e-07	5.26676e-06	11.0983
Crtc3	5.06076	0.713875	4.17593e-07	5.3289e-06	25.3179
Ric1	5.03483	0.967941	4.78272e-07	6.08197e-06	18.1503
Os9	5.03127	0.844539	4.87238e-07	6.18983e-06	20.3468
Acsl4	5.00943	1.06935	5.45908e-07	6.90431e-06	16.1272
Panx1	5.00799	1.38579	5.50008e-07	6.95272e-06	11.7919
Gimap1os	5.00226	1.52578	5.66626e-07	7.15572e-06	11.2139
Frmd8	4.9956	1.25971	5.86517e-07	7.39595e-06	13.7572
Ptpre	4.9576	0.850553	7.1369e-07	8.93352e-06	16.763
Ly9	4.94671	0.976453	7.54778e-07	9.42017e-06	14.6821
Scamp3	4.93031	0.82019	8.20986e-07	1.01967e-05	20.1156
Furin	4.92277	0.87955	8.53282e-07	1.05722e-05	21.3295
Etaa1	4.92227	1.3702	8.55466e-07	1.05941e-05	12.3699
Il17ra	4.91346	0.629465	8.94832e-07	1.10709e-05	21.5607
Emsy	4.89366	0.652367	9.89794e-07	1.21634e-05	25.3757
Acap1	4.86767	0.64869	1.12924e-06	1.37711e-05	19.8844
Cdc42ep3	4.8604	0.649599	1.17148e-06	1.42726e-05	24.5665
Unc13d	4.85894	1.3206	1.18017e-06	1.43649e-05	11.5607
Usp25	4.85096	0.658952	1.22863e-06	1.49263e-05	25.9538
Mfng	4.84422	1.10084	1.27108e-06	1.54127e-05	13.8728
Casp8	4.82384	0.723207	1.40824e-06	1.70435e-05	21.0405
Tnks2	4.82312	0.605555	1.41333e-06	1.70889e-05	27.2254
Gm47586	4.82158	1.705	1.42429e-06	1.72133e-05	12.1965
Irf2bpl	4.8104	0.707417	1.50628e-06	1.81272e-05	25.3179
Reps1	4.80679	1.07921	1.53373e-06	1.84393e-05	16.1272
Ppm1h	4.80042	1.15636	1.58333e-06	1.89918e-05	13.5838
Lypla2	4.79903	0.874338	1.59435e-06	1.90986e-05	17.6301
Gm38380	4.77572	1.14999	1.79067e-06	2.13885e-05	12.948
Phax	4.72978	0.775456	2.24766e-06	2.66108e-05	21.6185
Sesn3	4.70756	0.597238	2.50705e-06	2.95996e-05	25.7803
Crmp1	4.69237	5.49385	2.70059e-06	3.17673e-05	6.76301
Slco3a1	4.69183	1.06817	2.70777e-06	3.18372e-05	16.474
Raf1	4.68326	0.756188	2.82346e-06	3.31213e-05	23.0636
Gm37198	4.67501	2.98125	2.93934e-06	3.43703e-05	7.63006
Vamp1	4.65144	1.69201	3.29631e-06	3.83725e-05	9.9422
Fam129a	4.65142	0.754396	3.29662e-06	3.83725e-05	19.8844
Rab11fip4	4.64717	3.2661	3.36518e-06	3.91528e-05	7.34104
Thap3	4.63121	1.04231	3.63542e-06	4.21435e-05	16.5318
Socs2	4.63002	1.82176	3.65624e-06	4.23656e-05	11.8497
Bmp7	4.61879	4.08144	3.85976e-06	4.46026e-05	6.93642
Galnt12	4.60707	1.61575	4.08386e-06	4.70336e-05	9.65318
Crebzf	4.60363	0.849869	4.15197e-06	4.77206e-05	17.7457
Nabp1	4.60239	0.880372	4.17664e-06	4.79826e-05	17.3988
Vcpkmt	4.59913	1.72395	4.24266e-06	4.86972e-05	9.88439
Zbtb25	4.59675	1.30783	4.2913e-06	4.92335e-05	11.5607
Adipor2	4.58399	0.658686	4.56186e-06	5.22204e-05	22.1965
Gm37529	4.58095	2.2087	4.62878e-06	5.2939e-05	8.49711
Nmb	4.58043	1.70044	4.64014e-06	5.30453e-05	9.9422
Mri1	4.57865	0.816774	4.67976e-06	5.34743e-05	17.6301
Rif1	4.57788	0.793431	4.69702e-06	5.36236e-05	20.9827
Vrk1	4.57475	0.886685	4.76796e-06	5.43849e-05	16.1272
Edem1	4.56589	0.823418	4.97382e-06	5.65251e-05	19.7688
Mdp1	4.56582	0.793996	4.97548e-06	5.65251e-05	19.8266
Stim2	4.56423	1.05555	5.01323e-06	5.69034e-05	14.5665
Gabpb1	4.55536	1.10964	5.2296e-06	5.92279e-05	14.2197
Flt3l	4.5506	1.60946	5.34934e-06	6.05572e-05	10.4046
Gm38126	4.5222	1.75392	6.12006e-06	6.89161e-05	9.59538
Eed	4.51909	0.784749	6.21058e-06	6.99045e-05	19.7688
Phgdh	4.50986	0.726543	6.48693e-06	7.29188e-05	16.9942
Tagap	4.50563	0.903927	6.61754e-06	7.43217e-05	14.4509
Wdyhv1	4.49838	1.25602	6.84723e-06	7.68001e-05	12.4277
Top2a	4.48732	2.06615	7.21253e-06	8.06851e-05	8.3815
Gm29243	4.48643	1.89008	7.24267e-06	8.09868e-05	8.84393
Acsbg1	4.47894	3.45597	7.50131e-06	8.36959e-05	6.99422
Amz2	4.47282	1.111	7.71939e-06	8.59042e-05	14.6821
Vps13a	4.46646	0.59867	7.95252e-06	8.82681e-05	25.2601
Psph	4.46265	1.2787	8.09505e-06	8.97333e-05	12.4855
Sytl1	4.46082	3.27816	8.1648e-06	9.04405e-05	7.10983
Lasp1	4.45786	0.747329	8.27835e-06	9.16063e-05	18.7861
Gpbp1l1	4.45586	0.622038	8.35576e-06	9.2383e-05	25.4335
Sidt1	4.45498	1.12712	8.38998e-06	9.25613e-05	12.2543
Il1rl1	4.4379	3.27843	9.084e-06	9.97445e-05	6.93642
Abcb1a	4.43492	2.15828	9.21047e-06	0.000101046	8.61272
Zdhhc23	4.43453	2.60254	9.2274e-06	0.000101189	7.57225
Sc5d	4.43177	1.03666	9.34638e-06	0.000102362	14.8555
Ppp2r5c	4.41609	0.609505	1.00502e-05	0.000109601	25.896
Sigirr	4.39951	1.61477	1.08498e-05	0.000118169	9.88439
Alkbh4	4.38502	1.65794	1.15977e-05	0.000126047	9.36416
Tshz1	4.37646	0.822674	1.2062e-05	0.000130704	19.8844
Nebl	4.34471	2.59257	1.39459e-05	0.000149975	7.68786
Naa10	4.32534	0.808101	1.52298e-05	0.000163232	19.3642
Ormdl1	4.30474	1.14391	1.67181e-05	0.000178287	11.9653
Ifi206	4.29215	1.38526	1.76949e-05	0.000188155	10.1734
Cdipt	4.27284	0.880532	1.93e-05	0.000204457	17.4566
Borcs8	4.27086	0.859669	1.94718e-05	0.00020602	17.8613
Gpr65	4.25117	0.727286	2.12655e-05	0.000223611	16.2428
Pja1	4.25021	0.776276	2.1357e-05	0.000224389	20.6358
Mdfic	4.23158	1.74555	2.32059e-05	0.000242817	10.0578
Cldnd1	4.22226	0.590772	2.41864e-05	0.00025256	26.7052
Mrpl32	4.21296	0.619597	2.52049e-05	0.000262659	23.9306
Plcxd2	4.18857	0.659953	2.80721e-05	0.000290879	17.9191
Pacs1	4.18625	0.879414	2.83598e-05	0.000293621	14.9133
Snapc1	4.18076	0.882222	2.90534e-05	0.000300316	18.1503
Dnajc2	4.18009	0.604025	2.914e-05	0.00030109	22.7168
Itgav	4.16987	1.02557	3.04774e-05	0.0003144	16.9364
Cenpl	4.15772	1.45671	3.21435e-05	0.000330787	10.289
Usp38	4.14961	0.673697	3.33036e-05	0.000341625	19.2486
Rnf19b	4.14921	0.720083	3.3362e-05	0.00034195	17.9769
Trim59	4.1476	1.23956	3.35978e-05	0.000344229	10.6936
Dennd1b	4.14011	0.605799	3.47132e-05	0.000354947	19.5376
Coro7	4.11105	0.920869	3.93861e-05	0.000400008	13.1792
Pycr2	4.08466	0.922805	4.4141e-05	0.000445821	16.7052
Ccr4	4.08338	6.69596	4.43859e-05	0.000447764	5.78035
Sntb1	4.08295	1.76067	4.44666e-05	0.000448401	10.0578
Sytl3	4.06144	0.97087	4.87703e-05	0.000487951	11.3295
Fam117b	4.04997	0.651324	5.12244e-05	0.000510507	18.8439
Cd200r1	4.04883	3.46346	5.14747e-05	0.000512603	6.30058
Fam169b	4.04604	0.766721	5.20914e-05	0.000518138	14.0462
Ubr2	4.04335	0.588158	5.26925e-05	0.000523914	26.0116
Tmem192	4.03402	0.90121	5.48298e-05	0.000543896	13.9306
Ptpn2	4.03164	0.674706	5.53886e-05	0.000549216	20.0578
Gm42748	4.0135	1.97561	5.98239e-05	0.000590685	7.80347
Unc119b	4.00633	0.96046	6.16688e-05	0.000607495	13.8728
Ranbp9	4.00053	0.832347	6.31995e-05	0.000621855	17.6301
Capza1	3.99889	0.770107	6.36396e-05	0.000625848	16.4162
Mrpl57	3.98884	0.602261	6.63962e-05	0.000650306	24.6821
Clcn3	3.96319	0.619902	7.39551e-05	0.000720203	22.0231
Smad3	3.95328	1.37294	7.70862e-05	0.000749838	10.4046
Riok1	3.93744	0.589833	8.23545e-05	0.000798049	20.2312
Nlrc3	3.92618	1.66429	8.63039e-05	0.000833793	8.3237
Cnppd1	3.92107	0.591697	8.81557e-05	0.000849757	20.8092
Xlr4a	3.91711	2.25034	8.96159e-05	0.000861983	6.99422
Ebpl	3.91603	1.05709	9.00199e-05	0.000865329	13.8728
Lxn	3.91562	2.14629	9.01738e-05	0.000866272	7.97688
Haus3	3.90432	0.726645	9.44894e-05	0.000906028	15.3179
Nfil3	3.88762	0.852746	0.000101232	0.000966471	17.3988
Mvb12a	3.87824	0.659414	0.000105216	0.001001	20.8092
Ldlrad4	3.86956	1.65799	0.000109033	0.00103577	9.9422
Slc22a15	3.86433	2.35375	0.000111394	0.00105506	7.22543
Rnasel	3.86191	1.44437	0.000112503	0.00106478	9.30636
I730030J21Rik	3.86026	1.49566	0.000113267	0.00107122	8.3237
Aup1	3.85909	0.640304	0.000113809	0.00107595	20.9249
Ldb1	3.8555	0.597322	0.000115492	0.00109105	23.3526
Nsg2	3.84419	1.21168	0.00012095	0.00113967	10.0578
Prkcz	3.83302	1.92806	0.000126581	0.00119053	7.57225
Tent5c	3.82443	0.906865	0.000131075	0.00123008	13.526
Lsm1	3.82254	0.586188	0.000132086	0.00123775	21.2139
Crot	3.80716	1.18661	0.000140569	0.00131222	12.4277
Gm43411	3.79574	1.48602	0.000147205	0.0013694	8.43931
Arhgef3	3.79476	0.701033	0.000147784	0.00137429	15.5491
Sp4	3.78512	0.897141	0.000153634	0.00142454	14.104
Syt11	3.77496	1.20298	0.000160033	0.00147959	11.5029
Vps26b	3.77448	1.45156	0.000160343	0.00148191	10.4624
Rab10os	3.75453	0.858207	0.000173664	0.00159925	13.6416
Golm1	3.75423	1.48209	0.000173875	0.00160062	8.72832
Klrg1	3.74848	2.21194	0.000177907	0.00163596	7.05202
A630081D01Rik	3.73828	0.814798	0.000185286	0.00170015	13.1214
Trnt1	3.72565	0.942209	0.000194816	0.00178057	14.5665
Fkbp5	3.70254	1.20922	0.000213455	0.00194052	10.2312
A630023P12Rik	3.69477	2.94901	0.000220089	0.00199516	6.01156
Pmm2	3.69055	1.04835	0.00022377	0.00202566	12.5434
Cd7	3.68153	0.73872	0.000231839	0.00209573	12.2543
Tmem173	3.67151	1.10016	0.00024112	0.00217425	10.5202
Sntb2	3.66339	1.02342	0.000248895	0.00223804	13.6416
Zc3h12d	3.65624	1.25606	0.000255942	0.00229576	8.90173
Ahcyl2	3.65034	0.738039	0.000261892	0.00234255	17.1098
Tasp1	3.64952	1.6971	0.000262731	0.00234924	8.15029
Asxl1	3.64746	0.94006	0.000264846	0.00236566	13.6416
Gm42685	3.63137	1.8881	0.000281919	0.00250244	7.22543
Impa2	3.61898	1.69099	0.000295767	0.00261446	8.67052
Adam19	3.60831	1.43282	0.000308197	0.00271589	9.07514
Pmaip1	3.60553	1.08012	0.000311519	0.00274045	9.65318
Noc2l	3.58485	0.72053	0.000337272	0.00295177	17.6301
E030030I06Rik	3.58193	1.20529	0.000341062	0.00298188	9.71098
Il16	3.57672	0.711333	0.000347935	0.00303677	12.7746
Dap	3.56849	0.629436	0.000359045	0.00312943	20.3468
Arhgef6	3.56731	0.651366	0.000360671	0.00313936	16.7052
Nup50	3.5664	0.614934	0.000361914	0.00314803	18.7283
Aven	3.56373	1.09001	0.000365619	0.00317811	11.6763
Tbc1d10a	3.55819	0.916467	0.000373424	0.00324044	12.4277
Gm12250	3.55071	2.25365	0.000384196	0.00332601	6.76301
Sema4a	3.54824	1.05178	0.000387807	0.00335047	10.6358
7330423F06Rik	3.54081	2.19484	0.000398895	0.00343697	6.6474
Slc9a9	3.5391	2.1119	0.000401491	0.00345701	6.7052
Rnf114	3.53447	0.616998	0.00040859	0.00351222	18.6705
Insig1	3.53393	0.672019	0.000409429	0.00351825	17.9191
Slc16a1	3.52233	0.930302	0.000427764	0.00367088	12.6012
Arntl	3.51632	1.06851	0.00043757	0.00374999	10.8671
Pdrg1	3.50147	0.727244	0.000462694	0.00394942	18.4393
Apaf1	3.48155	1.18532	0.000498512	0.00423255	9.88439
C920009B18Rik	3.4649	0.757542	0.00053043	0.00448419	12.3699
Ccdc92	3.46039	2.12128	0.000539403	0.00454953	6.6474
Stard4	3.45211	0.950608	0.000556218	0.00468121	11.9075
L1cam	3.43871	1.42022	0.000584491	0.00490876	7.80347
Slc37a3	3.43201	1.32368	0.000599128	0.00502509	9.13295
Kif2a	3.42849	0.588836	0.000606948	0.00507736	19.5376
Mgat2	3.42658	0.67244	0.00061123	0.00510816	18.2659
Nsmaf	3.41988	0.868219	0.000626499	0.00521655	13.7572
2010016I18Rik	3.41895	2.71024	0.000628639	0.00522803	5.72254
Htatip2	3.41365	1.21033	0.000640996	0.00532387	10.0578
Pgs1	3.39947	0.953975	0.000675161	0.00558405	12.8324
Gm28112	3.39783	4.23521	0.000679235	0.00561412	5.08671
Slc26a2	3.39457	1.12561	0.000687356	0.0056739	10.6936
Nxpe3	3.39377	1.46983	0.000689375	0.00568873	7.63006
Rpa2	3.38857	0.746923	0.000702591	0.00579219	15.0867
H2-T10	3.38224	1.04487	0.000718969	0.00591386	9.88439
Clip1	3.38143	0.643612	0.0007211	0.00592567	20.8671
Nav2	3.37919	1.78148	0.000726992	0.0059626	9.53757
Agpat5	3.37431	0.756273	0.000739997	0.00605954	16.8786
Eva1b	3.35826	0.663898	0.000784341	0.00639807	17.9769
Prpf18	3.35061	0.795758	0.00080634	0.00656287	14.2775
Gm1966	3.34977	0.618731	0.000808794	0.00658075	14.1618
Xlr4c	3.34913	2.1182	0.000810647	0.00659372	6.06936
Uimc1	3.34697	0.647593	0.000816991	0.00663688	18.7861
Relch	3.34184	0.653113	0.000832259	0.00675233	15.4913
Cenpw	3.33588	1.16699	0.000850311	0.00688787	8.78613
Gxylt1	3.32545	0.587869	0.00088276	0.00713039	18.5549
Dipk2a	3.31819	1.34613	0.000906044	0.00729772	9.88439
Egln3	3.31798	2.7326	0.000906704	0.00730074	5.95376
Hells	3.31486	1.58348	0.000916879	0.0073757	7.10983
Prr7	3.28394	0.685919	0.00102366	0.00816535	13.0636
Pip4k2a	3.28245	0.610075	0.0010291	0.00820361	16.763
Gm42571	3.25673	0.902875	0.00112704	0.00892318	10.289
Gm38120	3.25337	1.11622	0.00114044	0.00902091	9.01734
Bicdl1	3.25318	1.585	0.00114122	0.00902423	7.57225
Gm45716	3.25051	0.765322	0.00115198	0.00910654	15.3179
Capn1	3.24043	0.813012	0.00119351	0.00940282	12.948
Ttll12	3.2343	2.21159	0.00121942	0.00958632	6.35838
Smox	3.22198	1.47488	0.00127307	0.00996518	8.3237
Coro2a	3.21499	1.34477	0.0013045	0.01018	7.86127
Fcho1	3.20007	0.976754	0.00137393	0.0106697	9.07514
Mki67	3.18945	2.42178	0.00142545	0.0110109	5.43353
Spsb3	3.18942	0.832251	0.00142561	0.0110109	13.237
Fam78a	3.18502	1.32496	0.00144744	0.0111635	7.68786
Trim30a	3.17864	0.617562	0.00147967	0.0113838	15.1445
Pdlim2	3.16709	0.779961	0.00153974	0.0118068	13.4682
Itgae	3.16472	2.73617	0.00155234	0.011886	5.49133
Serpinb6b	3.15901	0.609295	0.00158304	0.0120809	11.3873
Mns1	3.15401	2.08433	0.00161043	0.0122543	5.89595
Card11	3.15399	0.674917	0.00161055	0.0122543	11.9075
Arrdc1	3.15328	0.833056	0.0016145	0.0122733	11.3295
Zcchc2	3.14604	0.724644	0.001655	0.0125626	13.9306
Dcp2	3.14188	0.669658	0.00167866	0.0127233	14.7977
Rnf19a	3.13561	0.809943	0.00171495	0.0129829	15.0867
Mindy3	3.1264	0.802815	0.0017696	0.0133454	15.3757
Ncoa2	3.1211	0.602199	0.00180177	0.013552	17.1098
Dera	3.11729	0.973475	0.00182522	0.013676	9.65318
Itgb1bp1	3.11442	0.679358	0.00184306	0.0137897	16.9942
Brap	3.10868	0.609701	0.00187927	0.014044	17.2832
Lrba	3.1048	0.863792	0.0019041	0.014213	12.0231
Uty	3.09806	0.829592	0.0019479	0.014506	12.3121
Nudcd2	3.0955	0.930508	0.00196484	0.0146109	12.7168
Gm36738	3.09315	1.13628	0.00198044	0.0147141	8.61272
P2rx7	3.08655	2.78537	0.00202495	0.014982	5.26012
Dkkl1	3.08389	3.66454	0.00204312	0.0151052	4.73988
Zfp53	3.08129	1.15603	0.00206109	0.0152248	8.55491
Rin3	3.07889	0.745273	0.00207774	0.0153345	12.1387
Rab35	3.07428	0.648392	0.00211009	0.0155553	17.5145
Ap1s2	3.06172	0.893271	0.00220071	0.0161489	11.5029
Mgst2	3.04426	1.32638	0.00233256	0.0170625	7.97688
Mpzl3	3.04248	2.09916	0.00234635	0.0171585	5.72254
Chmp1b	3.03928	0.733267	0.00237146	0.0173223	13.8728
Dennd2d	3.03432	1.08873	0.00241079	0.0175895	8.49711
2810013P06Rik	3.02678	0.755441	0.00247172	0.0179623	14.2197
Izumo4	3.01709	1.43798	0.00255216	0.0184734	7.51445
Wdr82	3.01326	0.607655	0.00258456	0.0186867	17.2832
Isg20	3.01286	1.20107	0.00258795	0.018706	8.90173
Gm28373	3.00589	1.40577	0.00264806	0.0190973	8.15029
Gm45266	2.99392	1.9746	0.00275416	0.0197899	5.72254
Dcaf15	2.98981	1.03608	0.00279154	0.0200079	9.24855
Tbl1xr1	2.98343	0.593503	0.00285034	0.0203665	16.3006
Rasa1	2.9821	0.665285	0.0028628	0.0204441	16.8208
Tex2	2.97999	1.24498	0.00288258	0.0205796	9.9422
Erg28	2.969	0.706894	0.0029877	0.0212176	14.0462
F2r	2.96441	1.35834	0.00303265	0.0215188	8.03468
Mphosph6	2.96426	0.981436	0.00303416	0.0215225	11.9075
Gm5547	2.95936	1.73749	0.00308278	0.0218261	6.12717
Plscr1	2.9527	1.17493	0.00315004	0.0222346	7.91908
Cst7	2.94975	1.02579	0.00318032	0.0224298	7.97688
Zfpm1	2.94221	1.10149	0.00325877	0.0229387	8.72832
Ddb2	2.93618	1.0801	0.00332283	0.0233255	8.03468
Abca2	2.93442	1.16957	0.00334175	0.0234519	9.30636
Mogs	2.92371	0.869602	0.00345889	0.0241744	10.289
Antxr2	2.92103	0.905914	0.00348876	0.0243698	10.4046
Actn2	2.91966	3.06789	0.00350416	0.0244507	4.85549
Gpn3	2.90603	0.660713	0.00366044	0.0254717	14.9711
Ipmk	2.89625	0.832758	0.00377647	0.0261944	11.5607
Il2	2.89624	2.17202	0.0037766	0.0261944	5.66474
Fbxl6	2.89609	0.856854	0.00377843	0.0262001	11.4451
Cdkn2c	2.88721	1.13633	0.00388679	0.0269004	9.9422
Vav3	2.88584	1.41649	0.00390373	0.0270103	7.51445
Insl6	2.88467	1.55413	0.00391826	0.0271035	6.30058
Agap2	2.87713	1.67606	0.00401309	0.0276846	5.95376
Usp48	2.87301	0.595538	0.0040658	0.0279727	17.2832
4930417O13Rik	2.87142	2.13198	0.00408627	0.0280985	5.37572
Tnf	2.86555	0.967131	0.0041629	0.0285486	8.55491
Nmrk1	2.86383	1.42455	0.00418547	0.0286881	7.45665
1500011B03Rik	2.86349	0.735525	0.00418996	0.0287111	11.3873
Map3k14	2.86122	0.687508	0.00422019	0.0288873	12.6012
Gm47664	2.85238	0.629119	0.00433928	0.0296628	12.0231
Arl5a	2.84413	0.773996	0.00445331	0.0303935	14.1618
6720464F23Rik	2.83007	1.55055	0.00465385	0.0316187	6.30058
Gm38329	2.82127	2.73584	0.0047834	0.0324214	4.79769
Eif2d	2.77432	1.17615	0.00553179	0.0369842	8.43931
Matk	2.76934	1.89561	0.00561705	0.0374856	5.60694
Slc35e2	2.76722	1.46442	0.0056537	0.0377204	6.7052
A930006K02Rik	2.7667	1.86714	0.00566261	0.03777	5.49133
Kremen2	2.76462	4.47645	0.005699	0.0379829	4.10405
Dtx3l	2.75327	0.835681	0.00590025	0.0392322	11.5029
Eloa	2.7509	0.637207	0.00594323	0.0394667	16.3006
Ddx28	2.74596	1.95203	0.00603345	0.0399724	5.72254
Mitd1	2.74556	0.837419	0.0060408	0.0400107	11.5029
Tmem126a	2.74072	0.585829	0.00613042	0.0405308	18.6705
Shkbp1	2.73834	0.882011	0.00617494	0.0408041	9.65318
Ero1l	2.7224	0.82684	0.00648094	0.0425294	13.6416
4930453N24Rik	2.71654	0.635504	0.00659674	0.0432339	16.0694
Atxn7l1	2.71143	0.941968	0.00669945	0.0438284	10.2312
Ahr	2.70704	1.25805	0.00678862	0.0443405	7.28324
Cnst	2.70005	1.15352	0.00693286	0.0451935	9.53757
Raph1	2.69407	0.915407	0.00705848	0.0459187	12.8902
Bdh1	2.6845	1.29376	0.00726379	0.0471584	7.34104
Carnmt1	2.67036	0.739811	0.00757698	0.0490051	14.9711
Rbfa	2.66319	0.684111	0.0077404	0.0498621	15.2601

## Sheet: VSM
names	scores	logfoldchanges	pvals	pvals_adj	percentage_of_expressed
Myh11	194.368	8.43957	0	0	99.1126
Tagln	194.202	8.73644	0	0	99.186
Acta2	194.155	8.68103	0	0	99.186
Tpm1	193.28	7.08119	0	0	98.8123
Tpm2	192.919	8.13861	0	0	98.5187
Mylk	192.684	7.6234	0	0	98.5254
Myl9	192.308	8.15349	0	0	98.3386
Dstn	191.784	6.54125	0	0	98.4053
Sparcl1	191.089	6.80369	0	0	98.3252
Myl6	190.247	3.69681	0	0	99.4195
Cald1	189.139	6.31933	0	0	98.1384
Mustn1	188.81	7.78541	0	0	96.6171
Csrp1	187.804	5.43582	0	0	97.738
Flna	187.5	4.60531	0	0	98.6922
Crip1	186.88	4.32161	0	0	99.4529
Sncg	184.79	7.20971	0	0	95.2092
Ppp1r12a	184.539	4.34366	0	0	97.7781
Ckb	184.51	6.13682	0	0	96.0566
Palld	183.793	6.86485	0	0	94.9423
Igfbp7	182.592	6.33994	0	0	97.5445
Pcp4l1	182.186	7.48728	0	0	93.5744
Notch3	181.271	6.39719	0	0	94.9756
Igfbp5	180.659	6.28846	0	0	95.7897
Bcam	180.515	6.01015	0	0	94.7488
Slc25a4	180.055	4.40684	0	0	95.5094
Mfge8	180.035	5.62873	0	0	95.6896
Ppp1r14a	179.015	6.64081	0	0	93.5411
Cavin3	178.712	5.76945	0	0	94.0415
Map3k20	178.706	6.49456	0	0	92.6269
Csrp2	178.237	5.3991	0	0	93.9948
Tsc22d1	177.646	5.12308	0	0	96.0299
Wtip	177.594	6.69046	0	0	91.7929
Sorbs2	177.4	6.88533	0	0	91.8663
Lmod1	176.486	7.58964	0	0	90.5385
Hspb1	175.836	5.76698	0	0	96.4302
Gm13889	175.649	7.48473	0	0	90.5652
Crispld2	175.391	6.52942	0	0	91.6861
Atp2a2	174.349	4.4414	0	0	95.2559
Pdgfa	174.333	5.83839	0	0	92.2666
Fxyd1	173.889	5.37538	0	0	93.3409
Id3	173.402	4.68904	0	0	96.6304
S1pr3	172.782	6.358	0	0	90.0647
Cavin1	172.108	4.84044	0	0	95.8698
Calm2	171.858	2.59665	0	0	97.8315
Ppp1r12b	171.85	6.07456	0	0	89.7978
Rgs4	171.695	6.41525	0	0	89.6977
Rbpms2	171.375	6.81015	0	0	88.4633
Tinagl1	171.291	5.31982	0	0	92.8138
Zfhx3	170.245	5.44117	0	0	90.5385
Sorbs1	170.245	5.28878	0	0	90.7653
Rras	169.983	4.69018	0	0	92.647
Aoc3	169.788	6.27365	0	0	88.4033
Gucy1a1	169.155	6.19618	0	0	88.4433
Nrip2	168.733	7.2811	0	0	86.7952
Lamb2	168.075	5.13972	0	0	90.5451
Tns1	167.793	4.79503	0	0	92.0598
Rbpms	167.378	4.30901	0	0	93.7146
Cox8a	166.807	2.23282	0	0	97.4845
Lgals1	166.782	4.35062	0	0	95.9298
Rgs7bp	166.527	7.41188	0	0	85.6075
Cryab	166.186	5.26559	0	0	89.4642
Lpp	165.811	4.27815	0	0	93.1474
Aspn	165.456	5.53044	0	0	88.2431
Lmna	165.455	4.09495	0	0	95.9031
Pdlim3	165.19	7.22511	0	0	84.9736
Lgalsl	164.851	5.86296	0	0	86.4416
Myom1	164.567	7.08998	0	0	84.7801
Adamts1	164.345	4.95072	0	0	91.9664
Nedd4	164.296	4.22978	0	0	93.4944
Olfr558	164.174	7.07393	0	0	84.6267
Actn1	163.137	4.36697	0	0	91.2324
Mcam	163.065	5.24798	0	0	87.5892
Atf3	162.29	4.98415	0	0	91.9664
Ptms	161.732	3.8838	0	0	94.9022
Igfbp4	160.272	4.30284	0	0	92.5402
Klf9	160.164	3.9001	0	0	94.1549
Hcfc1r1	159.541	3.99532	0	0	90.2315
Selenow	159.463	2.60224	0	0	96.4703
Uqcr11	159.342	3.25618	0	0	94.3351
Epas1	159.149	4.36654	0	0	90.9722
Rarres2	159.13	4.60274	0	0	89.8445
Dynll1	159.036	2.57212	0	0	96.6504
Phlda3	158.938	5.22169	0	0	85.0337
Cox6c	158.789	2.35825	0	0	96.5971
Filip1l	158.788	4.10949	0	0	90.5184
Pde3a	158.556	6.35097	0	0	82.3447
Rasl11a	158.292	5.90092	0	0	83.866
Fosb	157.869	3.91629	0	0	95.9365
Serpine2	157.654	5.16717	0	0	84.5399
Fermt2	157.137	4.3284	0	0	89.9246
Rcan2	156.994	6.85892	0	0	80.9902
Pln	155.721	7.88452	0	0	79.8025
Hspb2	154.68	6.34478	0	0	80.3363
Marveld1	154.398	5.07757	0	0	82.7317
Pnpla2	154.346	3.76736	0	0	90.6386
Cd63	154.339	4.02908	0	0	91.3392
Vim	153.94	3.3322	0	0	97.331
Gadd45g	153.807	4.31715	0	0	89.0705
Crip2	153.394	3.99946	0	0	91.1924
Timp3	153.345	4.03259	0	0	92.9405
Synpo2	153.146	7.04936	0	0	78.9017
Gsn	153.056	3.43293	0	0	93.2942
Atp2b4	153.039	4.47555	0	0	84.6801
Atpif1	152.748	3.14924	0	0	93.1541
Fabp4	152.195	4.64894	0	0	95.9098
Ndufb9	152.073	3.06458	0	0	93.0073
Olfml2a	151.913	6.59473	0	0	78.5948
Chchd2	151.851	1.74886	0	0	97.4244
Idh2	151.648	4.51658	0	0	83.1187
Map1lc3a	151.528	3.27435	0	0	92.667
Map1b	151.01	5.42946	0	0	79.9426
Dst	150.993	4.37315	0	0	84.8202
Fbxl22	150.603	5.80658	0	0	79.1953
Ech1	150.529	3.65733	0	0	88.7769
Mgst3	150.472	4.78091	0	0	81.8976
Jun	150.383	3.87666	0	0	95.2626
Uba2	149.519	3.67193	0	0	87.9095
Aopep	149.44	4.31332	0	0	83.6792
Ehd2	149.307	4.1682	0	0	84.9336
Ppp1r12c	149.28	3.58565	0	0	88.837
Synm	148.76	6.0163	0	0	77.6673
Col18a1	148.53	5.05447	0	0	79.8759
P2rx1	147.699	6.9998	0	0	76.146
Crim1	147.525	4.18226	0	0	83.5124
Cspg4	147.424	5.54588	0	0	77.8408
Atp5b	147.143	2.43243	0	0	95.2692
Actn4	147.119	3.34504	0	0	91.4793
Syne2	146.947	4.43183	0	0	81.5307
Nexn	146.854	6.9031	0	0	75.6923
Prss23	146.696	5.07898	0	0	79.0085
Egr1	146.614	3.71049	0	0	94.7021
Sparc	146.334	3.72264	0	0	94.7821
Cst3	146.233	3.2209	0	0	96.904
Usp2	145.765	5.56592	0	0	76.88
Plpp3	145.644	3.97359	0	0	84.7868
Gng11	145.484	3.72797	0	0	88.8503
Ppp1cb	145.169	3.03169	0	0	92.4535
Itgb1	145.051	3.31498	0	0	92.4268
Myl1	144.823	6.83947	0	0	74.6247
Ift43	144.794	5.11495	0	0	77.1736
Serping1	144.741	4.15714	0	0	80.9034
Map3k7cl	144.618	7.43821	0	0	74.191
Serpinh1	144.579	3.64073	0	0	87.2957
Malat1	144.472	1.06084	0	0	99.7064
Ndufa5	144.413	3.01458	0	0	91.2925
Pbxip1	144.287	3.28478	0	0	90.1581
S100a6	143.684	4.04575	0	0	96.904
Atp1b2	143.459	5.3539	0	0	75.9992
Oxct1	142.105	3.88002	0	0	81.3972
Selenom	142.057	3.73258	0	0	84.7801
Tm4sf1	142.049	3.63354	0	0	84.947
Uqcr10	141.884	2.52077	0	0	93.2675
Nenf	141.389	3.54284	0	0	85.2005
Ccdc107	141.293	3.91042	0	0	81.2771
Tspan3	141.197	4.00957	0	0	79.976
Col4a1	140.884	3.57734	0	0	85.9478
Ntrk2	140.853	5.46055	0	0	74.3978
Tcf15	140.598	4.47586	0	0	77.9542
Camk1	140.227	4.47259	0	0	76.8066
Cox4i2	139.853	5.06741	0	0	74.6113
Actb	139.689	1.32083	0	0	99.6864
Rrad	139.577	4.0009	0	0	81.9444
Camk2g	139.191	4.35306	0	0	76.98
Ndufc1	139.167	2.99789	0	0	89.5576
Tmem38b	138.989	4.82737	0	0	74.8315
Dmd	138.944	5.39624	0	0	73.4503
Tbx2	138.906	5.73157	0	0	72.7964
Ramp1	138.622	4.17567	0	0	77.9075
Id1	138.563	3.93668	0	0	80.7967
Mical2	138.209	5.84741	0	0	72.2226
Jph2	138.205	7.17214	0	0	71.0082
Tesc	138.16	4.45301	0	0	76.1393
Fgf1	137.928	6.43475	0	0	71.3819
Itga7	137.877	5.71924	0	0	72.2626
Ccdc3	137.567	5.90782	0	0	71.7755
Cd9	137.427	3.15822	0	0	90.712
Kcna5	137.215	6.38953	0	0	71.0482
Htra1	137.213	4.10424	0	0	77.4138
Atp1a2	137.187	4.38172	0	0	75.4054
Ntn4	137.168	5.55572	0	0	72.2359
Atp5k	137	2.60913	0	0	92.0198
Nudt4	136.859	3.37624	0	0	83.7859
Sh3bgrl	136.729	3.38406	0	0	83.5457
Btbd3	136.662	4.90051	0	0	73.4703
Irs2	136.569	3.33084	0	0	85.3206
Pls3	136.518	4.50893	0	0	74.7781
Tuba1c	136.35	3.23579	0	0	85.4407
Slc4a3	136.338	6.66168	0	0	70.3743
Parm1	136.271	6.17047	0	0	70.748
Hebp1	135.843	5.72738	0	0	71.0749
Lama5	135.722	5.29882	0	0	71.8356
Gucy1b1	135.08	5.14877	0	0	71.7956
Mt1	134.926	3.99872	0	0	81.8443
Adamts5	134.922	4.88442	0	0	72.643
Rap1a	134.9	2.48913	0	0	92.2733
Snhg18	134.795	4.77613	0	0	72.8498
Epn2	134.622	4.73667	0	0	72.6296
Cap2	134.614	6.68736	0	0	69.4268
Gjc1	134.465	4.7771	0	0	72.3827
Ndufb2	134.214	2.90916	0	0	87.9295
Aldoa	134.121	2.33557	0	0	94.2684
Atp5g3	134.053	2.44142	0	0	93.0206
Itga1	133.422	3.90294	0	0	76.3462
Ptp4a3	133.223	3.08971	0	0	87.2289
Susd5	133.157	7.57605	0	0	68.2391
Tgfb1i1	133.026	4.90634	0	0	71.2017
Rhoc	132.982	3.41005	0	0	81.0369
Gm13861	132.865	7.07361	0	0	68.3526
Cd81	132.849	2.89097	0	0	93.5944
Filip1	132.849	5.60568	0	0	69.7404
Ndrg2	132.753	4.58356	0	0	72.1158
Pdgfrb	132.632	4.29766	0	0	72.6563
Fos	132.619	3.26475	0	0	93.9681
Cnn1	132.563	7.3256	0	0	68.1858
Dmpk	132.381	5.93355	0	0	69.0332
Asb2	132.011	6.861	0	0	67.9856
2900026A02Rik	131.875	5.0011	0	0	70.4077
Inpp5a	131.871	4.65064	0	0	71.4419
Cox7a2	131.632	2.04773	0	0	93.7412
Khdrbs3	131.578	5.54004	0	0	69.0332
Uqcrb	131.382	2.28975	0	0	92.9272
Ndufs2	131.26	2.93941	0	0	85.5141
Hmgn3	131.14	4.5805	0	0	71.155
Gapdh	131.012	1.98006	0	0	94.7955
Ndufa13	130.811	2.26294	0	0	93.3209
Uqcrq	130.81	2.34655	0	0	92.3467
Mrvi1	130.663	6.18715	0	0	67.7854
Vcl	130.595	3.70466	0	0	75.7323
Foxs1	130.578	5.7204	0	0	68.3793
Fry	130.314	3.49913	0	0	77.9476
Pdlim5	129.951	3.69935	0	0	75.5788
Sdhc	129.907	3.73515	0	0	74.8449
Wdr1	129.829	2.91525	0	0	85.047
Ppm1l	129.768	4.8515	0	0	69.607
Cbx6	129.57	4.19585	0	0	71.969
Atp5j	129.502	2.15426	0	0	93.2008
Ndufab1	129.321	2.86075	0	0	85.414
Rhob	129.194	3.05669	0	0	85.1138
Gadd45b	129.14	3.02727	0	0	87.9162
Cebpb	129.132	2.69978	0	0	93.3142
Bnip2	129.072	3.04389	0	0	82.3714
Ier3	129.034	3.15671	0	0	82.5449
Itpr1	128.995	3.00671	0	0	83.6592
Oaz2	128.924	3.55666	0	0	75.799
Tpi1	128.891	2.92312	0	0	84.4866
Cox7c	128.364	1.71152	0	0	95.1091
Ndufs7	128.083	2.72381	0	0	87.4558
Vdac1	127.968	2.95925	0	0	82.4715
Plin4	127.964	6.08234	0	0	66.491
Rasl12	127.697	5.32114	0	0	67.4051
Fbxo32	127.55	4.30803	0	0	70.6879
Dgkb	127.293	7.15624	0	0	65.3767
Heyl	127.175	5.39111	0	0	67.0448
Des	127.16	6.01737	0	0	66.3308
Hacd1	127.103	5.69088	0	0	66.4776
Mapre2	127.066	3.18909	0	0	78.5748
Ndufa4	126.764	1.90639	0	0	94.6821
Rhoj	126.092	3.76664	0	0	72.296
Jag1	126.078	4.43913	0	0	68.873
Sbspon	125.86	6.20172	0	0	65.2299
Atp5a1	125.658	2.11961	0	0	93.3876
Acadm	125.591	3.25329	0	0	76.1927
Hif1a	125.368	2.84365	0	0	83.459
Prkg1	125.26	5.6098	0	0	65.5902
Aplp2	124.431	2.66988	0	0	88.2565
Adamtsl1	124.189	5.80155	0	0	64.8362
S100a1	124.09	3.54826	0	0	73.2435
Thbs1	123.892	4.79901	0	0	67.1315
Rasd1	123.807	4.51478	0	0	67.8121
Cdh6	123.705	7.13004	0	0	63.5417
Fam81a	123.545	6.6576	0	0	63.7019
Ldhb	123.236	3.57804	0	0	71.0616
Stk38l	122.904	4.48791	0	0	66.8846
Ndufa12	122.772	2.93305	0	0	79.0085
Clic4	122.749	2.70541	0	0	86.1013
Nr2f2	122.704	4.12317	0	0	67.8388
Bmp2	122.567	5.69687	0	0	64.1289
Col4a2	122.209	3.29624	0	0	73.6572
Nfib	122.155	3.25636	0	0	73.8307
Zc2hc1a	122.134	5.34543	0	0	64.3024
Ldb3	122.068	6.93464	0	0	62.7877
Rsu1	122.055	3.07327	0	0	76.0926
Kcnk3	122.029	5.13654	0	0	64.7828
Chchd10	121.927	2.84044	0	0	81.9777
Errfi1	121.824	3.36245	0	0	74.1843
Ndufb10	121.747	2.26144	0	0	90.6719
Cebpd	121.665	3.41237	0	0	74.4378
Rock1	121.54	2.27228	0	0	92.4001
Cav1	121.349	3.05704	0	0	74.0375
Ndufb8	121.031	2.33914	0	0	89.3041
Nrarp	120.59	3.92299	0	0	68.4593
Gja4	120.398	4.59604	0	0	65.2899
Kank1	120.331	5.94414	0	0	62.6476
Pdcl3	120.16	2.85088	0	0	78.3612
Fam162a	119.831	3.05578	0	0	74.6781
Hspb6	119.717	6.13048	0	0	62.1939
Klf4	119.572	2.73886	0	0	86.6151
Tgfb3	119.455	5.52817	0	0	62.8211
Dbi	119.24	2.27276	0	0	91.1123
Ndufs5	119.142	2.5666	0	0	84.0061
Fgfr1	119.106	4.25344	0	0	65.4501
Neat1	118.997	2.45548	0	0	93.5077
Tmbim1	118.626	3.8898	0	0	66.878
Rex1bd	118.401	2.82212	0	0	77.2269
Atp5j2	118.246	1.84469	0	0	93.3209
Slmap	118.156	3.40819	0	0	70.0207
Smarcd3	118.09	5.84199	0	0	61.56
Stom	117.573	4.42175	0	0	64.0088
Tmem51	117.23	5.63464	0	0	61.2798
Mcur1	117.132	3.12762	0	0	71.9157
Fstl1	117.052	3.13152	0	0	69.9139
Cox5b	117.027	1.87261	0	0	92.5602
Npy1r	116.832	5.46194	0	0	61.3865
Txn1	116.812	2.26009	0	0	90.5385
Rbm24	116.808	7.05383	0	0	60.0187
Speg	116.523	6.21972	0	0	60.3456
Pja2	116.491	3.53308	0	0	67.6586
C1s1	116.236	3.74499	0	0	65.3833
Wfdc1	116.02	6.28615	0	0	60.0587
Rock2	115.946	2.40379	0	0	87.2489
Slc2a4	115.432	5.44458	0	0	60.6459
Ndufb7	115.238	2.2157	0	0	89.7978
Meis2	115.226	5.0067	0	0	61.2664
Hotairm1	115.159	3.96401	0	0	64.2824
Cd151	115.156	3.18587	0	0	69.607
Ccdc85b	115.012	2.59032	0	0	80.056
Ccnd2	114.524	2.32348	0	0	90.8254
Esam	114.524	3.25021	0	0	67.7787
Inhba	114.369	7.03192	0	0	58.7776
Arhgef12	114.309	3.17629	0	0	69.1399
Plcb4	114.206	3.77129	0	0	64.7027
Plec	113.781	2.66866	0	0	76.5864
Lbh	113.733	2.46413	0	0	83.7126
Ctnna1	113.626	2.78959	0	0	73.6305
Lamp1	113.598	2.31666	0	0	88.2698
Adamts4	113.381	5.1729	0	0	60.4724
Kcnab1	113.24	7.0192	0	0	58.1637
Lpl	113.156	2.66161	0	0	72.0958
Lrrc32	113.1	4.32668	0	0	61.8002
Gnas	113.06	1.49311	0	0	96.7105
Xirp1	113.056	7.29665	0	0	57.9903
Msrb3	113.019	4.74974	0	0	60.5458
Mtss2	112.996	5.13451	0	0	59.7518
Dynlrb1	112.828	2.35576	0	0	83.4657
Lims1	112.627	2.61501	0	0	76.6598
Kcnb1	112.563	5.22328	0	0	59.3848
Cyc1	112.305	2.44728	0	0	80.2762
Tcap	112.293	7.20094	0	0	57.7033
Arhgap29	111.788	3.68992	0	0	63.5751
Mafk	111.704	2.85037	0	0	71.7755
Mfhas1	111.679	3.89984	0	0	62.5409
Perp	111.66	6.23837	0	0	57.7968
Mrps6	111.629	2.75435	0	0	73.5771
Rnf11	111.457	2.87398	0	0	70.6679
Luzp1	111.28	2.94265	0	0	69.3801
Gnb4	111.273	3.9346	0	0	62.0338
Ndufa2	111.27	1.87504	0	0	92.8071
Sept8	111.117	4.25879	0	0	60.8127
Mamdc2	111.082	5.86729	0	0	57.8301
Aco2	111.064	2.58595	0	0	74.558
Nkd1	111.004	6.75333	0	0	57.1896
Dag1	110.995	2.9481	0	0	69.1066
Mgll	110.935	2.88821	0	0	68.3793
Syne1	110.801	3.50061	0	0	64.4225
Ilk	110.8	2.70668	0	0	73.0767
Hip1	110.66	3.85648	0	0	62.1205
Cystm1	110.646	4.00212	0	0	61.5867
Enah	110.588	4.73734	0	0	59.3848
Gna11	110.578	2.84429	0	0	70.3877
Pbx1	110.576	3.67094	0	0	62.8878
Ptov1	110.526	3.4043	0	0	64.4625
Gng12	110.405	3.3314	0	0	64.9296
Josd2	110.394	3.25167	0	0	66.0172
Sort1	110.37	5.15269	0	0	58.3039
Rasal2	110.205	4.26147	0	0	60.1054
Gamt	109.996	4.45594	0	0	59.5583
Cycs	109.888	2.06701	0	0	89.2907
Peli2	109.718	4.65094	0	0	58.891
Slc6a17	109.546	7.39537	0	0	56.162
Ndufa11	109.545	2.16765	0	0	86.6151
Pde1a	109.292	5.89936	0	0	56.8626
Axl	109.289	3.89183	0	0	60.826
Dab2ip	109.252	3.61907	0	0	62.3941
Ttc28	109.249	3.24431	0	0	65.3233
Uap1	109.248	3.05498	0	0	68.6862
Lhfp	109.137	4.28846	0	0	59.4582
Tns2	109.132	3.85876	0	0	61.1864
Mob2	108.847	2.82766	0	0	70.2742
Mpp7	108.577	2.793	0	0	70.3943
Cisd1	108.527	2.81342	0	0	68.9464
S100a11	108.035	1.99632	0	0	92.9606
Nptn	108.011	2.33196	0	0	78.9351
Smtn	107.875	4.59209	0	0	58.6241
Pdlim7	107.792	3.40061	0	0	63.4884
Fez2	107.659	3.38132	0	0	62.8345
Hadh	107.497	2.97213	0	0	65.9171
Ndufv2	107.474	2.40879	0	0	76.206
Atp5c1	107.46	1.93696	0	0	89.5443
Dnajb4	107.244	2.80924	0	0	68.6462
Prkar1a	107.163	1.94662	0	0	91.139
Cck	107.112	7.05573	0	0	55.0877
Mprip	107.091	2.60546	0	0	71.6621
Pmepa1	107.037	2.65981	0	0	72.6696
Msrb1	107.023	2.49476	0	0	71.6354
Idh3a	107.006	2.74468	0	0	68.4927
Acat1	107.002	2.65928	0	0	70.2609
Sdc2	106.945	4.10566	0	0	58.6909
Rergl	106.86	7.49026	0	0	54.7875
Map7d1	106.832	2.60313	0	0	71.3151
Zfp703	106.796	3.22197	0	0	64.0222
Atp5g1	106.777	1.94984	0	0	90.0447
Adcy5	106.775	6.73244	0	0	55.021
Cdkn1a	106.7	2.48071	0	0	78.4413
Socs3	106.668	2.46486	0	0	77.4671
Cox6a1	106.569	1.91373	0	0	90.8921
Ndufb6	106.514	2.2547	0	0	80.1428
Ctdspl	106.483	4.71319	0	0	56.9494
Pacsin2	106.454	3.1778	0	0	63.4416
Cox7b	106.445	1.91616	0	0	89.3574
Etfb	106.44	2.35321	0	0	75.2319
Borcs7	106.371	3.48458	0	0	61.5066
Cox4i1	106.326	1.29893	0	0	95.9298
Tln1	106.122	2.08821	0	0	86.9353
Oat	105.917	2.27659	0	0	79.8759
Fads3	105.87	4.33279	0	0	57.4832
Ndufa7	105.809	1.91477	0	0	90.1915
Kif5b	105.78	1.95052	0	0	91.0522
Trp53inp2	105.492	3.4167	0	0	61.4533
Cacna2d1	105.176	5.33399	0	0	55.2746
Ndufb3	105.156	2.2102	0	0	80.1361
Pparg	105.072	3.78804	0	0	59.258
Net1	104.943	3.83832	0	0	58.7776
Ndufc2	104.885	2.14455	0	0	83.5791
Ifitm2	104.724	2.05907	0	0	80.6366
Itga8	104.635	6.97547	0	0	53.7733
Klhdc8b	104.547	5.3723	0	0	54.8676
Emd	104.546	2.33697	0	0	79.3821
Anxa1	104.538	2.63996	0	0	69.627
Cobll1	104.533	3.44865	0	0	60.2522
Id2	104.419	2.46616	0	0	74.2377
Cox6b1	104.236	1.624	0	0	92.8938
Bcl9l	104.223	2.79251	0	0	66.3108
Nr4a1	104.038	2.00395	0	0	93.0673
Rcn3	103.985	3.18147	0	0	61.2531
Abr	103.881	3.33118	0	0	60.6659
Itih5	103.845	3.60631	0	0	58.9177
Id4	103.819	4.84457	0	0	55.3079
Grip2	103.816	6.6462	0	0	53.4797
Plcl1	103.774	5.40379	0	0	54.3871
Cacna1c	103.771	5.77308	0	0	54.0468
Nbl1	103.698	4.27856	0	0	56.2821
Maged1	103.491	3.62361	0	0	58.7709
Ndufv1	103.435	2.48148	0	0	70.2209
Bcar3	103.408	3.1858	0	0	61.7468
Tnfrsf12a	103.401	2.94315	0	0	64.1956
Pygb	103.399	3.73828	0	0	58.2438
Rnf152	103.334	5.2881	0	0	54.4005
Jam3	103.281	4.22733	0	0	56.1687
Ndufa4l2	103.155	4.30802	0	0	56.8559
Amigo2	103.118	4.98856	0	0	54.6874
Mdh1	102.953	2.04617	0	0	85.2405
Hes1	102.858	2.32834	0	0	77.2937
Uqcrc2	102.785	2.20315	0	0	77.7941
Kcne4	102.633	6.35768	0	0	53.086
Zfand5	102.404	2.03157	0	0	86.922
Thra	102.235	3.08719	0	0	61.6801
Hspa8	102.175	1.32355	0	0	96.904
Ntrk3	101.976	4.85521	0	0	54.2537
Dbp	101.173	3.7212	0	0	57.3831
Serpinb6a	101.083	2.5754	0	0	65.7103
Ptger3	100.803	6.09619	0	0	52.2453
Hoxb2	100.69	4.51078	0	0	54.2337
Ndufs6	100.649	2.10387	0	0	78.0943
Ifitm3	100.617	1.86854	0	0	79.4021
Arhgef25	100.563	4.75272	0	0	53.6065
B230219D22Rik	100.529	2.24036	0	0	73.4837
Prdx5	100.477	2.0064	0	0	83.2188
Sh3bgr	100.319	7.00157	0	0	51.578
Fmc1	100.046	2.25023	0	0	72.7364
Fosl2	99.9481	2.06187	0	0	82.5449
Pim3	99.8697	2.22034	0	0	75.3186
Twist1	99.8408	4.252	0	0	54.3871
Fam129a	99.7905	3.62492	0	0	57.5165
Bod1	99.7474	3.11417	0	0	59.3314
Olfr78	99.7327	6.42343	0	0	51.498
Atp5d	99.688	1.47995	0	0	93.9881
Hspa1a	99.5956	2.76103	0	0	64.1022
Pmp22	99.5559	2.76098	0	0	60.3723
Plaat3	99.3781	2.38396	0	0	68.6528
Rexo2	99.2836	2.14379	0	0	76.7599
Pde5a	99.1746	5.47558	0	0	51.8649
Pnkd	99.1128	2.60538	0	0	64.2157
Ywhaq	98.5997	1.82673	0	0	89.1439
Tob1	98.5577	2.20441	0	0	73.8774
Chpt1	98.3061	2.87275	0	0	59.238
Kank2	98.1831	4.64987	0	0	52.5656
Tubb6	98.1124	3.92527	0	0	54.5606
Hopx	97.9212	2.3169	0	0	70.7947
Daam2	97.8807	5.09527	0	0	51.6181
Selenof	97.8204	1.82311	0	0	89.1773
Iscu	97.7681	2.07646	0	0	76.1326
Gas6	97.4737	3.33189	0	0	55.8884
Cfl2	97.4298	2.69136	0	0	61.8803
Itpk1	97.3648	3.22815	0	0	57.2229
Cry2	97.355	3.61444	0	0	55.3079
Tspan12	97.3224	4.00655	0	0	53.6665
Sucla2	97.2504	2.66215	0	0	61.5333
Dtx3	97.1743	3.19154	0	0	56.8626
Nfix	97.1348	2.90531	0	0	59.4048
Mpc2	97.1271	1.88887	0	0	82.9586
Nab1	96.8375	2.11629	0	0	73.6105
Rnd2	96.7887	5.89723	0	0	50.2836
Suclg1	96.7842	2.06332	0	0	74.7915
Dlc1	96.7716	2.97069	0	0	58.3239
Ndufa8	96.7469	2.0448	0	0	76.553
Ubb	96.6977	0.985706	0	0	96.6971
Timp2	96.6341	2.23969	0	0	64.0755
Laptm4a	96.3312	1.94342	0	0	83.3923
Slc25a3	96.3108	1.32717	0	0	95.8764
Bmpr1a	96.2185	4.68615	0	0	51.4312
Gpi1	96.0429	1.85107	0	0	85.7743
Sod2	95.8565	1.90002	0	0	83.439
Dctn6	95.8337	2.47931	0	0	63.7753
Mdh2	95.8112	1.88501	0	0	83.519
Plekhg3	95.7649	3.96608	0	0	52.679
Bace1	95.7452	4.55434	0	0	51.3845
Hspg2	95.7309	2.62543	0	0	59.6317
Mbnl2	95.6074	1.95443	0	0	79.7691
Sdhb	95.5883	2.00148	0	0	76.8199
Mark1	95.3843	6.06543	0	0	49.4295
Hadhb	95.3151	2.00358	0	0	75.2519
Gstm1	95.2823	2.6207	0	0	60.9128
Mrpl42	95.2708	2.36967	0	0	64.9763
Adamts9	95.2522	4.02661	0	0	52.6923
Idh3b	95.2297	2.22699	0	0	68.2191
Iah1	95.2194	2.73606	0	0	59.6517
Lzts2	95.0474	3.89912	0	0	52.719
Spop	94.9916	2.03321	0	0	74.5646
Cops9	94.8986	1.93516	0	0	79.8692
Atp5o-1	94.8895	1.82657	0	0	85.0137
Zfp467	94.7942	3.66564	0	0	53.3195
Nbeal1	94.724	2.28556	0	0	66.2641
Pkp4	94.6465	3.29578	0	0	55.0744
Pigp	94.5446	2.4319	0	0	63.1748
Tgm2	94.5061	3.43969	0	0	54.7341
Arid5b	94.3594	1.95237	0	0	81.2704
Carhsp1	94.2605	2.52951	0	0	61.7068
Hdac5	94.2041	2.66756	0	0	59.7918
Ndufa1	94.1357	1.71947	0	0	88.1697
Tmem256	94.0854	2.10409	0	0	70.9748
Kif1c	94.0349	3.32713	0	0	54.5206
Adgrl1	93.972	3.78253	0	0	52.4455
Tprgl	93.9653	1.83032	0	0	84.4999
Ehbp1l1	93.8743	2.55569	0	0	60.6192
Cyb5r3	93.8309	2.445	0	0	62.6743
Tspan2	93.7707	3.55151	0	0	52.9325
Ndufa10	93.7289	2.20198	0	0	67.0047
Fyco1	93.7142	3.47482	0	0	53.4597
Prkag2	93.6867	4.16257	0	0	51.0909
Esyt2	93.561	2.04598	0	0	72.2893
Naf1	93.4661	3.63056	0	0	52.719
Hbegf	93.4654	3.79737	0	0	52.2052
Uqcrc1	93.4285	1.99969	0	0	72.9165
Trpv2	93.3565	2.86164	0	0	57.323
Ctsl	93.1663	1.90544	0	0	73.5771
Ntf3	93.0451	4.84659	0	0	49.4695
Dusp8	92.8987	4.1434	0	0	50.744
Mlf2	92.8439	2.16058	0	0	67.3384
Lims2	92.6023	3.17414	0	0	54.0669
Utrn	92.5374	1.96482	0	0	74.1709
Ednra	92.4585	5.40952	0	0	48.4086
Midn	92.2259	1.96134	0	0	76.4463
Map1a	92.0795	5.10382	0	0	48.5354
Cacna1h	92.0786	6.72951	0	0	47.341
Rab12	92.0303	2.76126	0	0	56.8893
Bgn	91.9839	2.98609	0	0	55.0477
Nr4a2	91.8527	2.08371	0	0	73.4236
Tgfb2	91.8321	4.9195	0	0	48.7356
Serpine1	91.6174	4.32988	0	0	50.1435
Samd4	91.5137	5.2094	0	0	48.1417
Swi5	91.4601	1.8398	0	0	80.0761
Myocd	91.2091	7.14065	0	0	46.7939
Btg2	91.0421	1.54275	0	0	92.9339
Adcy6	90.9028	4.11472	0	0	49.7298
Trim47	90.8847	3.8913	0	0	50.2836
Romo1	90.8646	1.78102	0	0	83.1387
Col6a3	90.8481	3.00422	0	0	52.3854
Fkbp1a	90.8081	1.81777	0	0	81.6508
Rbfox2	90.7659	3.95157	0	0	50.0767
Arhgef7	90.5184	3.22939	0	0	53.2528
Nfe2l1	90.4073	2.04433	0	0	67.9456
Sdha	90.2701	1.93786	0	0	70.9615
Ano1	90.2154	5.02411	0	0	47.7214
Hrct1	90.1725	3.60348	0	0	50.724
Slc25a25	90.1155	2.59459	0	0	57.8835
Asap2	90.0771	3.54344	0	0	51.0042
Csnk1a1	89.841	1.6355	0	0	91.4926
Ndufs3	89.8357	2.08201	0	0	65.7236
Hspa2	89.7926	2.9071	0	0	54.2137
Myadm	89.7806	1.91951	0	0	71.5487
Camta1	89.7588	2.64747	0	0	56.6891
Acadl	89.6854	1.91914	0	0	70.1808
Smim10l1	89.6557	2.64232	0	0	56.6358
Nfia	89.5832	2.59547	0	0	56.8426
Anxa5	89.5009	1.79477	0	0	76.2528
Sspn	89.3516	4.52984	0	0	47.9349
Cltb	89.3014	2.14242	0	0	63.495
Dusp3	89.2554	2.29539	0	0	60.6392
Nbdy	89.0697	2.92862	0	0	53.7132
Atp5f1	89.0432	1.61188	0	0	88.5567
Unc45a	89.0396	2.13797	0	0	63.3082
Bcas3	88.8932	3.81583	0	0	49.5096
Atp5h	88.8645	1.26273	0	0	93.9347
Dlg1	88.7728	2.3779	0	0	58.8243
Prkar2a	88.7396	3.15858	0	0	52.1118
Idh3g	88.7249	2.03856	0	0	65.2098
Akap12	88.6196	2.69834	0	0	54.8676
Dhrs3	88.5324	3.07882	0	0	52.2319
Gpx8	88.524	3.03686	0	0	51.1844
Acadvl	88.4602	2.40716	0	0	57.2429
Ctsb	88.421	1.79712	0	0	72.7097
Fh1	88.2987	2.59212	0	0	55.8884
Sox6	88.0408	5.26584	0	0	46.1867
Gnaq	87.9181	2.67028	0	0	55.1144
Kitl	87.8287	2.76487	0	0	52.8458
Mpc1	87.7606	1.63877	0	0	87.2356
Rheb	87.7284	1.68206	0	0	84.8802
Cs	87.5378	2.04826	0	0	64.0021
Micos10	87.2778	1.67187	0	0	84.6734
Etfa	87.1413	2.22223	0	0	59.1246
Tubb4b	87.0772	1.68877	0	0	85.4741
Igf1r	87.0422	2.8071	0	0	52.8658
Crtc3	86.9324	2.22117	0	0	60.419
Tacc2	86.754	4.04239	0	0	47.648
Tmco1	86.7017	1.95834	0	0	65.8237
Ccn1	86.6253	2.85089	0	0	53.7132
Ehd4	86.5451	1.96361	0	0	64.0222
Rassf3	86.3714	1.89225	0	0	70.2809
Wwtr1	86.341	3.0254	0	0	50.9508
Cdk6	86.3212	2.8856	0	0	52.0051
Bsg	86.296	1.69771	0	0	83.2855
Slit3	86.2921	4.08301	0	0	46.9874
Timm17a	86.2732	1.98761	0	0	64.4759
Lamtor4	86.2444	1.83274	0	0	68.8997
Phldb2	86.2278	4.89136	0	0	45.9598
Calm3	86.1918	1.7305	0	0	76.6464
Arhgef17	86.1915	4.54404	0	0	46.0466
Pkdcc	86.1796	4.8359	0	0	45.8197
Ndufs8	86.1555	1.92969	0	0	66.2641
Cacna1g	86.0783	6.41638	0	0	44.4052
Cenpb	86.0715	2.1096	0	0	61.4132
Gem	86.0175	2.19463	0	0	61.9403
Gdf15	85.9916	4.22261	0	0	46.6271
Mrfap1	85.8553	1.64329	0	0	84.9736
2310022B05Rik	85.7937	3.96113	0	0	47.1809
C2cd2	85.5043	4.10024	0	0	46.6137
Nacc2	85.2599	4.45731	0	0	45.8597
Hey2	85.2558	5.79548	0	0	44.285
Ackr3	85.1852	3.62965	0	0	48.1884
Hoxb3os	85.1361	4.74838	0	0	45.2592
Pgf	85.0873	5.58664	0	0	44.3851
Pkm	84.9308	1.6466	0	0	83.4523
Mir22hg	84.6571	2.40259	0	0	55.3546
Cd200	84.6367	2.15833	0	0	57.1495
Anapc13	84.6183	1.98408	0	0	62.5609
Lmcd1	84.6087	4.04892	0	0	46.3869
Anapc11	84.5712	1.96439	0	0	63.2281
Fhl1	84.5609	3.82259	0	0	47.0741
Klf6	84.5412	1.62897	0	0	88.6502
Capns1	84.4764	1.66698	0	0	80.9034
Mfn2	84.2049	3.45993	0	0	47.7347
Cog7	84.0007	3.83517	0	0	46.4402
Arhgap6	83.9799	4.05058	0	0	45.753
Mrpl17	83.9637	2.09602	0	0	59.3047
Fat1	83.9512	5.16313	0	0	44.1316
Acaa2	83.9502	2.16056	0	0	57.6633
Ybx3	83.8329	1.7749	0	0	69.3534
Phyh	83.7673	2.71617	0	0	51.3045
Hspa9	83.603	1.70146	0	0	73.4703
Gpr20	83.5278	7.16216	0	0	42.8371
Hipk3	83.4354	2.57602	0	0	52.679
Fzd4	83.3706	3.19785	0	0	48.462
Lrrc10b	83.3328	7.89428	0	0	42.5902
Cox5a	83.2885	1.35934	0	0	91.6194
Eif4g2	83.234	1.42678	0	0	92.3667
Fkbp2	82.9885	1.93953	0	0	61.867
Tiparp	82.9491	2.19604	0	0	60.9195
Comt	82.757	2.40581	0	0	53.3462
Dlgap4	82.6705	2.2262	0	0	56.3422
Mlf1	82.6404	5.50876	0	0	43.2375
Epb41l1	82.5688	4.6209	0	0	44.1049
Pgam1	82.5488	1.62456	0	0	80.0227
Vdac2	82.5303	1.57516	0	0	84.0996
Dusp1	82.4763	1.64844	0	0	85.7143
Klf2	82.4194	1.52374	0	0	91.6995
Enpep	82.2935	4.32403	0	0	44.4318
Park7	82.1575	1.572	0	0	83.7192
Ndufb1-ps	82.1465	1.29866	0	0	92.6069
Rps27l	82.1044	1.6051	0	0	83.5791
Atp5e	81.9968	0.915099	0	0	95.0691
Skp1a	81.8928	1.71141	0	0	70.2475
Sipa1l2	81.8119	2.89222	0	0	48.7356
Nckap1	81.7119	3.14271	0	0	47.7214
Avpi1	81.6187	2.40704	0	0	52.719
Ifrd1	81.6161	1.59486	0	0	83.7126
Fundc2	81.5722	1.78512	0	0	65.9972
Slc25a5	81.4515	1.36519	0	0	91.1056
Eif1ax	81.4132	1.70092	0	0	69.4936
Smim11	81.3966	1.72944	0	0	66.5644
Bag3	81.3116	2.91054	0	0	48.9825
Akap6	81.2728	6.4821	0	0	41.8763
Wls	80.8318	2.80217	0	0	48.9224
Egln1	80.7133	1.96997	0	0	58.8043
Anxa11	80.3803	2.1669	0	0	55.1745
Pmpcb	80.2645	2.46002	0	0	50.9041
Arl1	80.2211	1.74127	0	0	64.7828
Atraid	80.2065	1.87388	0	0	60.1388
Tceal8	80.1529	3.41792	0	0	45.7063
Limd1	80.1391	1.6358	0	0	70.3476
Ate1	79.8679	2.27903	0	0	53.0126
Spr	79.8089	2.57032	0	0	50.1768
Mrps36	79.8018	1.94274	0	0	58.2038
Pink1	79.69	2.20555	0	0	53.9201
Frmd4b	79.6575	3.26685	0	0	45.7863
Rab6b	79.6518	3.13348	0	0	46.2467
Myo1b	79.5978	3.25232	0	0	45.386
Ahcyl1	79.4095	2.17781	0	0	53.8333
Psmd7	79.3818	1.68956	0	0	66.3642
4631405J19Rik	79.3259	6.95331	0	0	40.742
Kctd10	79.2928	2.01336	0	0	57.8835
Coq10b	79.2614	1.58859	0	0	74.1309
Pfdn1	79.2605	1.80457	0	0	60.9929
Eif1b	79.1838	1.6184	0	0	71.0949
Klhl7	79.1825	3.46972	0	0	44.6921
Psmc5	79.1815	1.7236	0	0	63.862
Sod3	79.1294	3.62048	0	0	44.2917
Ptpn11	78.9772	2.01644	0	0	55.9952
Vegfb	78.9139	3.25863	0	0	45.2325
Inpp4a	78.8767	2.93905	0	0	46.6738
Bmpr2	78.8045	2.75443	0	0	48.1751
Bola3	78.7358	1.73532	0	0	61.6001
Cuedc2	78.6849	1.97699	0	0	55.9485
Zbtb20	78.6238	1.53068	0	0	81.1503
Dpysl3	78.5747	4.84368	0	0	41.8162
Kcnq4	78.5528	5.35315	0	0	41.0623
Ccser2	78.5476	2.04721	0	0	55.2012
Hsd17b10	78.5374	1.78855	0	0	61.5934
Mtln	78.3853	2.65693	0	0	48.422
Camk2n1	78.3749	2.53594	0	0	49.0425
Inf2	78.3281	3.23141	0	0	45.0924
Polr2c	78.297	1.74505	0	0	61.56
Ndufb5	78.2794	1.48936	0	0	83.9194
Eid1	78.2071	1.92437	0	0	57.1429
Trappc2l	78.1497	1.82271	0	0	59.0845
Ptges3l	78.1093	5.98145	0	0	40.4884
Ndufb11	78.0699	1.40175	0	0	88.4567
Cdc42ep4	78.0563	3.25024	0	0	44.9389
Mrps21	78.055	1.55129	0	0	73.4837
Runx1t1	78.0153	4.49135	0	0	41.7629
Aldh2	77.9983	1.59252	0	0	70.8814
Zfp36	77.93	1.55548	0	0	87.5158
Lix1l	77.9045	3.88505	0	0	42.8838
Ubc	77.8956	1.08907	0	0	96.4503
Arid5a	77.8751	1.61877	0	0	70.3943
Rnd3	77.8664	3.07849	0	0	45.5928
Dynlt3	77.8522	1.97639	0	0	54.9877
Efemp2	77.8262	3.47001	0	0	43.6912
Cuedc1	77.7996	3.07636	0	0	45.3326
Hsp90aa1	77.6988	1.31876	0	0	93.421
Rab11b	77.6805	1.61676	0	0	67.1715
Ndufs1	77.6726	2.28636	0	0	50.7573
Echs1	77.6178	2.2406	0	0	50.7573
Fam76a	77.4473	1.93871	0	0	55.8818
Ski	77.4088	1.77167	0	0	61.3465
Plekhg2	77.4066	2.47999	0	0	48.9357
Snrk	77.4059	1.86549	0	0	57.5432
Tceal9	77.4007	1.66129	0	0	64.2891
Pttg1	77.3135	1.69364	0	0	62.2139
Slc45a4	77.2785	3.74587	0	0	42.717
Cpeb4	77.2704	2.21378	0	0	51.6381
Stub1	77.2042	1.6167	0	0	65.8237
Atp5md	77.1701	1.29296	0	0	90.8387
Zfp36l1	77.1698	1.42791	0	0	94.1416
Zeb2	77.1518	1.52727	0	0	64.6093
Ciao2b	77.0428	1.6358	0	0	65.023
Hspd1	77.0404	1.51678	0	0	76.6064
R3hdm2	77.0333	1.94303	0	0	55.715
Synpo	76.9788	3.97656	0	0	42.0498
Hadha	76.8797	1.66887	0	0	61.6601
Plpp1	76.8515	2.92833	0	0	45.1058
Fzd7	76.8068	5.3681	0	0	40.2149
Psmb6	76.7782	1.47012	0	0	82.0444
Coa3	76.7642	1.80724	0	0	58.1838
Tead1	76.5953	3.58648	0	0	42.9039
Tuba1a	76.5886	1.50012	0	0	82.3514
Pyurf	76.5852	2.74363	0	0	46.16
Rab18	76.5385	1.66066	0	0	62.8211
Zcrb1	76.5124	1.50562	0	0	73.1901
Gpx4	76.4321	1.61404	0	0	70.0941
Polr2m	76.26	1.70751	0	0	60.4657
Snrnp27	76.2248	1.80257	0	0	57.5032
Dip2c	76.1957	4.31149	0	0	41.0689
Mrpl20	76.1349	1.51869	0	0	70.5745
Tspan4	76.1026	3.1598	0	0	44.1649
Prdx2	76.0807	1.46559	0	0	81.4372
Ndufv3	75.9743	1.47901	0	0	77.3871
St5	75.9151	4.46074	0	0	40.742
Entpd1	75.8877	2.65357	0	0	45.4661
5430431A17Rik	75.8698	5.18244	0	0	40.0013
Prdx4	75.7995	2.14397	0	0	50.6372
Sept7	75.7595	1.43411	0	0	86.3482
Anxa6	75.756	1.56569	0	0	67.4318
Rhoq	75.7449	2.36365	0	0	48.6755
Igf2r	75.6597	2.53046	0	0	48.1484
Vapb	75.6129	2.1016	0	0	51.9851
Cyb5a	75.6056	1.4678	0	0	71.1216
Plce1	75.4083	3.95113	0	0	41.1957
Ube2m	75.2819	1.55394	0	0	67.5185
Klhl23	75.2285	6.04482	0	0	38.9071
Cav2	75.0893	2.44485	0	0	46.2401
App	75.0121	1.69605	0	0	55.4814
Mrps14	75.0032	1.52883	0	0	66.7111
Eif4ebp2	74.9768	1.59127	0	0	64.8962
Timm8b	74.8016	1.61294	0	0	61.4533
Myo1d	74.7129	4.1809	0	0	40.4017
Serpini1	74.6913	3.49313	0	0	41.8029
Ngf	74.6576	4.7838	0	0	39.4809
Vapa	74.6516	1.42607	0	0	82.4515
Elob	74.5954	1.17992	0	0	92.2199
Ndufa9	74.5371	2.06947	0	0	51.2177
Smdt1	74.5181	1.44155	0	0	83.7059
Arhgap5	74.4241	1.95536	0	0	52.8258
Fam13c	74.4036	4.74798	0	0	39.4742
Ryk	74.3885	3.16088	0	0	43.064
Pgrmc1	74.3636	1.8262	0	0	54.961
Snrpn	74.2743	4.84585	0	0	39.3675
Kcnmb1	74.2582	7.03886	0	0	38.093
Slc1a5	74.1568	1.62649	0	0	62.8278
Sgip1	74.1468	4.96659	0	0	39.1339
Rbms3	74.0873	3.82966	0	0	40.6953
Emc10	74.0328	1.56679	0	0	64.5426
Chmp4c	74.0227	6.76593	0	0	38.0396
Ndufaf2	73.8443	2.6116	0	0	45.3059
Crat	73.8285	3.23884	0	0	42.0831
Mrpl14	73.8004	1.92131	0	0	52.3721
Mrpl51	73.7789	1.79178	0	0	55.0944
Hdlbp	73.751	1.56587	0	0	64.2891
Pdha1	73.6796	1.6107	0	0	60.0387
Myo1c	73.672	1.78116	0	0	55.4547
Hras	73.4904	1.73804	0	0	56.7091
Tnfrsf1a	73.4523	1.82787	0	0	54.5806
Postn	73.348	3.10877	0	0	42.2299
Cstb	73.3405	1.61591	0	0	63.7019
Fam241a	73.2902	1.63138	0	0	57.363
Cabp1	73.2785	5.75908	0	0	38.053
Dctn2	73.251	1.67743	0	0	57.8635
Hint2	73.0754	2.04192	0	0	50.3703
Cpq	73.0188	3.30461	0	0	41.4025
Zyx	73.0106	1.59066	0	0	61.4866
Tnfsf12	72.9633	2.41176	0	0	45.9665
Mtfr1l	72.7844	2.08554	0	0	49.276
Arl3	72.7541	2.36572	0	0	46.3402
Ahnak	72.7492	1.3938	0	0	84.193
Fuom	72.7383	3.59509	0	0	40.4551
Chmp2a	72.6681	1.41352	0	0	72.6029
Sbno2	72.6382	1.80515	0	0	56.8092
Acadsb	72.6032	3.29317	0	0	41.4426
Tuba1b	72.562	1.3977	0	0	82.318
Gnao1	72.5198	5.25912	0	0	38.0396
Vasn	72.4049	4.02205	0	0	39.4609
Ldha	72.3824	1.37265	0	0	87.1288
Eln	72.3683	3.16331	0	0	41.8296
Atp5mpl	72.3299	1.23756	0	0	91.1056
Coq7	72.3226	2.98825	0	0	42.1632
March2	72.1996	1.72775	0	0	55.328
Adcy9	72.1316	4.96476	0	0	38.073
Eif4ebp1	72.1272	2.08969	0	0	48.9491
Uqcc2	72.0193	1.49967	0	0	62.8278
Cetn3	71.98	1.43591	0	0	66.6644
Ltbp1	71.8893	4.37476	0	0	38.6935
Capn2	71.8812	2.19847	0	0	47.7547
Aig1	71.7886	1.96859	0	0	50.2836
Hsdl2	71.7799	2.33696	0	0	46.2868
Dact3	71.5288	5.11486	0	0	37.5659
Pstk	71.5129	2.85914	0	0	42.3634
Ugp2	71.4872	2.02568	0	0	48.9291
Hspb8	71.4414	3.89889	0	0	39.2006
Ktn1	71.3653	1.38828	0	0	71.7088
Pfkl	71.3013	1.97423	0	0	49.7631
Dld	71.2971	1.94317	0	0	49.5363
Afap1	71.2821	3.49899	0	0	40.0947
Cops6	71.2552	1.67301	0	0	55.8217
Inpp4b	71.2545	1.97214	0	0	50.7773
Fcgrt	71.2178	1.8766	0	0	50.2502
Map2k3	71.1517	1.75742	0	0	54.2537
Col4a5	71.0994	5.43947	0	0	37.0921
Samm50	71.0875	1.76865	0	0	53.2395
Mrpl55	71.0538	1.93188	0	0	49.4896
Stbd1	71.0415	5.90857	0	0	36.8252
Mob1b	71.0172	2.03734	0	0	48.8623
Uqcrfs1	70.9789	1.35106	0	0	80.6232
Pebp1	70.9655	1.3676	0	0	78.9284
Irf1	70.9128	1.4689	0	0	66.2975
Fam110b	70.8902	5.5559	0	0	36.892
Acyp2	70.769	3.09214	0	0	41.0889
Copz2	70.7487	2.94381	0	0	41.4626
Gpx1	70.6049	1.31556	0	0	88.45
Neo1	70.5617	5.09748	0	0	37.1589
Ap2m1	70.5031	1.47628	0	0	62.4942
Dtna	70.3342	5.79573	0	0	36.4116
Ywhab	70.2826	1.34954	0	0	77.8942
Pam	70.2751	2.55372	0	0	42.8438
Tecr	70.2725	1.40805	0	0	65.7236
Klf7	70.2242	1.48401	0	0	61.3265
AW011738	70.1701	3.77798	0	0	38.6935
Cldnd1	70.0559	1.57969	0	0	57.0828
Mrps15	70.039	1.71442	0	0	52.8658
Slirp	69.9708	1.8286	0	0	50.4971
Smim12	69.967	2.19544	0	0	45.6195
Ybx1	69.9487	1.075	0	0	93.2141
Commd3	69.929	1.68283	0	0	53.7799
Vdac3	69.8771	1.4296	0	0	63.5618
Parp3	69.8216	2.61988	0	0	42.6837
Clip1	69.8176	1.89982	0	0	50.1034
Strn3	69.7887	1.45542	0	0	61.0329
Hnrnph3	69.752	1.58355	0	0	55.9285
Glrx2	69.7258	1.8189	0	0	50.6239
Itgb5	69.6034	3.41753	0	0	39.1806
Cap1	69.599	1.39479	0	0	64.8896
Dnajc3	69.5719	1.39756	0	0	69.4001
Prdx1	69.4998	1.28392	0	0	90.0113
Sertad1	69.4415	1.38142	0	0	69.6137
Immt	69.3607	1.51188	0	0	57.2296
Pgk1	69.3378	1.44034	0	0	64.3691
Gkap1	69.2956	2.94362	0	0	40.7486
Atl3	69.2686	1.97149	0	0	47.9415
Metap2	69.2255	1.36429	0	0	67.712
Dgkh	69.203	3.00508	0	0	40.3817
Arhgef2	69.1602	1.57154	0	0	56.182
Akr1a1	69.0969	1.35224	0	0	72.1826
Cmbl	69.0662	4.52029	0	0	36.9253
Cox20	69.0502	1.47583	0	0	60.4858
Srl	69.0128	6.50891	0	0	35.5975
Gprc5c	68.9544	5.33766	0	0	36.0446
Kdelr1	68.9098	1.55665	0	0	56.102
Cdc42bpa	68.8676	3.12329	0	0	39.8746
Krcc1	68.8637	1.93242	0	0	48.4887
Csrnp1	68.8169	1.43684	0	0	64.2757
Twsg1	68.763	2.32617	0	0	43.471
Ssbp2	68.7428	1.5971	0	0	53.8
Tbx5	68.7242	4.234	0	0	37.0454
Mertk	68.6637	4.33054	0	0	36.912
Rab1a	68.6195	1.46878	0	0	59.1046
Mical3	68.5933	3.34028	0	0	38.867
Atp9a	68.5905	3.51333	0	0	38.6335
Tsen34	68.5704	1.88879	0	0	48.2485
Pmm1	68.4365	2.2258	0	0	44.5119
Map4	68.3772	1.66362	0	0	53.0526
Flot2	68.3107	2.97684	0	0	40.1415
Mrpl18	68.2913	1.53786	0	0	56.1687
Pygm	68.2875	4.27553	0	0	36.6184
Plxnd1	68.2046	2.81402	0	0	40.7954
Pdzrn3	68.1173	5.70608	0	0	35.3907
Ppm1a	67.9867	1.35439	0	0	63.6618
Rtn4	67.9703	1.30645	0	0	79.2687
Pcdh1	67.9413	3.32092	0	0	38.4667
Hikeshi	67.8746	1.84654	0	0	48.5221
Plxnb1	67.8726	5.09416	0	0	35.5642
Stard10	67.8695	2.70868	0	0	40.2616
Wscd2	67.8543	6.0134	0	0	35.0704
C1qtnf1	67.7818	4.43872	0	0	36.2648
Guk1	67.7798	1.46193	0	0	56.8426
Gcc1	67.7677	2.87081	0	0	40.3016
Ebf2	67.7537	3.38174	0	0	38.133
Pde4b	67.7369	1.38164	0	0	73.477
Sdc4	67.6111	1.3531	0	0	66.6978
Chmp3	67.6019	1.69004	0	0	51.4646
Drap1	67.5919	1.28297	0	0	77.7073
Ckap4	67.5895	2.18028	0	0	43.9714
Gde1	67.5777	1.82914	0	0	48.4553
Lamc1	67.5478	1.90656	0	0	46.487
Rnf187	67.5245	1.33157	0	0	65.3633
Esyt1	67.4993	1.35158	0	0	65.9505
Hmg20b	67.4856	1.73523	0	0	50.2102
Txn2	67.4497	1.36995	0	0	63.2481
Ppp1r15a	67.349	1.2654	0	0	87.5359
Gna12	67.2743	2.62456	0	0	40.9021
Psmc3	67.2495	1.37179	0	0	62.5342
Gcnt2	67.218	2.68424	0	0	39.8746
Itm2b	67.1767	1.03833	0	0	94.8422
Mrpl12	67.1265	1.41818	0	0	58.4373
Ralgapa2	67.084	2.70659	0	0	40.2816
Slc6a8	67.0711	4.24285	0	0	36.1647
Mcee	66.9963	2.20232	0	0	42.8638
Aldh18a1	66.9606	3.58809	0	0	37.1255
Oip5os1	66.9547	1.40676	0	0	59.218
Calu	66.9449	1.7725	0	0	49.4495
Trip6	66.9307	3.6267	0	0	37.2256
Eea1	66.9147	1.81025	0	0	47.8548
Lrrc58	66.8797	1.68336	0	0	51.1844
Cd59a	66.8478	2.68675	0	0	39.7011
Sar1b	66.7951	1.55536	0	0	52.679
Acp1	66.7467	1.66798	0	0	50.1435
Golgb1	66.7094	1.55937	0	0	53.1461
Trp53i11	66.6902	1.48847	0	0	55.2412
Pdcd5	66.6844	1.26137	0	0	78.2211
Eif4g1	66.6383	1.34034	0	0	63.3683
Plekha3	66.4995	2.20011	0	0	43.124
Mafb	66.4322	2.93666	0	0	38.9604
Tmem159	66.3953	3.44798	0	0	37.3457
Ttc3	66.3825	1.47109	0	0	56.7692
Siva1	66.3024	1.57949	0	0	51.7448
Spry4	66.2938	3.52776	0	0	37.259
Susd2	66.2533	6.1491	0	0	34.1896
Vldlr	66.1917	4.36146	0	0	35.6175
Mast4	66.1904	1.25046	0	0	64.1156
Rasgrp2	66.1452	1.27798	0	0	80.7166
Ubr5	66.1287	1.5255	0	0	54.1536
Nedd8	66.0693	1.25664	0	0	83.9127
Nsmce4a	66.0368	1.26023	0	0	70.4611
Mrps28	66.0228	1.77923	0	0	48.0416
Vcp	65.9662	1.28247	0	0	70.768
Creb3l2	65.9532	3.09154	0	0	38.113
Tmem109	65.947	1.7875	0	0	47.7747
Ndufaf8	65.8902	1.58688	0	0	51.211
Pck2	65.857	2.3565	0	0	41.1156
Mrpl33	65.822	1.23991	0	0	77.9476
Edf1	65.7985	1.23835	0	0	86.0412
Nr1d1	65.7947	2.83208	0	0	39.3274
Hist1h2bc	65.7415	1.83417	0	0	46.2467
Myo1e	65.6898	1.58844	0	0	49.4028
Rnf10	65.648	1.36575	0	0	59.4715
Evi5	65.6256	2.90477	0	0	38.5401
Ppp1r9a	65.5633	4.68445	0	0	34.6901
Cnnm2	65.5597	4.28632	0	0	35.3306
Emc2	65.4229	1.61882	0	0	49.9766
Tmem47	65.4048	3.81542	0	0	35.9245
Aamp	65.391	1.27399	0	0	67.6453
Cpne2	65.3839	3.04203	0	0	37.4658
Vamp2	65.3238	1.66594	0	0	48.7956
Ndufa3	65.3186	1.22276	0	0	83.5858
Psmd6	65.3032	1.49151	0	0	53.0793
Sdhd	65.2326	1.5516	0	0	51.498
Rusc2	65.1831	3.77504	0	0	35.9578
Btbd7	65.161	1.33824	0	0	59.7051
Ttll7	65.0917	4.85123	0	0	34.4365
Eprs	65.0397	1.3629	0	0	63.1814
Ecm1	65.0367	2.17904	0	0	40.5151
Mtus1	65.0347	3.11302	0	0	37.7794
Ptpn9	65.0211	2.75914	0	0	38.827
Glrx5	64.9522	1.31216	0	0	60.6659
Rab5if	64.9294	1.23878	0	0	75.4254
Blmh	64.8979	1.87603	0	0	45.6462
Coro1c	64.7959	1.78802	0	0	46.8072
Impa1	64.6533	1.79377	0	0	46.0666
Ccdc88a	64.6323	2.45116	0	0	40.1615
1110065P20Rik	64.6056	2.41737	0	0	40.2015
Rcn2	64.554	1.59844	0	0	49.0892
Aktip	64.4819	2.5059	0	0	39.5009
Hspb7	64.463	6.9208	0	0	33.0753
Cox17	64.4252	1.19106	0	0	77.0067
Ccdc124	64.424	1.45659	0	0	52.8258
Fyttd1	64.3721	1.58222	0	0	49.5296
Rnh1	64.3673	1.46276	0	0	53.3462
Hibadh	64.237	1.72227	0	0	46.6938
Trpv1	64.2306	6.57237	0	0	33.0353
Ddit3	64.1909	1.64884	0	0	48.9424
Tbcb	64.1501	1.32198	0	0	57.5098
Nr2f6	64.0894	2.76273	0	0	38.1798
Lifr	64.0837	3.05044	0	0	37.1589
2810025M15Rik	64.0001	2.64351	0	0	38.3466
Pitpnb	63.9742	1.80941	0	0	45.4461
Parva	63.971	2.99521	0	0	37.1856
Ccn2	63.9409	4.9652	0	0	34.0495
Apbb2	63.9404	2.64525	0	0	38.46
Ppp2ca	63.925	1.2037	0	0	83.9728
Prdm16	63.9178	4.01897	0	0	34.8168
Pex11a	63.8714	5.01062	0	0	33.8026
Mt2	63.853	2.27752	0	0	39.9413
Tm2d2	63.8285	1.38701	0	0	57.8702
Snx17	63.8042	1.43863	0	0	52.2386
Eci1	63.7645	1.80631	0	0	44.8856
Smim5	63.7278	6.05077	0	0	32.9152
Mxra8	63.6948	3.0359	0	0	36.525
Loxl1	63.6713	3.13234	0	0	35.8444
Ccdc80	63.5802	2.61858	0	0	37.1722
Cnih4	63.558	1.37837	0	0	53.5664
Picalm	63.5391	1.20197	0	0	69.0065
Copa	63.4807	1.40416	0	0	54.5339
Rab11fip2	63.466	2.28799	0	0	40.1548
Fgl2	63.4262	2.05928	0	0	41.9831
Ednrb	63.411	3.1783	0	0	36.4182
Ncs1	63.4069	6.28729	0	0	32.6883
Pdap1	63.394	1.27223	0	0	60.5191
Ifi27	63.309	1.18712	0	0	65.5435
Sgce	63.2769	3.06103	0	0	36.4449
Mbd3	63.2703	1.54095	0	0	49.9099
Tmem65	63.259	2.23649	0	0	40.9355
Chp1	63.2137	1.57681	0	0	48.869
Rapgef5	63.2129	2.48353	0	0	38.8136
Gadd45a	63.1814	1.89093	0	0	44.0048
Lamtor5	63.1527	1.338	0	0	55.2279
Aqp1	63.1381	2.5736	0	0	35.8844
Kcnh2	63.1366	6.18455	0	0	32.5616
Rab14	63.129	1.19843	0	0	78.9417
Wasl	63.1257	1.54726	0	0	49.0892
Pear1	63.1039	2.1925	0	0	40.3083
Slc8a1	63.0342	4.60483	0	0	33.5291
0610009L18Rik	62.956	4.00741	0	0	34.0762
Hr	62.9018	5.11261	0	0	32.9752
Psmc6	62.8881	1.25889	0	0	59.8252
Alas1	62.789	2.42312	0	0	39.2473
Zranb2	62.708	1.652	0	0	47.0341
Ogdh	62.6795	1.30761	0	0	56.9894
Kif13a	62.6715	4.01112	0	0	34.1363
Rwdd1	62.6367	1.2025	0	0	65.717
Slc48a1	62.5665	2.28263	0	0	40.1081
Dyrk2	62.5614	1.53153	0	0	49.3027
Crybb3	62.5286	4.8901	0	0	33.1421
Cnpy2	62.4569	1.75564	0	0	44.8589
Lsm6	62.3717	1.21732	0	0	60.9995
Snta1	62.3294	4.11118	0	0	33.6225
Phpt1	62.3124	2.04345	0	0	41.6628
Rrbp1	62.1705	1.19078	0	0	82.4848
Pmvk	62.1677	1.80829	0	0	43.2708
Mpv17l2	62.1669	2.31185	0	0	39.4742
Pam16	62.1474	1.5519	0	0	47.9349
Nes	62.0826	3.06375	0	0	35.8244
Mrpl54	62.0495	1.34677	0	0	53.8934
Spcs1	62.0414	1.17391	0	0	66.7979
Morf4l2	62.0146	1.20617	0	0	61.9871
Plxnb2	62.0142	3.17396	0	0	35.4107
Rnf7	62.0113	1.17908	0	0	66.3575
Rtn4rl1	62.0072	3.38068	0	0	34.7234
Foxc1	61.9628	4.28681	0	0	33.3556
Zbtb38	61.9328	1.90589	0	0	42.6636
Scoc	61.9266	2.11382	0	0	40.5618
Ppfibp2	61.8756	3.29247	0	0	34.6901
Pgp	61.6944	1.39032	0	0	51.6648
Cbfa2t3	61.5921	2.24317	0	0	39.7545
Jund	61.5509	0.717362	0	0	98.8323
Lrrfip2	61.5205	1.73077	0	0	44.3785
Rit1	61.5164	2.1746	0	0	39.7011
Ppp1r1a	61.5087	4.42246	0	0	32.8485
1700021F05Rik	61.4731	3.08393	0	0	35.364
Fdx1	61.4224	1.79819	0	0	43.4376
Eva1b	61.3721	1.96521	0	0	42.31
Ddrgk1	61.3445	1.18079	0	0	61.8069
Ddb1	61.3259	1.4622	0	0	49.8899
Tle1	61.3186	2.17973	0	0	39.661
Prrx1	61.2337	3.23723	0	0	34.2497
Acads	61.1991	2.13208	0	0	39.8412
Vti1b	61.1781	1.51957	0	0	47.8014
Dnlz	61.1552	2.14465	0	0	39.5943
Psmc4	61.1433	1.28617	0	0	54.5072
Prpsap1	61.0885	1.56268	0	0	46.934
Arl2	61.0856	2.69934	0	0	36.485
Trappc6b	60.9991	1.17536	0	0	60.2789
Fam92a	60.9769	2.87551	0	0	35.8778
Eml1	60.9707	4.08761	0	0	32.9819
Prkacb	60.945	1.45665	0	0	49.2026
Mosmo	60.8572	1.94473	0	0	41.109
Adgrl2	60.8513	3.42471	0	0	34.0695
Wdr83os	60.8486	1.17156	0	0	62.1205
Rps4l	60.7979	2.68195	0	0	37.2389
Yap1	60.7967	3.57609	0	0	33.9895
Prkg2	60.7685	5.95911	0	0	31.4606
Ctnnb1	60.7307	1.12441	0	0	70.9949
Bag1	60.663	1.16211	0	0	68.893
Tbx3	60.6627	3.74417	0	0	33.4423
Chd6	60.6543	1.23238	0	0	56.1086
Hmgn1	60.651	1.14395	0	0	88.45
Tnks1bp1	60.6366	2.4695	0	0	37.4324
Gprc5b	60.6104	3.28219	0	0	34.63
Tmem246	60.5351	4.94463	0	0	31.9343
Naa38	60.4972	1.46318	0	0	48.2685
Ctdsp2	60.4918	1.41709	0	0	50.0567
Commd1	60.4486	1.50785	0	0	47.1542
Ctps	60.31	3.3274	0	0	33.8694
Farp1	60.3023	4.1369	0	0	32.4948
Ndst1	60.2821	2.1728	0	0	38.7603
Anxa3	60.2606	2.10885	0	0	38.4533
Nucb1	60.1854	1.39418	0	0	50.1568
Prkaca	60.1852	2.29087	0	0	37.9929
Atox1	60.1183	1.11224	0	0	80.2028
Psmd1	60.0622	1.77266	0	0	42.7504
Eif1a	60.0346	1.21656	0	0	59.3114
Tmem100	59.9648	3.62166	0	0	33.3689
Uqcrh	59.9645	0.688394	0	0	95.6496
Mrps12	59.9577	1.42715	0	0	47.8281
Fabp3	59.9552	2.97664	0	0	33.2688
Yaf2	59.936	1.46068	0	0	47.321
Gatad1	59.8881	1.41624	0	0	48.4019
Dynll2	59.8532	1.25882	0	0	54.3805
Sh3pxd2a	59.7863	1.92723	0	0	40.762
Chchd1	59.7759	1.18583	0	0	57.9636
Cped1	59.7548	2.91996	0	0	35.0771
Mid1ip1	59.7377	1.76099	0	0	43.0106
Stk40	59.6947	1.49543	0	0	46.7205
Tob2	59.6872	1.1255	0	0	81.0369
Sumo3	59.6758	1.5075	0	0	46.8273
Npepl1	59.6424	1.83226	0	0	41.5694
Dync1i2	59.6072	1.10759	0	0	65.7236
Hrc	59.5774	6.96739	0	0	30.5732
Polr2f	59.5142	1.18723	0	0	56.0219
Fndc3b	59.5057	2.49415	0	0	36.4916
Ift20	59.4618	1.16994	0	0	58.504
C1qbp	59.39	1.18007	0	0	56.7292
Nfic	59.3564	1.76854	0	0	42.2099
Mapre1	59.3299	1.10104	0	0	71.7689
Got2	59.3184	1.64905	0	0	43.5244
Impact	59.3084	1.7059	0	0	43.0306
Hspa1b	59.3037	1.66426	0	0	43.6445
Peg13	59.2857	2.47087	0	0	36.2648
Cfap36	59.2593	2.17905	0	0	37.9596
Sox5	59.2421	4.48797	0	0	31.554
Ywhag	59.2341	1.25138	0	0	53.2995
Psmb5	59.2291	1.10679	0	0	72.9833
Pcm1	59.2232	1.29201	0	0	51.5714
Cdkn2d	59.1108	1.16605	0	0	59.7918
Mrps24	59.1059	1.09924	0	0	72.1359
Slc39a1	59.056	1.86613	0	0	41.2558
Nr1d2	59.0477	1.97072	0	0	39.7611
Pde10a	59.0366	3.93129	0	0	32.1679
Tnfaip8	59.0339	1.06299	0	0	64.2957
Cyhr1	58.9967	1.4742	0	0	46.3735
Cdc42ep3	58.9885	1.5867	0	0	46.8806
Pttg1ip	58.9839	1.23199	0	0	53.5464
Psmd2	58.9764	1.42801	0	0	47.8615
Rab6a	58.9686	1.27704	0	0	53.1727
Maff	58.9436	2.20677	0	0	38.7603
Pkd1	58.9399	2.02369	0	0	39.0405
Immp1l	58.9138	1.48404	0	0	45.7396
Morf4l1	58.8755	1.09035	0	0	88.8236
Dctn4	58.8698	1.23421	0	0	53.3596
Slc25a39	58.849	1.79367	0	0	41.3892
Lamtor3	58.814	1.4451	0	0	46.3535
Npdc1	58.7968	2.21743	0	0	37.2523
Emc4	58.7544	1.64428	0	0	43.2642
Grn	58.7365	1.53551	0	0	43.6845
Sik3	58.7221	1.68151	0	0	42.4701
Hsbp1	58.7103	1.1023	0	0	65.9905
Kif1b	58.7094	1.40947	0	0	48.7089
Knop1	58.6561	1.60847	0	0	44.2117
Osbpl5	58.6506	3.1445	0	0	33.3556
Cnn2	58.6347	1.13178	0	0	65.7303
Tmem43	58.622	2.46551	0	0	36.0579
Nudc	58.6002	1.12755	0	0	59.8519
Ost4	58.5454	1.10285	0	0	85.2205
Ncapd3	58.5176	2.64691	0	0	36.5717
Nfu1	58.5114	1.54646	0	0	44.0649
Snx3	58.4751	1.11488	0	0	79.7024
Gm11627	58.4732	6.51935	0	0	30.0594
Ethe1	58.4616	1.62781	0	0	42.5235
Mrpl58	58.4297	1.53095	0	0	44.5987
Akap1	58.4	4.03178	0	0	31.9343
Ptges3	58.3246	1.0781	0	0	69.22
Bicd2	58.2943	1.97472	0	0	39.1806
Lrig3	58.2884	4.58901	0	0	31.0135
Wwc2	58.2574	2.06215	0	0	38.2865
Bex3	58.2382	1.23148	0	0	52.5856
Atp5l	58.2307	1.08392	0	0	82.5849
Tmem223	58.2305	1.78707	0	0	40.9221
Mrpl27	58.1817	2.27631	0	0	36.952
Fam104a	58.1177	1.09189	0	0	71.0683
Csnk1e	58.1138	1.3952	0	0	47.7147
Glo1	58.1101	1.46241	0	0	45.6996
Pkig	58.1088	1.00609	0	0	63.6085
Arih1	57.9925	1.19035	0	0	61.8403
Iars2	57.8722	2.1286	0	0	37.4324
Psmd12	57.7743	1.26328	0	0	50.1435
Psmb3	57.7408	1.08477	0	0	78.1411
Ano6	57.728	1.622	0	0	42.7837
Esd	57.7241	1.06583	0	0	67.6319
Smap1	57.7044	1.10452	0	0	59.0912
9530068E07Rik	57.6959	1.50445	0	0	44.245
Anxa7	57.689	1.27741	0	0	50.3703
Pura	57.6767	1.06828	0	0	66.1774
2200002D01Rik	57.6441	3.77808	0	0	31.7075
Ppp2r1a	57.6272	1.30836	0	0	48.9091
Map3k8	57.5608	1.19015	0	0	53.2395
Rtn3	57.5469	1.12957	0	0	56.0486
Lrch1	57.5382	1.96089	0	0	38.2331
Emc7	57.5244	1.10038	0	0	58.1104
Kif3a	57.4592	3.20533	0	0	32.5616
Tead3	57.4304	5.09465	0	0	30.0727
Zbtb4	57.3674	1.64225	0	0	41.6895
Ppp2r5a	57.3642	1.07309	0	0	77.2069
Ssu72	57.3631	1.23834	0	0	50.5305
Slc25a23	57.3415	3.26989	0	0	32.288
Ppa2	57.3061	2.04348	0	0	37.686
Dgkg	57.2346	5.25355	0	0	29.8525
Ptpmt1	57.2108	2.10047	0	0	37.5459
Agtpbp1	57.1912	2.02565	0	0	37.4791
Slc11a1	57.1836	3.70569	0	0	31.3805
Mtch1	57.1711	1.15357	0	0	53.7799
Reep3	57.1556	1.1604	0	0	53.5998
Vps29	57.1481	1.08312	0	0	58.4707
Psmb7	57.0682	1.23702	0	0	50.4237
Mrpl28	57.0646	1.42864	0	0	45.1324
Fam168a	57.0479	2.11462	0	0	37.1188
Ets2	57.0136	1.30406	0	0	46.8473
Acaa1a	57.0046	1.38729	0	0	46.4336
Ier5l	57.0019	1.48121	0	0	43.2175
Cpe	56.9983	3.42262	0	0	32.6016
Nek9	56.9641	2.18425	0	0	36.4182
S100a4	56.9548	1.60821	0	0	41.6961
Gsk3b	56.9497	1.03948	0	0	66.2107
Nisch	56.8898	1.07406	0	0	59.5049
Rbbp7	56.878	1.13698	0	0	55.1545
Psmd13	56.8755	1.15249	0	0	52.9659
Grpel1	56.828	1.07144	0	0	61.153
Podxl2	56.8245	5.1401	0	0	29.7725
Mme	56.8152	4.16264	0	0	30.8401
Txnrd1	56.8014	1.61062	0	0	42.8638
Cacnb2	56.7969	6.46459	0	0	29.2453
Pgam2	56.737	6.96481	0	0	29.1186
Sh3glb2	56.7102	1.95194	0	0	38.1597
Dlat	56.6992	2.02606	0	0	37.0921
Mmd	56.5871	2.15458	0	0	35.8911
Cpxm2	56.58	5.18903	0	0	29.4856
Ddr2	56.5408	3.24069	0	0	31.7142
Pin1	56.5089	1.23845	0	0	48.6221
Cys1	56.4856	4.28828	0	0	30.1862
Rab10	56.4818	1.05981	0	0	64.0355
Vps35	56.4717	1.40865	0	0	44.7188
Ube3a	56.4456	1.05103	0	0	59.7651
Rab3a	56.4311	2.95378	0	0	32.6216
Psmc1	56.3172	1.28901	0	0	47.2009
Trafd1	56.3172	1.66097	0	0	40.5084
Pcbd2	56.3089	1.44163	0	0	44.2717
Fbxo30	56.3049	2.49626	0	0	34.3965
Wsb2	56.2471	1.54515	0	0	42.1499
Trak2	56.2394	1.49697	0	0	42.7971
Bcr	56.2289	2.86725	0	0	33.449
Tmem134	56.1252	1.02083	0	0	66.7512
Fam217b	56.1158	4.50061	0	0	29.9393
A4galt	56.0983	4.97842	0	0	29.5056
Gtf2a2	56.0593	1.04611	0	0	56.8626
Tmem14c	56.0435	1.0398	0	0	62.4942
Rsrc1	56.0094	1.63302	0	0	40.9088
Cbx3	55.9313	1.01813	0	0	68.6395
Arhgap10	55.9069	2.52532	0	0	34.1429
Trabd2b	55.8266	5.33415	0	0	29.1186
Erf	55.81	1.35961	0	0	46.8273
Asph	55.7998	2.05728	0	0	36.0045
Lrpap1	55.7898	1.34894	0	0	45.7196
Oard1	55.7859	1.52455	0	0	41.3158
Prdx3	55.7649	1.51474	0	0	42.2032
Slc12a4	55.7485	2.97068	0	0	32.328
Mrps18a	55.736	1.55734	0	0	41.1824
Timp4	55.721	2.73802	0	0	33.3889
Setd3	55.7103	1.44741	0	0	43.5578
Gatd3a	55.7093	2.15715	0	0	35.751
Smurf1	55.7086	2.18457	0	0	35.5308
Aamdc	55.6917	2.12743	0	0	35.9378
Higd2a	55.685	1.03205	0	0	64.0555
Mat2a	55.6776	1.06355	0	0	77.0334
Pbrm1	55.6149	1.04269	0	0	61.5066
Fbxo9	55.6122	1.49418	0	0	42.4101
Znhit1	55.6097	1.67103	0	0	40.4818
Chchd3	55.5911	1.23909	0	0	48.3085
Serinc1	55.5835	1.02927	0	0	61.4733
Tomm7	55.5794	1.02129	0	0	89.8245
Fstl3	55.5778	4.49167	0	0	29.579
Bad	55.5451	1.97205	0	0	37.1589
Thsd4	55.4853	6.21044	0	0	28.6582
Adh5	55.4163	1.28522	0	0	47.0474
Prkaa2	55.4163	5.56045	0	0	28.9184
Sarnp	55.3902	0.992044	0	0	64.2357
Dync1h1	55.3874	1.1157	0	0	54.3471
Ppp1r3d	55.3613	4.92551	0	0	29.2187
Fam20a	55.3571	4.27853	0	0	29.6924
Psap	55.3266	1.00096	0	0	83.519
Spred1	55.2928	2.36369	0	0	34.57
Mrpl48	55.285	1.58838	0	0	40.9088
Rer1	55.2099	1.01734	0	0	63.4483
Efcab14	55.2019	1.57557	0	0	41.2491
Cope	55.1028	1.05655	0	0	58.5574
Isca2	55.0913	1.63333	0	0	39.6143
Ccnl1	55.0876	1.04647	0	0	83.5457
Il1r1	55.0631	3.43017	0	0	30.6866
Ranbp1	55.0585	0.981315	0	0	66.551
Tmem255b	55.0498	4.41009	0	0	29.4922
Crk	55.0393	1.1655	0	0	50.4237
Timm13	55.0309	1.02215	0	0	74.8248
Chchd6	55.0057	3.29912	0	0	31.1403
Hoxb4	55.0023	2.77894	0	0	32.6616
Rtl8a	54.9761	2.21521	0	0	34.9036
Cltc	54.9364	0.99798	0	0	65.1231
Mpp2	54.9028	4.50168	0	0	29.2654
Il11ra1	54.8929	2.05843	0	0	34.5833
Tpd52l2	54.8892	1.19137	0	0	48.809
Nat14	54.8838	4.92287	0	0	28.825
Chmp5	54.8709	1.19028	0	0	48.5754
Fam120a	54.8581	1.36519	0	0	44.8856
Bbx	54.7284	1.21035	0	0	47.6013
Eef2k	54.704	2.97958	0	0	31.3739
Gnai1	54.6881	3.70033	0	0	30.0527
Mrpl34	54.6831	1.0745	0	0	53.126
Mthfd2l	54.6581	2.90733	0	0	31.8209
Ppp1r14b	54.6176	1.02025	0	0	66.9247
Fzd2	54.589	4.7918	0	0	28.7249
Impad1	54.5651	1.79758	0	0	38.0196
Med28	54.5521	1.07261	0	0	53.8867
Anapc5	54.5252	1.0649	0	0	55.8617
Dot1l	54.5248	1.49829	0	0	42.9839
Eif5a	54.4889	0.968909	0	0	91.9864
Psma4	54.424	1.00897	0	0	59.2247
Purb	54.421	1.02701	0	0	80.79
Gtf2h5	54.4155	0.972059	0	0	67.4852
Casq2	54.3963	4.91142	0	0	28.5914
Dlst	54.3879	1.13091	0	0	49.4429
Txndc17	54.3273	0.996801	0	0	71.2484
Exoc6b	54.3205	2.42102	0	0	33.3756
Ccs	54.2918	1.74845	0	0	38.2398
Srsf4	54.2547	1.58671	0	0	39.5409
Ehd1	54.2544	0.947468	0	0	65.4901
Plekho1	54.2443	1.05819	0	0	55.6749
Smim26	54.2366	1.56347	0	0	39.561
Mef2a	54.2259	1.01741	0	0	57.7367
Slc38a11	54.2154	6.81103	0	0	27.8508
Tef	54.2046	2.15051	0	0	34.8902
Csnk2a1	54.1577	0.994576	0	0	59.0378
Snx18	54.1324	1.24971	0	0	45.3793
Cul5	54.1079	1.59169	0	0	39.2006
Txnip	54.0985	1.0239	0	0	89.9713
Mrpl4	53.9691	1.21304	0	0	47.0741
Ext2	53.9324	2.12474	0	0	34.8235
Gclm	53.9285	1.8214	0	0	37.1122
Pkia	53.8819	4.3893	0	0	28.7783
Tcim	53.8529	2.14134	0	0	33.0286
Tcp1	53.8424	1.0138	0	0	60.439
4833439L19Rik	53.8189	2.01506	0	0	35.4841
Fkbp9	53.7979	2.13313	0	0	34.0495
Nme2	53.7428	1.81416	0	0	38.7603
Cuta	53.7427	0.992243	0	0	58.9444
1500009L16Rik	53.7056	4.17674	0	0	28.7983
Zfp131	53.6807	1.23668	0	0	46.9874
Elovl5	53.6585	1.32494	0	0	44.7121
Banf1	53.6537	1.04402	0	0	53.7466
Plekhm2	53.6498	2.67946	0	0	31.9744
Phtf2	53.6476	1.77969	0	0	35.6976
Ptgis	53.6261	4.97367	0	0	28.2645
Pcnx4	53.6157	2.76164	0	0	31.5407
Dgcr6	53.5991	2.43377	0	0	32.9152
2900097C17Rik	53.5396	1.37257	0	0	42.8238
Pacsin3	53.5329	3.50419	0	0	29.4455
Churc1	53.5219	0.972219	0	0	58.1971
Rab7	53.5092	0.987199	0	0	60.8127
Eloc	53.4897	1.00066	0	0	75.1585
Ndn	53.4788	3.06738	0	0	30.6265
Sgca	53.465	7.08092	0	0	27.4104
Gabarap	53.4539	0.964162	0	0	91.3458
Huwe1	53.4366	0.987271	0	0	61.1263
Slc4a8	53.3838	3.95444	0	0	28.7316
Hdgf	53.3232	0.985887	0	0	65.5435
Cops4	53.316	1.15649	0	0	47.0675
Ctnna3	53.3088	6.08161	0	0	27.4905
1110004F10Rik	53.308	0.969027	0	0	60.4858
Tmem70	53.2926	2.24833	0	0	33.489
Tmx4	53.2616	1.58119	0	0	39.8879
B230118H07Rik	53.2405	3.4724	0	0	29.7458
Acot13	53.2084	2.02035	0	0	34.61
Rasl11b	53.1208	3.52893	0	0	29.4322
Hsd17b4	53.0889	2.01479	0	0	35.0103
Stim1	53.0705	1.03584	0	0	53.7666
Klc1	53.0672	1.77145	0	0	36.7385
Dnajc19	53.0586	1.05617	0	0	51.3178
Psmc2	53.0473	1.20775	0	0	45.9331
St6galnac2	53.0338	3.34806	0	0	29.7258
Scp2	53.0179	1.05913	0	0	53.6865
Blvra	53.0165	2.22762	0	0	33.6025
Smc1a	53.0147	1.03887	0	0	54.9343
Maml3	52.9811	2.0915	0	0	33.7826
Arhgef10l	52.9778	4.08993	0	0	28.518
Actr1b	52.9665	1.54044	0	0	39.3141
Svil	52.9466	1.84735	0	0	37.706
Trip10	52.9415	2.10976	0	0	34.3431
Emp2	52.9329	2.30138	0	0	31.881
Tmem131	52.929	1.68769	0	0	37.5192
Stac	52.9269	5.48042	0	0	27.5706
Sqstm1	52.9173	0.965678	0	0	61.2264
Map2	52.9115	5.43742	0	0	27.5772
Gnb1	52.8861	0.996932	0	0	78.3679
Dennd5a	52.8828	1.29233	0	0	42.9105
Tcaf1	52.8805	3.35982	0	0	29.7458
Akt1	52.8752	1.29068	0	0	44.4252
Rassf1	52.8037	0.989208	0	0	63.2215
Copb2	52.7871	1.22967	0	0	45.039
Fastk	52.7019	2.03267	0	0	34.3097
Acsl1	52.6957	1.69663	0	0	35.2906
Chchd7	52.6387	1.16854	0	0	45.8597
Glg1	52.636	1.07084	0	0	50.6639
Tspan7	52.5919	2.21072	0	0	32.4815
Rxylt1	52.4175	1.78618	0	0	36.1647
Ccdc47	52.4153	1.36103	0	0	41.8229
Btbd10	52.3595	1.84838	0	0	34.957
Fkbp8	52.3219	0.991116	0	0	55.6482
Psme4	52.312	1.46514	0	0	39.9947
Rilpl1	52.307	3.71539	0	0	28.7849
Elovl1	52.2689	1.54418	0	0	38.6268
As3mt	52.2083	2.26735	0	0	32.3013
Psma6	52.1492	0.967223	0	0	55.7016
Ahdc1	52.079	1.85487	0	0	35.4841
Cul1	52.0685	1.0807	0	0	47.9149
Cct3	52.0593	0.973	0	0	59.2981
Snapc1	52.0472	1.65048	0	0	37.5659
Dctn1	52.0311	1.33549	0	0	41.209
Zfp771	51.9809	2.25314	0	0	32.4882
Tmem147	51.9083	1.37012	0	0	41.2691
Orai3	51.8853	2.129	0	0	32.9219
Srpr	51.8826	1.07529	0	0	48.7156
Tm9sf2	51.8816	1.07687	0	0	48.7556
Pofut2	51.8749	1.16512	0	0	44.7588
Eif4e	51.8739	1.09515	0	0	48.1884
Mrpl36	51.8574	1.3767	0	0	40.7486
Rabggtb	51.8514	1.4013	0	0	40.4084
Tbl1x	51.8489	1.18528	0	0	45.713
Dnmt3a	51.8361	1.89401	0	0	34.8902
Flii	51.8284	1.27474	0	0	42.6703
Ndufaf3	51.8275	2.02228	0	0	33.7492
Tulp4	51.7916	1.14527	0	0	45.5862
Brd2	51.7489	0.980505	0	0	81.2437
BC028528	51.7484	1.5575	0	0	37.2656
Sem1	51.7046	0.909146	0	0	92.26
Ufc1	51.6888	1.10937	0	0	47.9682
Msi2	51.6785	0.96399	0	0	53.3729
Tcf7l2	51.6584	1.77759	0	0	35.731
Ppme1	51.6426	1.90855	0	0	34.4966
Nfe2l2	51.6261	0.968051	0	0	54.8542
Atp10a	51.6221	3.54373	0	0	28.4914
Ppp5c	51.5517	1.67964	0	0	36.6051
Lamp2	51.5333	1.01421	0	0	50.5705
Mff	51.5068	1.04686	0	0	48.3619
B3galnt2	51.4532	2.16351	0	0	32.268
Cenpx	51.3955	1.05054	0	0	49.7765
Ddx1	51.3898	1.86006	0	0	34.59
Mrpl2	51.363	1.65901	0	0	36.3248
Cdc42bpb	51.3431	2.66433	0	0	30.8401
Mzt2	51.3216	3.47654	0	0	29.1252
Ncor1	51.2905	0.976597	0	0	83.5658
Twf1	51.2714	1.58069	0	0	37.2656
Psmd4	51.265	0.942685	0	0	59.1913
Sfxn1	51.2422	1.62522	0	0	37.0187
Myd88	51.209	1.39951	0	0	40.4484
BC031181	51.1924	0.912482	0	0	59.4515
Stat3	51.1787	0.924973	0	0	70.728
Lage3	51.1609	1.66878	0	0	36.2047
Vamp5	51.1576	1.8726	0	0	34.9703
Cisd3	51.1416	2.46552	0	0	31.4072
Gid4	51.1339	1.93465	0	0	33.876
Degs1	51.1259	0.984085	0	0	51.4846
Pgm5	51.1086	5.29599	0	0	26.6297
Ppfibp1	51.0889	2.16311	0	0	32.4148
Isyna1	51.0109	1.48864	0	0	38.0597
Tesk1	50.9991	1.66534	0	0	35.5708
Arhgap1	50.9939	1.94591	0	0	33.7292
Actr10	50.9449	0.92286	0	0	55.3079
Ell2	50.9397	1.60394	0	0	37.0655
Tmem245	50.9384	1.32057	0	0	41.0422
Vezf1	50.9327	0.954871	0	0	53.86
Pten	50.9214	0.894035	0	0	71.0883
Mmadhc	50.921	2.20215	0	0	32.2079
Fblim1	50.8961	3.24234	0	0	28.6582
C1qtnf7	50.8869	5.07967	0	0	26.6498
Ppm1e	50.8823	5.41528	0	0	26.4162
Spry2	50.8775	1.42982	0	0	37.6193
Rab28	50.8738	1.82177	0	0	34.3831
Armcx3	50.8482	2.00148	0	0	33.1888
Gm1821	50.8414	1.26276	0	0	43.1841
Neurl1b	50.7769	4.64087	0	0	26.8766
Pfkp	50.7635	0.938677	0	0	54.8742
Ndufb4	50.7278	1.06419	0	0	47.5012
Lrrfip1	50.7043	1.00295	0	0	59.5383
Gpbar1	50.7027	7.15407	0	0	25.9959
Stk16	50.6673	1.43414	0	0	38.4133
2310039H08Rik	50.6658	1.74289	0	0	35.037
Prmt1	50.5448	0.924025	0	0	53.9801
Abca5	50.5334	4.02219	0	0	27.2436
Aip	50.5034	1.24708	0	0	41.4292
Mlec	50.5014	1.27435	0	0	41.7962
Mesd	50.4949	1.95552	0	0	33.2555
Trak1	50.4506	1.80086	0	0	34.3965
Mmut	50.4504	2.83174	0	0	29.5323
Pnp	50.3684	0.926957	0	0	56.5757
Ndufaf4	50.2811	1.35777	0	0	38.6201
Atn1	50.2522	1.72734	0	0	35.1238
Polr2i	50.2049	0.981323	0	0	47.9682
Zfr	50.2018	1.10126	0	0	45.0257
Dap3	50.1981	1.25417	0	0	41.1156
Clpp	50.1767	1.41404	0	0	38.0396
March5	50.1276	0.951159	0	0	53.8266
Bloc1s1	50.0871	1.32022	0	0	41.0623
Frmd4a	50.0838	2.35706	0	0	30.4797
Gucy2g	50.0802	7.14928	0	0	25.6823
Dnajc8	50.0424	0.877354	0	0	63.7686
Dnajc4	50.0402	2.19256	0	0	31.4139
Phactr2	50.0299	2.53132	0	0	30.433
Hacd2	50.0286	1.56282	0	0	35.7643
Cct6a	50.0156	0.830769	0	0	60.3456
Abhd16a	49.9841	1.65041	0	0	35.4974
Taok1	49.9799	0.960507	0	0	51.3712
Mtch2	49.9488	0.949311	0	0	50.0634
Cct7	49.9205	0.899501	0	0	66.6578
Clasp2	49.9015	1.56271	0	0	37.0655
Hdac11	49.8427	5.16296	0	0	26.0426
4931406P16Rik	49.8421	1.15053	0	0	43.0373
Polr2l	49.8331	1.34872	0	0	39.4809
Sema3f	49.8046	3.25195	0	0	28.031
Ripk1	49.7827	1.15302	0	0	44.3117
Nek7	49.7703	1.09581	0	0	44.8389
Atp6v1g1	49.7596	0.907575	0	0	76.573
Tnrc18	49.758	1.33159	0	0	39.2941
Map7d2	49.746	6.27189	0	0	25.6689
1810037I17Rik	49.7417	0.942502	0	0	78.8884
Slc35e4	49.6921	2.96291	0	0	28.6982
Sec31a	49.6793	1.31979	0	0	39.7678
Notch1	49.6672	1.1956	0	0	43.1707
Ankrd40	49.6523	1.7217	0	0	34.5967
Mrpl11	49.6219	1.51739	0	0	36.525
Csde1	49.6202	0.938922	0	0	80.2963
Dnm1l	49.6165	1.46084	0	0	37.1255
Adam9	49.5932	2.20922	0	0	30.9668
2610507B11Rik	49.5926	1.17048	0	0	42.8505
Napa	49.5879	0.991786	0	0	48.462
Nav2	49.568	3.65991	0	0	27.0568
Ppp1r2	49.564	0.793085	0	0	65.4834
Osmr	49.5511	2.60821	0	0	29.8659
Tax1bp3	49.5032	1.7047	0	0	34.5366
Ddx39b	49.5009	0.879632	0	0	60.379
Gtf3a	49.4872	1.66428	0	0	34.9503
Kirrel	49.4685	3.85419	0	0	26.9767
Dnajb1	49.4663	0.975328	0	0	64.9229
Mib1	49.4617	1.82879	0	0	33.5491
Ro60	49.4274	2.5401	0	0	29.7258
Ryr2	49.3917	5.64319	0	0	25.5488
Amotl1	49.38	2.57403	0	0	29.8459
Trappc3	49.3658	1.36659	0	0	38.1798
Gyg	49.3623	1.79216	0	0	33.6625
Hagh	49.3348	1.32209	0	0	38.7136
Cracr2b	49.3055	2.61951	0	0	29.3388
Aurkaip1	49.3	0.886494	0	0	56.8826
Rad23a	49.2956	1.28051	0	0	40.2282
Smim4	49.2901	1.26433	0	0	40.1481
Wnk2	49.2276	6.42573	0	0	25.3153
Fxr1	49.2149	0.869313	0	0	57.7701
Spg7	49.1899	1.67712	0	0	34.4365
Coq2	49.1378	1.69264	0	0	34.0295
Nop58	49.1145	0.941402	0	0	55.755
Decr1	49.0564	2.31646	0	0	29.8258
Eno1	49.0546	1.09339	0	0	49.3227
Vps28	49.0405	0.837245	0	0	62.8078
Armc1	48.9937	1.37231	0	0	37.5325
Thoc7	48.9896	0.850617	0	0	60.0187
Ndufs4	48.9857	0.867893	0	0	55.021
Atp6v0b	48.9824	0.925122	0	0	80.8701
Ctdsp1	48.9624	1.32328	0	0	38.6668
Ppargc1b	48.8972	3.20339	0	0	27.6173
Irf2bpl	48.8812	1.0739	0	0	45.1258
Malsu1	48.8812	1.30997	0	0	38.6735
Akap7	48.8758	3.15985	0	0	27.9309
Mcrip2	48.8651	2.6046	0	0	28.7916
Ppp3cb	48.8542	1.23494	0	0	39.641
Ptprs	48.841	2.50912	0	0	29.2654
Bola1	48.8141	1.98978	0	0	31.7675
Ei24	48.7951	1.48009	0	0	36.5116
Tril	48.7898	3.97267	0	0	26.4696
Azin1	48.7155	0.937755	0	0	51.0843
Med31	48.6238	1.3112	0	0	37.8795
Fam174a	48.6163	0.859609	0	0	49.8365
Ube2r2	48.6013	0.923829	0	0	52.8325
Dnajb2	48.5548	1.35413	0	0	36.585
Ppp2r5e	48.5352	1.40274	0	0	36.7986
Gabarapl1	48.516	1.51598	0	0	36.0045
Impdh2	48.5143	1.10727	0	0	52.4988
Kidins220	48.5016	1.33937	0	0	37.9129
Cnn3	48.4875	0.997416	0	0	45.7663
Atp2a3	48.455	1.26558	0	0	40.2882
Procr	48.427	3.26058	0	0	27.7707
Appl1	48.4198	1.10967	0	0	42.1632
Cfdp1	48.3999	0.982841	0	0	46.5136
Mif	48.3925	0.922012	0	0	80.8834
Cpne3	48.3744	1.4113	0	0	36.6718
Stx12	48.3099	1.65515	0	0	34.223
Ufl1	48.2547	1.76163	0	0	32.7617
Mrpl57	48.2545	1.0124	0	0	45.5195
Tpp1	48.2383	1.57098	0	0	34.957
Ick	48.2278	2.89714	0	0	28.0243
Smim27	48.1531	1.25644	0	0	39.2407
Otub1	48.1143	1.32142	0	0	37.3457
Dync1li2	48.1088	1.74623	0	0	33.0553
Cops8	48.0739	1.16089	0	0	40.822
Rhot1	48.0612	1.71082	0	0	32.9619
Suclg2	48.0307	1.8982	0	0	32.0411
Micu3	48.0037	2.5466	0	0	28.6382
Fam20c	47.9917	4.00732	0	0	26.0292
Glrx3	47.9638	0.880912	0	0	52.8658
Col19a1	47.9417	7.34488	0	0	24.568
Stx7	47.9256	1.0763	0	0	41.4159
Msl3	47.8382	1.79369	0	0	32.2146
Pnpla8	47.7637	0.915013	0	0	47.6747
Scn1b	47.7594	2.82248	0	0	27.8842
Ap4s1	47.742	1.51057	0	0	34.8902
C1qtnf12	47.7095	2.98309	0	0	27.4905
Naa20	47.6929	1.18715	0	0	39.9746
Usp9x	47.6866	0.852395	0	0	55.6082
Prelp	47.6855	2.61375	0	0	28.6715
Psmb2	47.6354	0.84081	0	0	70.0607
Ttc7b	47.5821	2.49079	0	0	28.885
Higd1a	47.5723	0.84518	0	0	69.1933
Zfand3	47.5454	1.23896	0	0	39.0272
Gm26802	47.5195	2.75924	0	0	27.8108
Med9	47.508	2.57052	0	0	28.458
Dipk1a	47.4729	0.723754	0	0	54.4805
Rragc	47.4615	1.19698	0	0	38.8337
Mrpl41	47.4489	1.12707	0	0	39.6143
Pfdn2	47.4429	0.810228	0	0	69.8405
Ubxn1	47.4338	0.874883	0	0	77.0201
Rab3ip	47.3873	1.33607	0	0	36.5717
Spag7	47.386	1.46794	0	0	34.9436
Pomp	47.3844	0.892123	0	0	76.7465
Snf8	47.3826	0.954507	0	0	46.2801
Slc9a3r1	47.368	0.948066	0	0	48.6889
Tm2d1	47.3532	1.28226	0	0	37.4124
Rab2a	47.3366	0.868295	0	0	72.7364
Acss1	47.2954	1.89649	0	0	30.9869
Kalrn	47.29	3.64271	0	0	25.9959
Bcl7b	47.2845	1.1318	0	0	40.3083
Lamtor2	47.2584	0.846068	0	0	71.9624
Apbb1	47.215	3.99257	0	0	25.4888
Adra1a	47.2094	6.17935	0	0	24.5213
Rrp1	47.1799	0.808828	0	0	62.6543
Psmb4	47.1668	0.821755	0	0	69.6003
Carmn	47.1644	4.4075	0	0	25.0417
Lpcat3	47.1313	1.71877	0	0	32.8218
Tsnax	47.0877	1.39514	0	0	35.6242
Nampt	47.0774	1.17335	0	0	39.7411
Ptrhd1	47.0333	2.15257	0	0	30.2195
Sypl	47.0075	0.804137	0	0	50.4971
Ephx2	47.0023	3.02766	0	0	26.5163
Bpnt1	46.9817	2.04501	0	0	30.4597
Ube2n	46.9538	0.821677	0	0	55.3613
Hk1	46.9536	1.64376	0	0	33.0887
Ddx3x	46.9377	0.881038	0	0	80.5632
Hpf1	46.8719	1.16462	0	0	38.9204
Fas	46.8423	1.78857	0	0	32.3414
Fgfr1op2	46.8337	0.822753	0	0	54.6807
Celf1	46.82	0.808619	0	0	57.5098
Sgcb	46.7908	2.68081	0	0	27.6039
Tet3	46.7725	1.00854	0	0	44.7721
Eif3b	46.7589	0.9801	0	0	45.0324
Golim4	46.7565	2.11301	0	0	29.9726
Mcrs1	46.7487	1.57277	0	0	33.3222
Stk11	46.7464	0.822297	0	0	53.413
Spg21	46.7365	1.21493	0	0	38.7803
Pnck	46.732	6.41105	0	0	24.0408
Nabp2	46.7185	1.49699	0	0	34.3364
Ubxn6	46.6775	1.13327	0	0	39.8012
Rhbdf1	46.6607	2.98222	0	0	26.8232
Tmem11	46.6503	1.07188	0	0	41.2558
Grk3	46.6392	3.28946	0	0	26.2895
Cetn2	46.6221	0.895025	0	0	46.0866
Nap1l4	46.6069	0.854134	0	0	50.0834
Atp1a1	46.6028	0.849364	0	0	58.6642
Stoml2	46.598	1.50749	0	0	34.0495
Sf3b5	46.5712	0.773385	0	0	61.58
Cct8	46.5553	0.803989	0	0	62.2873
Ube2v2	46.5392	1.11201	0	0	38.8737
Ncoa1	46.5297	1.47246	0	0	34.5366
Ebna1bp2	46.5147	1.02354	0	0	41.7562
Mpv17	46.5102	2.26513	0	0	29.0719
Apopt1	46.4942	1.30269	0	0	36.6451
Ncald	46.4704	3.28437	0	0	25.8691
Osbpl1a	46.4618	3.13285	0	0	26.503
Ddt	46.4513	0.89115	0	0	45.753
Mtx2	46.4291	1.72155	0	0	32.1145
Dock6	46.4152	2.45298	0	0	28.0643
Map2k2	46.3843	0.800979	0	0	57.6433
Nhsl2	46.3622	2.84724	0	0	27.0501
Rab1b	46.358	1.34374	0	0	36.2915
Lap3	46.3301	1.85929	0	0	31.167
Cryzl1	46.3275	1.90207	0	0	30.4397
Hnrnpr	46.2966	0.80962	0	0	53.2328
C1d	46.2945	1.25795	0	0	36.7385
Tbrg1	46.2407	0.868944	0	0	49.4896
Slc22a3	46.2384	5.96929	0	0	24.0208
Slc5a3	46.2204	1.81154	0	0	31.4473
Per1	46.1859	0.846343	0	0	52.7257
Tspyl1	46.1622	1.1326	0	0	38.7136
Snrpd2	46.1478	0.824507	0	0	72.8298
Mical1	46.1396	1.22712	0	0	36.565
Fkbp4	46.1307	0.823728	0	0	54.6674
Cds2	46.0856	1.01953	0	0	41.8496
Ywhaz	46.0829	0.899913	0	0	87.3157
Clybl	46.0787	2.7213	0	0	26.9634
Tmem59	46.0637	0.808912	0	0	70.5812
Smim19	46.057	1.50578	0	0	33.6225
P3h2	46.0207	4.77512	0	0	24.1876
Arf4	46.0063	0.8532	0	0	75.1985
Endog	45.9899	1.81055	0	0	30.8668
Phf2	45.9825	1.51754	0	0	33.102
Smpd1	45.9724	2.17969	0	0	29.0452
Gab2	45.9627	3.39934	0	0	25.6889
Bckdk	45.9156	2.15032	0	0	29.1719
Ginm1	45.9073	0.940133	0	0	43.7312
Fbxw5	45.9045	2.23734	0	0	28.4847
Gps1	45.9	1.40176	0	0	34.4632
Chpf	45.8964	2.10484	0	0	28.9117
Elof1	45.8402	1.09611	0	0	38.8203
Mrpl13	45.8344	1.16256	0	0	38.0063
Sec13	45.792	1.40956	0	0	34.5766
Cbr1	45.7301	1.53519	0	0	33.082
Cemip2	45.7228	1.94958	0	0	29.5923
Nsfl1c	45.7031	1.14977	0	0	37.9596
1110018N20Rik	45.6949	6.06169	0	0	23.6138
Alkbh5	45.6807	0.815537	0	0	52.8725
Csnk1d	45.6444	0.863102	0	0	49.2961
Rala	45.62	0.880367	0	0	47.1609
Gipc1	45.6174	2.58492	0	0	27.4104
Fn1	45.587	1.56405	0	0	30.74
Emilin1	45.5748	3.15221	0	0	25.9825
Tmem33	45.5634	1.2708	0	0	36.3582
Zwint	45.5614	1.74569	0	0	31.6274
Ublcp1	45.5564	1.57883	0	0	31.4406
Tnfaip1	45.556	1.20628	0	0	37.2923
Rgs6	45.5329	4.9301	0	0	23.8674
Mtdh	45.4918	0.806766	0	0	74.0842
U2surp	45.4834	0.801692	0	0	51.498
Raf1	45.4545	1.03794	0	0	40.3883
Hp1bp3	45.436	0.807684	0	0	51.8583
2300009A05Rik	45.4249	1.19076	0	0	36.9253
Scn4b	45.4235	6.74275	0	0	23.3336
Mrps17	45.3575	1.08295	0	0	39.0672
Fbxo3	45.3424	1.42144	0	0	33.5691
Samd4b	45.3332	1.00471	0	0	41.9764
Ints6l	45.3314	1.84802	0	0	30.1194
Kcna2	45.3263	2.73672	0	0	25.2752
Naxe	45.2933	1.41005	0	0	34.1763
Rnaseh2c	45.2562	0.758213	0	0	54.9009
Atxn2	45.2526	1.26006	0	0	36.118
Pcolce	45.2483	1.445	0	0	29.1186
Msra	45.2161	1.95167	0	0	29.3254
Inafm2	45.2156	2.41564	0	0	27.0635
Sirt2	45.1799	0.990782	0	0	41.2424
Smim1	45.1715	3.54045	0	0	24.9349
Trim35	45.1674	0.988747	0	0	42.1632
Nmt1	45.1272	0.838366	0	0	49.1226
Psmd11	45.0983	0.766322	0	0	55.6015
Slc20a2	45.0703	2.93943	0	0	25.7223
Mmp17	45.0316	3.95619	0	0	24.1743
Usp47	45.0269	1.09175	0	0	38.8603
Srsf9	44.9612	0.719348	0	0	57.1562
Pde4dip	44.9594	2.72817	0	0	26.4963
Akap9	44.9575	0.826257	0	0	48.3486
Marc2	44.9338	0.761072	0	0	55.6082
Mrpl35	44.9277	1.26923	0	0	35.0704
Bach1	44.9079	1.30259	0	0	35.8978
Endod1	44.8744	2.80443	0	0	26.0226
Rdm1	44.8436	1.8054	0	0	29.7057
Pop5	44.802	0.748771	0	0	53.9334
Eif5b	44.7542	0.800439	0	0	72.5629
Hyi	44.7157	1.64187	0	0	31.1804
Gnb2	44.7014	0.884705	0	0	81.157
Ift57	44.7004	3.04131	0	0	25.5221
H1f0	44.6999	1.99399	0	0	29.4989
Tmem250-ps	44.6995	2.77856	0	0	26.2227
Mrps18c	44.6822	0.891213	0	0	43.6111
Capza2	44.6416	0.808676	0	0	74.7314
Nfil3	44.5619	1.47596	0	0	33.5157
Aimp1	44.5609	0.729882	0	0	56.8293
Uba1	44.5541	0.932915	0	0	42.9372
Tjp1	44.5307	1.99456	0	0	28.4246
Thap12	44.5215	1.31085	0	0	34.5166
Sugt1	44.513	0.751383	0	0	58.3773
Ssr3	44.5046	0.845261	0	0	47.4411
Adam15	44.4744	1.64354	0	0	30.1862
Ppp1r10	44.4244	0.882011	0	0	45.9398
Trap1	44.423	1.86257	0	0	29.5389
Abhd2	44.4162	1.28508	0	0	34.8702
2210016F16Rik	44.3871	1.70037	0	0	30.5865
Gm27477	44.2505	3.28343	0	0	24.9483
Pald1	44.2374	3.54551	0	0	24.6147
Gys1	44.2369	3.53255	0	0	24.5413
Dph3	44.2344	0.757361	0	0	51.0509
Ash1l	44.21	0.732404	0	0	64.0222
Trio	44.1981	1.70227	0	0	30.413
Cul4a	44.1634	1.95989	0	0	28.6181
Zmat5	44.1584	1.20676	0	0	35.2439
Col27a1	44.1579	2.92369	0	0	25.3219
Yipf4	44.1233	0.817882	0	0	46.0532
Chn1	44.1219	3.61158	0	0	24.2877
Flot1	44.1057	1.75501	0	0	29.9793
Ank	44.052	2.39134	0	0	26.7498
Angpt2	44.0493	4.37578	0	0	23.5004
Cox7a1	44.0471	1.92366	0	0	26.4496
Gpr180	43.9988	2.61327	0	0	26.3628
Klhdc2	43.996	0.864791	0	0	42.5302
Dpy30	43.9652	0.949071	0	0	40.3683
Pdhb	43.9607	0.783677	0	0	46.14
Stx4a	43.934	0.983183	0	0	40.5351
Rnd1	43.9329	3.12586	0	0	24.9349
Gnpda2	43.9206	1.84688	0	0	29.0652
St6galnac6	43.9051	2.53433	0	0	26.3762
Gdi1	43.8801	1.08833	0	0	36.9053
Utp11	43.85	0.962463	0	0	39.5476
Usp14	43.808	1.15434	0	0	35.8444
Optc	43.8052	7.20787	0	0	22.4328
Rab34	43.7957	2.72768	0	0	25.8424
Atxn1	43.7919	1.86452	0	0	29.3988
Bcap31	43.7281	0.730393	0	0	65.6302
Paics	43.7207	1.03712	0	0	38.7936
Pdcd6	43.7195	0.73785	0	0	51.8049
Akap11	43.7158	1.53847	0	0	31.1537
Oxsr1	43.6841	1.69081	0	0	29.9259
Itgav	43.6487	1.36478	0	0	32.4815
Pa2g4	43.5813	0.726024	0	0	54.3071
Eci2	43.5794	1.60845	0	0	31.0669
Rhobtb3	43.5755	3.5536	0	0	23.9741
Cluh	43.5733	2.29405	0	0	26.8366
Rabgef1	43.5547	1.54032	0	0	31.2604
Ddx3y	43.5493	0.754855	0	0	61.3131
Camk2d	43.5299	0.670278	0	0	62.8144
Mrps34	43.4514	0.856976	0	0	43.2508
Ccdc50	43.4507	0.882104	0	0	41.2891
Ikbip	43.4495	2.45871	0	0	26.1894
Syde1	43.4472	3.27059	0	0	24.3945
Abi2	43.4348	2.57277	0	0	25.8491
Large1	43.4096	4.0351	0	0	23.427
Per2	43.3993	3.34925	0	0	24.201
Camta2	43.3967	2.00882	0	0	27.7774
Dtnbp1	43.3712	1.11094	0	0	36.1847
Mrpl52	43.3565	0.791338	0	0	75.6722
Slc25a11	43.3543	1.29352	0	0	33.9761
Cyfip1	43.3295	1.30525	0	0	33.3689
Nxn	43.3268	1.64595	0	0	29.7057
Maged2	43.3151	2.6173	0	0	25.4821
Eml2	43.3061	2.8234	0	0	24.9483
Fnta	43.2954	0.982851	0	0	38.3666
Prnp	43.267	1.37022	0	0	29.1786
Cbx5	43.2654	1.61503	0	0	30.3063
Acan	43.2598	7.41129	0	0	22.1392
Msantd4	43.2553	2.28063	0	0	26.6498
Stk25	43.246	1.2492	0	0	33.836
Araf	43.2455	1.23332	0	0	34.2163
Cdc42ep5	43.2262	2.67809	0	0	25.6289
Ift81	43.2242	4.27138	0	0	23.1601
Adrm1	43.2197	1.13106	0	0	36.4449
Lox	43.194	3.29037	0	0	24.2343
Dcaf8	43.1804	0.873343	0	0	41.4426
Tfg	43.1615	1.28961	0	0	33.5024
Bag6	43.159	1.05115	0	0	37.4391
Dhrs7	43.14	1.03327	0	0	36.9387
Mrpl21	43.1311	1.0008	0	0	38.3866
Grb10	43.1144	2.83958	0	0	25.1752
Arpc1a	43.1059	0.728163	0	0	48.1484
Bhlhe40	43.0585	0.979282	0	0	38.6135
Agrn	43.0558	2.80337	0	0	25.1418
Anks1	43.0219	2.02878	0	0	27.5105
Dnajc10	43.0188	1.52651	0	0	30.9201
Glud1	42.9933	0.746135	0	0	51.6714
Ufm1	42.9918	0.905273	0	0	40.7687
Hook3	42.9766	0.793795	0	0	45.5461
Cab39	42.9728	0.718704	0	0	51.8983
Svbp	42.9708	0.848901	0	0	41.9297
Dohh	42.9691	1.24431	0	0	33.6892
Tsfm	42.8658	1.68393	0	0	29.5389
Calcoco1	42.8603	1.84664	0	0	28.1044
Gdf11	42.8541	2.17077	0	0	26.3762
Usp37	42.8326	1.43637	0	0	32.735
Poldip2	42.7824	1.89238	0	0	28.031
Kifap3	42.779	2.53936	0	0	25.6756
Ywhae	42.7744	0.793106	0	0	74.191
Psma2	42.7737	0.815166	0	0	78.0677
Smarca5	42.7564	0.76432	0	0	67.7988
Calcrl	42.735	2.06576	0	0	26.9901
Micos13	42.7318	0.725426	0	0	69.2467
Htatsf1	42.7313	1.2554	0	0	33.5291
Mrps5	42.7183	1.3656	0	0	32.4882
Sec61g	42.7137	1.07982	0	0	37.5325
Gsk3a	42.7071	0.882039	0	0	42.7571
Lama4	42.6961	2.16582	0	0	26.7832
Apold1	42.645	1.83828	0	0	28.0576
Trip11	42.6284	0.842351	0	0	43.3776
Ndufa6	42.6075	0.835587	0	0	83.2989
Txndc9	42.5833	0.853844	0	0	41.109
Nucks1	42.5654	0.681842	0	0	60.9128
Manbal	42.5497	1.88932	0	0	27.9442
Nfatc4	42.5402	4.31984	0	0	22.7464
Fam13a	42.5177	3.71923	0	0	23.3936
Mrps7	42.4993	0.91002	0	0	39.3007
Limch1	42.4924	2.43103	0	0	25.2285
Polr2j	42.4802	0.786865	0	0	44.0715
Pde6d	42.4739	2.09778	0	0	26.8366
Dbndd2	42.4321	3.38429	0	0	23.6138
Tmem160	42.408	0.710096	0	0	55.9885
Dnajb14	42.3629	1.71723	0	0	28.6715
1110038F14Rik	42.335	1.15656	0	0	34.2897
Ror1	42.331	5.54225	0	0	22.0057
[truncated: 4,190 more rows]

## Sheet: NK
names	scores	logfoldchanges	pvals	pvals_adj	percentage_of_expressed
AW112010	135.603	6.61419	0	0	99.0647
Nkg7	135.197	7.0527	0	0	98.9624
Ccl5	135.074	9.11581	0	0	99.5178
Gzma	132.565	10.7755	0	0	95.9667
Fcer1g	132.275	7.11935	0	0	99.2401
Tyrobp	127.123	6.10288	0	0	97.8518
Il2rb	120.668	5.73143	0	0	90.3113
Irf8	118.631	4.99674	0	0	91.1442
Ifngr1	115.059	3.60174	0	0	94.6369
Prf1	110.091	7.76712	0	0	80.1257
Klre1	105.959	7.80825	0	0	77.1299
Klrd1	104.717	5.0189	0	0	80.3741
Ugcg	103.735	3.69086	0	0	85.9711
Serpinb9	102.454	6.01084	0	0	76.1216
Ptprc	102.241	2.68495	0	0	96.712
Gzmb	101.512	7.29507	0	0	74.5433
H2afz	99.8662	2.26975	0	0	96.7412
Ctsw	99.1821	5.15226	0	0	75.3178
Ccl4	98.8093	5.80246	0	0	75.917
Pfn1	97.3892	1.65128	0	0	98.3633
Nr4a2	95.7828	3.43701	0	0	83.6037
Txk	95.051	3.81576	0	0	79.4681
Anxa2	94.5467	3.54242	0	0	81.2071
H2-K1	92.8636	1.74409	0	0	98.9478
Ms4a4b	92.0904	3.38811	0	0	85.9418
Hcst	90.5636	3.04566	0	0	85.2112
Klrk1	90.3874	6.36146	0	0	66.7543
S100a10	89.7378	2.38956	0	0	91.9041
Pik3r1	88.5838	3.34992	0	0	75.9608
H2-D1	88.0302	1.52705	0	0	99.2255
Id2	87.6843	3.43704	0	0	76.3554
Tmsb4x	87.2637	1.18796	0	0	99.8539
Zfp36l2	86.3383	2.26775	0	0	90.1505
Fxyd5	85.2349	2.57516	0	0	87.2132
Lgals1	84.9013	3.00429	0	0	90.1067
Selplg	82.384	3.18948	0	0	72.9651
Klrb1c	82.0697	8.18229	0	0	59.5499
Ctla2a	79.3747	3.92818	0	0	66.0383
Serpinb6b	78.3245	5.8308	0	0	58.4685
Dusp5	77.0248	2.77018	0	0	73.2281
Tmsb10	76.0564	1.5795	0	0	99.62
H2-Q7	75.8081	2.41181	0	0	78.1382
Il18rap	75.7785	5.62687	0	0	56.6272
Klra8	75.6344	9.02034	0	0	54.7859
Actg1	74.1938	1.30222	0	0	97.4134
Vps37b	74.0194	1.86667	0	0	95.7475
Sh2d2a	73.6317	3.79799	0	0	60.0614
Cd52	73.5289	1.91483	0	0	95.7621
Cyba	72.7465	1.73868	0	0	89.2153
Rac2	72.0989	2.01973	0	0	83.5891
Eomes	71.469	6.57983	0	0	52.4624
Spry2	71.3585	4.00834	0	0	57.8986
Ahnak	70.9974	2.1547	0	0	80.3595
Itgb2	70.6042	3.47574	0	0	59.4768
Tspo	69.6121	1.83548	0	0	81.3386
Ncr1	67.6876	8.86658	0	0	48.999
Ptpn22	67.6689	2.67291	0	0	64.913
Ctsd	67.3935	2.43327	0	0	67.1928
Runx3	67.1299	3.01239	0	0	60.2952
D16Ertd472e	66.9036	3.07972	0	0	59.3453
Klra9	66.616	8.0235	0	0	48.3998
Klra4	66.6035	9.26878	0	0	48.2098
Emp3	66.1574	1.88675	0	0	79.4242
Ptpn18	65.7426	1.77156	0	0	84.9773
Klrc2	64.0575	6.50381	0	0	47.0262
Klra13-ps	63.8233	7.27644	0	0	46.5731
Ubald2	63.2808	1.96398	0	0	71.8252
Sytl3	63.2566	5.06244	0	0	47.8445
Itgal	62.6613	3.28711	0	0	53.6461
Sh3bgrl3	62.5178	1.40739	0	0	89.6537
Xcl1	62.2964	6.13876	0	0	46.237
Fasl	62.2172	5.88773	0	0	46.0909
Dok2	58.3201	4.17643	0	0	45.8717
B2m	57.1392	1.09061	0	0	95.8205
Laptm5	55.5962	1.53804	0	0	80.491
Arpc1b	55.4015	1.34627	0	0	80.2426
Plek	55.1401	2.11942	0	0	61.2158
Sept1	54.8788	2.0068	0	0	61.5812
Dennd4a	54.78	1.55002	0	0	83.0191
Reep5	54.7709	1.58084	0	0	70.3346
Rgs1	54.5855	3.37929	0	0	46.0324
Epsti1	54.4767	2.37064	0	0	54.6836
Gimap5	53.299	2.27937	0	0	55.2389
Ccr5	53.1206	4.81007	0	0	40.5378
Atp1b1	52.989	3.06436	0	0	46.5731
Trbc1	52.9096	2.4008	0	0	52.4478
Actb	52.5826	0.740703	0	0	99.737
S100a13	52.1097	1.65194	0	0	67.4558
Tagln2	51.8621	1.37275	0	0	78.1382
Jak1	51.7271	1.34997	0	0	77.7291
Prex1	51.2807	2.96031	0	0	45.5794
Tm6sf1	51.0655	2.71781	0	0	47.6253
Bcl2	50.4662	2.20383	0	0	53.8799
Samsn1	50.1445	2.22503	0	0	52.9154
Gm19585	49.7031	3.14646	0	0	42.8321
Efhd2	49.5041	2.51024	0	0	48.1806
Cma1	48.5012	7.67697	0	0	35.2039
Klri2	48.3685	8.56483	0	0	35.0431
Fyn	48.3403	2.16319	0	0	51.001
Fosl2	48.093	1.67003	0	0	61.4643
Gimap4	48.0156	2.06102	0	0	52.3016
Dusp2	47.9743	1.50919	0	0	75.0694
Myl6	47.3476	0.877727	0	0	95.9375
Klra7	47.3149	6.46629	0	0	34.7508
A130071D04Rik	47.2373	2.14937	0	0	50.0365
Rgs2	47.101	1.95294	0	0	54.3913
Ywhaq	46.8515	1.31158	0	0	69.7793
Il18r1	46.7954	4.07341	0	0	36.9136
Cd47	46.7451	1.30349	0	0	70.9192
Arpc3	46.7327	0.946252	0	0	85.898
Clic1	46.7088	1.06396	0	0	79.9211
Lck	46.6681	2.3105	0	0	46.7193
Spn	45.7934	3.17567	0	0	39.2518
Sub1	45.7906	0.915455	0	0	93.4824
Serf2	45.7096	0.79594	0	0	91.2611
Cd9	45.5675	1.5281	0	0	63.8755
Ostf1	45.2776	1.39845	0	0	64.3139
Mxd1	45.1595	2.52094	0	0	42.8613
Ptprcap	45.1086	1.49585	0	0	63.9193
Arhgdib	44.8034	1.21012	0	0	79.1027
Cfl1	44.4282	0.736607	0	0	89.9459
Car2	43.6889	4.06311	0	0	34.9262
Pdcd4	43.6708	1.36801	0	0	66.0967
Junb	43.3837	0.694844	0	0	99.0501
Metrnl	42.6932	2.92342	0	0	38.3458
Klrb1b	42.4541	7.49624	0	0	30.9075
Ccr2	42.3368	3.90316	0	0	33.6548
Jpt1	42.2993	1.19067	0	0	69.6624
Cd7	42.2842	3.4141	0	0	35.1454
Itga4	42.2042	1.70448	0	0	53.0177
Arl6ip5	42.2011	1.48899	0	0	56.8903
Nfatc1	42.1454	1.8622	0	0	49.4958
Slc3a2	41.9543	1.45829	0	0	58.3078
Ccnd2	41.7701	1.33709	0	0	64.6208
H2-Q6	41.5972	1.83748	0	0	48.3706
Ccl3	41.4036	3.46208	0	0	33.7133
Nr4a3	41.0729	1.68851	0	0	52.0094
Klra3	41.0049	7.20126	0	0	29.9138
Calm1	40.8448	0.714048	0	0	92.1087
Tbx21	40.5831	5.11395	0	0	30.5129
Itga2	40.2696	5.75059	0	0	29.8553
Bhlhe40	40.2364	2.30482	0	0	41.3854
Abracl	40.1723	1.18706	0	0	64.3139
Ifng	39.5177	4.90978	0	0	29.8261
Itgb1	39.2903	1.39673	0	0	58.3954
Orai1	39.132	1.78287	0	0	46.88
Klrc1	39.0414	5.32599	0	0	29.1977
Stat4	38.9339	1.63877	0	0	48.7505
H2afj	38.8596	1.11446	0	0	66.4182
Tnfaip3	38.7375	1.39923	0	0	56.9195
Arsb	38.5005	4.10235	0	0	30.7906
Skap1	38.2592	1.90538	0	0	42.0284
Gimap3	38.2532	1.43291	0	0	54.2452
Myl12a	38.2228	1.02379	0	0	68.1426
Ndfip1	38.0581	1.04627	0	0	66.4913
Lpin1	37.7645	2.9061	0	0	34.2394
Ier2	37.7545	0.807479	0	0	87.5201
Hsd11b1	37.6564	3.32792	0	3.39217e-308	31.4774
Dock2	37.5967	1.3743	0	3.17491e-307	54.7275
Tmbim6	37.5501	1.01209	0	1.81947e-306	66.9297
Atp5h	37.4505	0.770666	5.89731e-307	7.61676e-305	84.0129
Hmgb2	37.4385	1.00323	9.2356e-307	1.18684e-304	72.9651
Cd2	37.2494	1.2292	1.08369e-303	1.37194e-301	62.4434
Bin2	37.1049	2.06325	2.34473e-301	2.9393e-299	39.018
Ndufa4	37.0818	0.862789	5.51071e-301	6.87441e-299	82.4784
Capzb	37.0467	1.08445	2.02739e-300	2.51682e-298	61.8588
Anp32b	36.93	1.07885	1.52707e-298	1.88656e-296	62.7795
Rap1b	36.879	0.933524	1.00339e-297	1.23363e-295	72.9358
Fyb	36.6939	1.64397	9.12604e-295	1.11133e-292	45.0387
Zyx	36.4076	1.65219	3.2235e-290	3.88842e-288	45.4479
Cdc42	36.3673	0.753933	1.39924e-289	1.67209e-287	79.1027
Itgam	36.3184	4.29433	8.27689e-289	9.84488e-287	28.1456
Arpc2	36.2656	0.699554	5.64692e-288	6.65478e-286	82.5223
Tpm4	35.9332	0.959083	9.26806e-283	1.07733e-280	69.0925
Cst7	35.4247	4.25837	7.11456e-275	8.19553e-273	27.5464
Ccnd3	35.2003	1.57644	1.9759e-271	2.25579e-269	46.3393
Tut4	35.1833	1.02852	3.60568e-271	4.09814e-269	67.9819
Psmb8	35.171	1.07433	5.55425e-271	6.2849e-269	63.3494
Crem	34.9771	1.30101	5.01582e-268	5.60129e-266	54.8736
Gimap9	34.8761	1.83226	1.7101e-266	1.87692e-264	39.6756
Ppig	34.6474	1.36787	4.89247e-263	5.3468e-261	51.0449
Vgll4	34.6136	1.54145	1.57772e-262	1.7169e-260	46.2224
Ankrd11	34.2699	0.869337	2.20744e-257	2.37188e-255	72.2782
Ppp1ca	34.0616	0.914377	2.73442e-254	2.88956e-252	64.6062
Cox8a	33.9064	0.630541	5.36567e-252	5.5779e-250	93.3947
Mknk2	33.7741	1.35836	4.73023e-250	4.87767e-248	49.4958
Adgre5	33.6093	1.14719	1.22741e-247	1.25554e-245	57.9863
Itm2b	33.6022	0.731201	1.55806e-247	1.58742e-245	88.8353
Bcl2l11	33.4297	1.7331	5.08196e-245	5.09651e-243	40.8885
Tnfrsf1b	32.9988	2.03332	8.46356e-239	8.42174e-237	34.7216
Camk2n1	32.8832	2.43288	3.81657e-237	3.78299e-235	33.1726
Mbnl1	32.8197	0.730457	3.08685e-236	3.03615e-234	79.4827
Dnajc15	32.6856	1.58725	2.50321e-234	2.4433e-232	42.5106
Sla2	32.5465	3.69503	2.34365e-232	2.26166e-230	26.1727
Osbpl3	32.331	4.19026	2.56609e-229	2.4126e-227	25.5882
Sh2d1a	32.306	2.63486	5.75436e-229	5.39034e-227	29.2708
Adamts14	32.2538	5.67015	3.10795e-228	2.90072e-226	24.1122
Leprotl1	32.1883	1.62573	2.57295e-227	2.39265e-225	40.9616
Tma7	32.1451	0.779587	1.03281e-226	9.50077e-225	68.6833
Lat2	32.0724	1.97518	1.06944e-225	9.80247e-224	33.7864
Pglyrp1	32.0267	2.19668	4.6414e-225	4.224e-223	31.3021
Gpr65	32.0249	2.24504	4.90252e-225	4.44582e-223	31.5651
Mxd4	31.8954	1.36731	3.08901e-223	2.78152e-221	46.4416
Nabp1	31.786	2.32143	1.01189e-221	9.07969e-220	31.7551
Higd1a	31.6571	1.11038	6.05679e-220	5.37813e-218	53.12
Cyth4	31.5692	1.92398	9.77926e-219	8.56455e-217	34.2394
Arhgap45	31.4517	1.06162	3.97698e-217	3.4711e-215	57.4748
Klrb1a	31.1278	7.74926	1.01276e-212	8.77939e-211	22.607
Gm45716	31.105	2.40396	2.06036e-212	1.78005e-210	30.8929
Il12rb2	31.0816	6.05609	4.26894e-212	3.67575e-210	22.9139
S100a6	31.0189	1.18109	2.99472e-211	2.5528e-209	64.8692
Taf10	30.902	1.07432	1.12408e-209	9.55019e-208	54.0845
Tnfrsf18	30.8241	2.36623	1.24608e-208	1.05516e-206	29.3877
Runx1	30.6577	1.56331	2.08689e-206	1.76132e-204	39.6756
Fgl2	30.6392	2.02223	3.67817e-206	3.09414e-204	32.5004
Gem	30.5007	1.58596	2.54745e-204	2.11513e-202	39.7779
Rnaset2b	30.3856	1.72122	8.52244e-203	7.03046e-201	37.0598
Malt1	30.2443	1.25537	6.19136e-201	5.04241e-199	46.1786
Klhdc2	30.0454	1.77858	2.5092e-198	2.00524e-196	36.7383
Lfng	30.0301	2.14047	3.96747e-198	3.15093e-196	30.6298
Neurl3	29.9579	1.12244	3.4687e-197	2.74629e-195	50.8403
Unc119	29.9047	2.23948	1.70743e-196	1.34351e-194	30.3083
Sec11c	29.6939	1.00881	9.19403e-194	7.16826e-192	55.8089
Psmb3	29.662	0.943883	2.37817e-193	1.84854e-191	55.1805
Sept11	29.5813	1.54227	2.60117e-192	2.00361e-190	39.2079
Pycard	29.4604	1.98813	9.27674e-191	7.10281e-189	31.8135
Eif5a	29.116	0.626173	2.25045e-186	1.69267e-184	75.9316
Pnrc1	29.016	0.585561	4.13253e-185	3.09916e-183	85.2988
Vegfa	28.8849	2.5366	1.8471e-183	1.37714e-181	28.7885
Psme1	28.8464	0.818632	5.62025e-183	4.1781e-181	63.5394
Cd53	28.7697	0.913071	5.14254e-182	3.80087e-180	61.7273
Ankrd44	28.6866	1.13023	5.60897e-181	4.12179e-179	48.4583
Tpm3	28.5762	0.734572	1.32919e-179	9.68419e-178	67.0905
Dad1	28.5512	0.60104	2.71586e-179	1.97309e-177	76.2969
Litaf	28.5114	1.10864	8.46386e-179	6.13162e-177	48.6921
Gimap1	28.3049	1.06781	3.00677e-176	2.14185e-174	49.8904
Sri	28.1348	0.973263	3.67939e-174	2.59926e-172	53.2077
Dgat1	28.0402	1.97243	5.25418e-173	3.70152e-171	30.6298
Sema4a	27.9419	3.01044	8.25873e-172	5.80221e-170	24.273
Anxa6	27.9031	1.24145	2.44766e-171	1.71022e-169	43.1828
Adora2a	27.8039	3.21367	3.89157e-170	2.68971e-168	23.5277
Lcp1	27.802	1.06235	4.10014e-170	2.82622e-168	48.0637
Ly6c2	27.6268	2.57136	5.30867e-168	3.63964e-166	26.1289
Cd244a	27.4832	4.59051	2.78434e-166	1.89372e-164	20.9411
Lrrfip1	27.3052	1.1325	3.67654e-164	2.46772e-162	45.4333
Klf13	27.2073	0.863584	5.33073e-163	3.55007e-161	57.3579
Cd82	27.2049	1.63515	5.68942e-163	3.7791e-161	34.0786
Klrg1	27.0393	5.24339	5.1099e-161	3.36793e-159	20.1666
Bag1	26.9583	1.03963	4.56089e-160	2.9754e-158	47.4353
1700025G04Rik	26.9477	2.64507	6.07412e-160	3.9525e-158	26.0997
Slbp	26.8612	1.03224	6.23647e-159	4.0376e-157	48.9259
Nsd3	26.8306	0.824882	1.42246e-158	9.16289e-157	59.886
Krtcap2	26.7547	0.855452	1.08993e-157	6.96818e-156	55.9112
Pfkp	26.4823	1.27555	1.54837e-154	9.77694e-153	40.9031
Tpst2	26.4685	1.50907	2.23364e-154	1.40692e-152	35.4377
Prkch	26.3345	2.02036	7.71565e-153	4.83609e-151	27.8971
Tln1	26.3275	0.872907	9.29009e-153	5.80869e-151	53.7776
Gimap6	26.2997	0.796415	1.93231e-152	1.20524e-150	67.4558
Stat3	26.2789	0.989415	3.34615e-152	2.07697e-150	50.1681
Otulin	26.2598	1.11073	5.51702e-152	3.41614e-150	45.4333
Slc9a3r1	26.2522	1.38551	6.74691e-152	4.1676e-150	37.732
Gsap	26.2178	3.86056	1.66621e-151	1.02183e-149	20.9265
Rsbn1l	26.216	0.95707	1.74398e-151	1.06695e-149	51.1764
Cd48	26.0897	1.6856	4.77645e-150	2.88085e-148	30.323
Rinl	25.9601	2.34381	1.39786e-148	8.37175e-147	25.0183
Samd3	25.9145	5.31377	4.57542e-148	2.73381e-146	19.3629
Myl12b	25.7735	0.78861	1.75997e-146	1.04185e-144	60.2075
Wipf1	25.6906	1.42121	1.48827e-145	8.78972e-144	35.1162
Chsy1	25.4002	2.39248	2.51189e-142	1.46659e-140	24.7114
Tnfrsf9	25.2913	5.31294	3.98187e-141	2.29343e-139	18.9975
St8sia4	25.2476	1.24708	1.20305e-140	6.91361e-139	37.1621
Itgax	25.1974	5.1148	4.28199e-140	2.44974e-138	18.9244
Ccdc88c	25.1343	1.33275	2.09965e-139	1.19854e-137	35.4231
Prr13	25.1054	1.12955	4.33927e-139	2.46049e-137	41.9261
Arl4c	25.0219	1.71149	3.53056e-138	1.98433e-136	28.9493
Pitpnc1	24.9177	1.54143	4.78868e-137	2.67382e-135	31.9743
Stmn1	24.8462	1.33748	2.84546e-136	1.58189e-134	35.2185
Tsc22d4	24.7889	0.798276	1.18035e-135	6.54776e-134	55.955
Nfil3	24.6981	1.99588	1.12178e-134	6.19596e-133	27.7948
Cnn2	24.6891	1.01846	1.40192e-134	7.7266e-133	44.7172
Gm2682	24.6792	2.35684	1.78943e-134	9.84111e-133	23.4692
Otulinl	24.6369	2.05203	5.07934e-134	2.78146e-132	25.3982
Diaph1	24.6281	1.14094	6.32514e-134	3.45626e-132	41.0054
Ptpn1	24.6129	0.985731	9.19089e-134	5.01149e-132	46.5585
Khdc1a	24.5991	9.44823	1.29272e-133	7.03375e-132	17.7846
Styk1	24.3168	7.04929	1.30179e-130	7.02337e-129	17.7261
Ndufa13	24.2136	0.666369	1.60049e-129	8.56263e-128	66.9589
Pik3r5	24.0496	2.58819	8.43873e-128	4.45875e-126	22.0663
Celf2	23.9496	0.864928	9.33527e-127	4.90207e-125	50.6941
Snx18	23.8719	1.5306	6.00085e-126	3.1191e-124	32.2227
Klrb1f	23.8445	6.27137	1.15482e-125	5.99032e-124	17.5069
Gata3	23.7277	2.69691	1.86539e-124	9.54071e-123	20.8973
Tle5	23.5587	0.594646	1.02331e-122	5.17174e-121	63.4517
Apbb1ip	23.5566	1.02566	1.0732e-122	5.41323e-121	40.9323
Fmnl1	23.5451	1.26565	1.41055e-122	7.08685e-121	33.611
Gm15472	23.3983	2.24883	4.45228e-121	2.21514e-119	22.6947
Sytl2	23.3873	3.90297	5.75888e-121	2.85965e-119	18.5299
B4galnt1	23.3402	1.07605	1.73271e-120	8.57072e-119	38.3165
Tmem50a	23.1874	0.750778	6.10718e-119	2.99767e-117	54.6252
AI506816	23.1849	1.79632	6.47189e-119	3.17061e-117	27.5172
Psmb10	23.1841	1.22163	6.58284e-119	3.2188e-117	36.1976
Shisa5	22.9659	0.632914	1.02192e-116	4.88477e-115	70.6415
Ikzf1	22.9144	1.11359	3.34164e-116	1.59433e-114	36.4752
Fam49b	22.8936	0.884115	5.38414e-116	2.56404e-114	47.2307
Zmiz1	22.8627	1.54023	1.09273e-115	5.1941e-114	31.039
Gm4759	22.7782	1.66336	7.5476e-115	3.56774e-113	26.4065
Tes	22.7041	1.40782	4.07761e-114	1.91333e-112	30.5129
Tbc1d10c	22.5755	1.29408	7.54302e-113	3.51362e-111	31.1998
Pde2a	22.5295	2.57159	2.13526e-112	9.87434e-111	20.5173
Suco	22.4713	1.34313	7.91853e-112	3.64866e-110	33.6987
Tmem258	22.3989	0.775498	4.03692e-111	1.85343e-109	50.5772
Btg3	22.3949	1.09977	4.41127e-111	2.02167e-109	39.018
Hhex	22.2897	2.02502	4.65287e-110	2.11722e-108	22.7386
Cuta	22.1963	1.06566	3.72792e-109	1.69032e-107	39.5441
Gpsm3	22.1904	1.01996	4.25286e-109	1.92493e-107	38.4042
Me2	22.1838	1.77833	4.92137e-109	2.22357e-107	25.7928
Rnaseh2c	21.9288	1.07641	1.38053e-106	6.15056e-105	39.2664
Arl4d	21.9106	2.70144	2.05649e-106	9.14618e-105	21.0726
Gimap7	21.8734	1.95106	4.65149e-106	2.06157e-104	22.8116
Ube2i	21.8596	0.771294	6.29846e-106	2.78669e-104	50.8549
Arf4	21.759	0.714926	5.67356e-105	2.48868e-103	52.8862
Actr3	21.6755	0.659176	3.49224e-104	1.52401e-102	56.0281
Supt4a	21.6681	0.639602	4.10735e-104	1.78939e-102	62.4288
Kcnab2	21.6081	2.3101	1.50672e-103	6.49771e-102	20.7804
Arl6ip1	21.5278	0.631827	8.55222e-103	3.6451e-101	59.6084
Agpat3	21.4608	1.58385	3.62182e-102	1.53346e-100	28.4232
Cdk2ap1	21.4104	1.41388	1.06948e-101	4.49092e-100	30.8198
Crybg1	21.39	1.84032	1.65531e-101	6.93955e-100	23.63
Gramd4	21.3504	1.6813	3.86615e-101	1.61024e-99	25.8805
Nktr	21.2113	0.724335	7.50833e-100	3.08699e-98	52.7108
H2afy	21.1697	0.726789	1.81542e-99	7.4281e-98	51.5563
Scimp	21.1633	3.73264	2.08234e-99	8.49307e-98	16.8055
Arap2	21.1288	1.09679	4.32545e-99	1.75858e-97	36.3583
1810037I17Rik	21.1214	0.655435	5.05941e-99	2.05372e-97	55.0928
Rin3	21.1008	2.07843	7.8171e-99	3.15808e-97	21.8179
Nup210	21.0785	1.49098	1.25409e-98	5.04259e-97	26.012
Anp32a	20.9309	0.645917	2.80405e-97	1.11694e-95	56.2765
Tubb4b	20.9266	0.649557	3.06454e-97	1.21881e-95	57.0364
Slamf7	20.9265	2.0944	3.07143e-97	1.21965e-95	20.8388
Psme2	20.7575	0.816079	1.04818e-95	4.13659e-94	46.0178
Il2rg	20.6495	0.79156	9.85925e-95	3.86703e-93	45.331
Peak1	20.4988	1.7007	2.20476e-93	8.58178e-92	26.012
Fermt3	20.4255	1.10281	9.92651e-93	3.85206e-91	32.1204
Atp11b	20.3102	0.949924	1.04486e-91	4.0302e-90	39.5879
Myo1f	20.2568	2.89924	3.09422e-91	1.18811e-89	17.4923
Cd247	20.1776	1.56497	1.54092e-90	5.89026e-89	23.9223
Ptpn7	20.1634	1.96539	2.05278e-90	7.83519e-89	20.8242
Gatad2a	20.1455	1.38867	2.94773e-90	1.12176e-88	28.7155
Gimap8	20.0772	1.54253	1.16743e-89	4.42949e-88	24.5068
Dnajb6	20.0743	0.642051	1.23831e-89	4.69145e-88	53.8653
Hopx	20.0435	0.976178	2.30201e-89	8.69562e-88	37.2059
Mdh1	20.0055	0.70395	4.9276e-89	1.85042e-87	49.1159
Vasp	19.9933	0.774701	6.30328e-89	2.36354e-87	46.1201
Cotl1	19.9061	0.780885	3.60155e-88	1.3426e-86	44.2496
Rnaset2a	19.7736	1.07211	5.02297e-87	1.8509e-85	34.6485
Gnptab	19.7378	2.86847	1.02204e-86	3.75528e-85	18.0623
Cd44	19.6359	1.16185	7.62587e-86	2.77406e-84	28.014
Mkrn1	19.6271	0.893893	9.08041e-86	3.29849e-84	40.4209
Card19	19.5317	1.21955	5.90258e-85	2.11707e-83	31.6236
Ptpre	19.4485	1.6576	3.00173e-84	1.07062e-82	22.7093
Saraf	19.4188	0.623912	5.34968e-84	1.90274e-82	55.3705
Dnajc1	19.3647	1.49141	1.53243e-83	5.43535e-82	27.0788
Bambi	19.3476	1.40491	2.13672e-83	7.55771e-82	27.9702
Cap1	19.3074	0.952155	4.65788e-83	1.64298e-81	38.0096
Spty2d1	19.3024	1.14051	5.12651e-83	1.8033e-81	32.5004
Serpinb9b	19.2504	8.58633	1.40117e-82	4.92198e-81	13.9559
Stk24	19.1433	0.807592	1.10094e-81	3.82532e-80	43.2705
Cmc1	19.097	1.63018	2.67286e-81	9.22443e-80	25.0183
Padi2	19.0907	3.37278	3.0144e-81	1.03891e-79	15.5926
Rnf130	19.059	1.10615	5.53737e-81	1.89568e-79	32.9388
Jakmip1	19.0543	1.26361	6.0487e-81	2.06796e-79	26.4504
Lrrk1	19.0307	2.51611	9.49429e-81	3.24162e-79	17.9161
Cyfip2	18.9544	1.00527	4.06236e-80	1.37598e-78	32.778
Pdia3	18.8384	0.707326	3.65691e-79	1.22888e-77	46.7923
Prkcq	18.7509	1.60341	1.90255e-78	6.31868e-77	21.891
Gm37033	18.6746	0.939262	7.9717e-78	2.63385e-76	35.1308
Cript	18.5017	0.845967	2.00163e-76	6.52904e-75	40.6693
Atp1b3	18.3775	0.858523	1.98986e-75	6.41698e-74	39.6171
Zap70	18.3215	2.12359	5.575e-75	1.79107e-73	18.1792
Gpr171	18.222	1.24485	3.45529e-74	1.09631e-72	25.0621
Dpm3	18.2025	0.64884	4.9283e-74	1.55594e-72	48.9844
Cdc37	18.1717	0.787038	8.64082e-74	2.71464e-72	42.2183
Pdcd6ip	18.1608	0.98693	1.05546e-73	3.31182e-72	35.4231
Bcap31	18.1458	0.7315	1.38553e-73	4.33155e-72	44.1619
Ttc39b	18.1178	1.72864	2.30509e-73	7.18002e-72	21.5549
Esyt1	18.1088	0.86593	2.71652e-73	8.44101e-72	38.8718
H2-T22	18.0923	1.05852	3.66674e-73	1.13522e-71	31.682
Rnf138	18.0747	0.944731	5.03943e-73	1.55832e-71	34.97
Anxa1	18.0258	0.958525	1.22189e-72	3.75569e-71	32.325
Qrfp	17.9707	4.51966	3.30399e-72	1.01068e-70	13.6928
Plekhj1	17.9595	0.952281	4.04575e-72	1.23611e-70	35.0139
Mbd2	17.922	0.710823	7.93601e-72	2.41892e-70	45.141
Gm8995	17.8574	0.633361	2.53164e-71	7.67992e-70	50.2411
Mrpl33	17.821	0.617364	4.85412e-71	1.46905e-69	48.0929
Gm28875	17.812	2.35038	5.7024e-71	1.72169e-69	17.2439
Ybx3	17.7758	0.903453	1.08866e-70	3.27917e-69	36.1245
Glipr1	17.7293	1.79192	2.48989e-70	7.47348e-69	19.2459
Plaat3	17.6026	1.03339	2.35449e-69	7.00948e-68	31.9158
Jdp2	17.5229	1.94687	9.58089e-69	2.83907e-67	19.129
Itpkb	17.4289	0.734989	4.98239e-68	1.4713e-66	42.1599
Ppp1r18	17.4252	0.85701	5.31657e-68	1.56817e-66	37.3959
Ifitm10	17.3793	3.95702	1.18409e-67	3.47656e-66	13.7659
Acot7	17.2506	2.44885	1.10649e-66	3.20455e-65	16.9516
Usp48	17.2473	1.42685	1.17341e-66	3.39453e-65	24.3314
Ift20	17.2036	0.933351	2.49363e-66	7.18935e-65	35.1162
Os9	17.1254	1.37882	9.59246e-66	2.74394e-64	24.4776
Plscr1	17.0782	2.79384	2.15697e-65	6.11533e-64	15.2419
Sept6	17.0715	1.0222	2.41882e-65	6.84254e-64	30.2645
Vps28	17.0615	0.783164	2.8727e-65	8.10856e-64	40.1871
Chd7	17.059	0.881868	2.99545e-65	8.44571e-64	33.2603
Lta4h	17.0336	1.70559	4.62542e-65	1.30127e-63	21.3503
Gm38062	17.0268	1.26681	5.19466e-65	1.45821e-63	23.4692
Zfpm1	17.0132	2.52734	6.56021e-65	1.83751e-63	16.0018
S1pr4	17.0128	1.24769	6.59639e-65	1.84562e-63	23.9661
Sdcbp	16.9476	0.651219	2.00542e-64	5.56837e-63	45.8571
Nt5c	16.9119	1.05769	3.67769e-64	1.01895e-62	30.4545
Rnf157	16.8923	2.24456	5.12394e-64	1.41659e-62	16.2063
Tecpr1	16.8566	1.03283	9.38824e-64	2.58713e-62	30.3668
Sulf2	16.8215	3.07782	1.69822e-63	4.66472e-62	14.7742
Mef2a	16.8055	0.886871	2.22429e-63	6.10319e-62	35.9053
Acap1	16.6665	1.18953	2.29807e-62	6.19921e-61	23.9953
Hcls1	16.6556	0.903935	2.75608e-62	7.41907e-61	30.1622
Itgb7	16.6248	0.993092	4.60559e-62	1.23847e-60	28.3648
Pld3	16.6146	1.35422	5.46019e-62	1.46674e-60	22.8701
Dnajc3	16.6122	0.725219	5.68359e-62	1.52355e-60	40.83
Tram1	16.5699	1.01507	1.14984e-61	3.06939e-60	30.8198
Tmem37	16.5652	4.1648	1.24388e-61	3.31697e-60	13.3129
Arrb2	16.494	1.6983	4.05025e-61	1.07781e-59	19.0998
Cd27	16.3429	1.18324	4.88823e-60	1.28344e-58	23.9515
Isy1	16.3097	1.07514	8.42398e-60	2.20047e-58	27.7218
Mirt1	16.2993	1.53565	9.97955e-60	2.6015e-58	19.2459
Trdc	16.2038	3.9942	4.73769e-59	1.22381e-57	12.3776
Cggbp1	16.161	0.653399	9.50191e-59	2.43968e-57	44.878
Mcm6	16.1435	1.63099	1.26191e-58	3.22707e-57	19.5821
Ubash3b	16.0909	2.43217	2.95407e-58	7.50939e-57	15.0519
Abcb1b	16.0313	2.24502	7.7227e-58	1.95537e-56	16.6594
Tmem160	16.0172	0.788304	9.6851e-58	2.44258e-56	37.4982
Dock10	15.9713	0.744001	2.02661e-57	5.08603e-56	38.0243
Magoh	15.9459	0.650169	3.04076e-57	7.62367e-56	44.3811
Rhof	15.942	1.34458	3.2359e-57	8.10497e-56	20.8388
Atp8b4	15.9242	2.47371	4.30754e-57	1.0768e-55	14.6573
Dynll2	15.8394	0.978986	1.66327e-56	4.1336e-55	31.5359
Hpcal1	15.8305	1.63668	1.91745e-56	4.75606e-55	19.8889
Stk4	15.8154	0.72478	2.43666e-56	6.03806e-55	37.922
Tuba4a	15.7636	0.812482	5.53879e-56	1.36854e-54	35.3646
Inpp1	15.7326	1.54759	9.0359e-56	2.23045e-54	20.4881
Tnik	15.7178	1.70098	1.14135e-55	2.81193e-54	18.0915
Sell	15.6528	0.704644	3.1785e-55	7.77091e-54	36.3583
Nme1	15.588	0.670703	8.79074e-55	2.13491e-53	43.3582
Ptpn12	15.519	1.49075	2.58135e-54	6.22763e-53	22.1394
Lasp1	15.4478	1.29686	7.81129e-54	1.85995e-52	22.6363
N4bp1	15.445	1.20835	8.15662e-54	1.94036e-52	24.3168
Tab2	15.3577	0.947695	3.14721e-53	7.45219e-52	30.9806
Nans	15.3485	1.50587	3.62633e-53	8.5708e-52	20.225
Gm33104	15.3162	3.5842	5.96186e-53	1.39874e-51	12.363
Sephs2	15.3066	1.57176	6.91266e-53	1.62032e-51	19.9328
Slc20a1	15.2822	1.17193	1.00442e-52	2.3479e-51	24.6675
Tyk2	15.2411	2.16834	1.88779e-52	4.38878e-51	15.5487
Cmpk1	15.2308	0.896736	2.20737e-52	5.12241e-51	32.3835
Icam1	15.1968	0.837417	3.71295e-52	8.58511e-51	29.1247
Arhgap9	15.0767	1.30526	2.30469e-51	5.2859e-50	20.0058
Ndfip2	15.0208	1.0751	5.36161e-51	1.22204e-49	28.3648
Mien1	14.9387	0.940256	1.84496e-50	4.17901e-49	30.7906
Serpina3g	14.8917	3.21701	3.73113e-50	8.42155e-49	12.2023
Zdhhc18	14.8725	0.918971	4.97361e-50	1.11865e-48	28.3063
Nbeal2	14.8355	2.45799	8.642e-50	1.94031e-48	14.0435
Irf7	14.8179	1.53034	1.1229e-49	2.51232e-48	19.2167
Ifi47	14.7547	1.40102	2.86871e-49	6.39037e-48	19.4651
Cetn2	14.7334	0.986704	3.93323e-49	8.74648e-48	29.3146
Borcs7	14.7283	1.44695	4.24503e-49	9.42346e-48	22.5924
Gas7	14.6905	2.29555	7.41596e-49	1.6434e-47	13.8243
Gxylt1	14.6591	1.16966	1.17809e-48	2.60391e-47	23.44
Tulp4	14.6095	1.11132	2.44346e-48	5.37749e-47	27.2541
Sh2d1b1	14.5405	6.39634	6.70926e-48	1.46897e-46	10.6824
Tmem234	14.5144	0.590905	9.81718e-48	2.14577e-46	44.0888
Cd84	14.5057	1.00753	1.11463e-47	2.43419e-46	23.2208
Tiprl	14.3335	1.00305	1.35222e-46	2.9108e-45	28.0579
Heca	14.333	0.817428	1.36111e-46	2.92748e-45	31.9158
Eif4e2	14.3214	0.831325	1.60841e-46	3.45646e-45	32.3104
Kdm2b	14.3166	0.845962	1.72281e-46	3.69919e-45	28.9055
Rab8b	14.3132	1.08206	1.80871e-46	3.87713e-45	25.3398
Glipr2	14.3073	1.20486	1.96954e-46	4.21481e-45	22.2271
Riok1	14.2845	1.11079	2.73204e-46	5.84168e-45	23.8638
Gse1	14.2794	1.39704	2.94283e-46	6.28713e-45	18.9683
B4galt5	14.2624	1.49407	3.75139e-46	7.99453e-45	18.3691
Gna15	14.2584	2.76399	3.97439e-46	8.4627e-45	12.5384
Def6	14.2304	1.41551	5.93469e-46	1.25948e-44	18.223
Spata13	14.2266	1.22333	6.26841e-46	1.3292e-44	21.0872
Zfp52	14.1965	2.12461	9.63675e-46	2.0367e-44	14.5404
St3gal6	14.1303	1.41273	2.47218e-45	5.16933e-44	19.1875
Ppp3cc	14.1146	1.26786	3.08969e-45	6.44475e-44	19.4505
Ikzf3	14.0321	0.821425	9.91697e-45	2.05017e-43	25.2959
Aoah	14.0273	5.11181	1.06088e-44	2.18966e-43	10.5363
Fryl	14.0082	0.952813	1.38849e-44	2.85662e-43	27.9848
Nr3c1	14.0033	0.718931	1.48768e-44	3.05578e-43	36.4168
Pear1	13.9267	1.54852	4.36062e-44	8.89268e-43	19.7866
S1pr5	13.9101	6.45838	5.49681e-44	1.11741e-42	10.2294
Rab27b	13.876	4.46484	8.84981e-44	1.79474e-42	10.5509
Arpc4	13.776	0.61535	3.5562e-43	7.15521e-42	40.6255
Rnf166	13.7678	1.50091	3.97991e-43	8.00143e-42	19.0121
Dctn3	13.7384	0.697103	5.97895e-43	1.19546e-41	36.0807
Iqgap2	13.7119	1.63371	8.61206e-43	1.71657e-41	15.9433
Cbx4	13.7086	0.832801	9.01367e-43	1.79522e-41	31.4336
Sin3b	13.6974	0.591823	1.05281e-42	2.09521e-41	41.9407
Rac3	13.6887	4.64626	1.1864e-42	2.35924e-41	10.6824
Tex261	13.6793	1.02627	1.34941e-42	2.67923e-41	26.4358
Ptk2b	13.6668	0.748993	1.60344e-42	3.17866e-41	28.3648
H2-Q4	13.6401	0.698086	2.31136e-42	4.57142e-41	32.9095
Enpp4	13.6307	2.08681	2.62903e-42	5.19168e-41	15.1249
Ppm1g	13.5747	0.682085	5.66009e-42	1.10408e-40	36.7821
Prkca	13.5742	1.12308	5.69365e-42	1.10978e-40	21.0142
Gpc1	13.5695	3.0359	6.07296e-42	1.18282e-40	12.2607
Gnptg	13.5149	1.70923	1.27797e-41	2.47399e-40	16.8639
Bbc3	13.4976	1.24493	1.6153e-41	3.1223e-40	20.7657
Arhgap18	13.4749	1.67078	2.19914e-41	4.23802e-40	15.7679
Pogk	13.457	2.46603	2.80122e-41	5.37805e-40	13.8682
Smad3	13.3867	2.19722	7.23389e-41	1.38157e-39	13.8682
Fcho2	13.3773	0.96836	8.21062e-41	1.56461e-39	27.1811
Sqstm1	13.3566	0.666459	1.0834e-40	2.05991e-39	36.7675
Sertad2	13.3558	0.991481	1.09509e-40	2.08058e-39	26.3335
Dapk2	13.2916	3.05764	2.59002e-40	4.88456e-39	11.3839
Cdc42ep3	13.2003	0.924991	8.74334e-40	1.63805e-38	26.2166
Cd200r4	13.1941	4.78826	9.48569e-40	1.77582e-38	9.95178
Rab19	13.1515	3.00082	1.66845e-39	3.10307e-38	11.1355
Agtrap	13.1137	2.07958	2.74688e-39	5.09768e-38	14.4235
Eno1	13.0456	0.811574	6.72856e-39	1.23969e-37	30.323
Adamts10	13.0319	1.8351	8.05361e-39	1.48062e-37	15.1249
Evl	13.0122	0.77472	1.04303e-38	1.91343e-37	28.4817
Znrf2	12.9922	0.963921	1.35419e-38	2.47716e-37	25.4859
Ctsc	12.9548	0.84151	2.20733e-38	4.02338e-37	24.0099
Rab37	12.9162	2.65043	3.64939e-38	6.61885e-37	11.6469
As3mt	12.9097	1.9319	3.96602e-38	7.18294e-37	16.6009
Azi2	12.8563	1.19311	7.92938e-38	1.43104e-36	22.5924
Atp1a1	12.8534	0.634839	8.23455e-38	1.48506e-36	36.9282
Rasal3	12.8201	1.10267	1.26588e-37	2.27654e-36	19.4505
Golm1	12.7806	2.44099	2.10451e-37	3.77144e-36	12.1
B4galt1	12.7721	0.901641	2.34668e-37	4.2025e-36	28.1894
Ppm1j	12.6932	3.60334	6.44955e-37	1.143e-35	10.4925
Kif21b	12.6676	0.904924	8.93547e-37	1.57591e-35	22.4755
Nck1	12.6496	1.10781	1.12484e-36	1.97431e-35	21.701
Il10rb	12.5397	1.13637	4.52462e-36	7.8393e-35	20.5173
Dbf4	12.4997	1.14308	7.4954e-36	1.2899e-34	18.8368
Tbc1d2b	12.4929	2.36943	8.16627e-36	1.40253e-34	12.5384
Pdgfb	12.4497	1.78947	1.40315e-35	2.39538e-34	15.198
Cbl	12.4269	0.692932	1.86713e-35	3.1832e-34	33.0557
Sap30l	12.3712	1.06383	3.74006e-35	6.31318e-34	23.3962
Elmo2	12.3625	2.11608	4.17205e-35	7.03772e-34	13.7221
Mosmo	12.3479	1.37657	4.99828e-35	8.42591e-34	20.1228
1810058I24Rik	12.328	0.649355	6.40452e-35	1.07681e-33	35.5692
Pgm2l1	12.3023	1.24304	8.80337e-35	1.47625e-33	17.6385
Rnf125	12.2977	1.1602	9.32256e-35	1.56127e-33	19.4651
Vcpkmt	12.2601	2.40289	1.48345e-34	2.47464e-33	11.7638
Tapbpl	12.228	1.53236	2.20234e-34	3.65955e-33	15.4172
A630081D01Rik	12.2275	1.29383	2.21567e-34	3.6793e-33	16.1479
Txnrd1	12.2026	1.11468	3.01023e-34	4.9729e-33	22.8262
Ebp	12.179	1.04955	4.02016e-34	6.61568e-33	22.9285
Syne3	12.177	2.8332	4.12057e-34	6.77654e-33	10.7701
Ubac2	12.1599	1.00926	5.08417e-34	8.34516e-33	22.3002
Rap2b	12.1197	1.64704	8.30936e-34	1.35606e-32	15.2419
Nrgn	12.1035	1.95544	1.01149e-33	1.64758e-32	12.2169
Vopp1	12.0381	2.30884	2.24097e-33	3.63632e-32	12.1146
Elf4	11.9623	1.44235	5.60145e-33	9.0319e-32	15.4318
Myb	11.9484	1.4529	6.61586e-33	1.06541e-31	14.1166
Lcp2	11.8526	1.33689	2.08616e-32	3.32602e-31	15.3003
Cysltr2	11.8332	4.39567	2.62895e-32	4.1732e-31	9.08958
Cd160	11.7931	3.95015	4.23723e-32	6.70122e-31	9.20649
Haus3	11.7052	1.19938	1.19826e-31	1.87304e-30	17.5508
Nrip1	11.7018	0.851234	1.24706e-31	1.94813e-30	25.8805
Tfip11	11.6915	1.61942	1.40899e-31	2.19708e-30	14.4381
Nsmaf	11.6794	1.35908	1.62436e-31	2.52215e-30	16.7763
Runx2	11.6551	3.07829	2.16186e-31	3.33848e-30	9.87871
Lmo4	11.6356	0.660309	2.7162e-31	4.18947e-30	33.1141
Bex3	11.5983	0.797812	4.20209e-31	6.45405e-30	28.4232
Zcchc2	11.5966	1.28087	4.28945e-31	6.58428e-30	17.2001
Gfod1	11.5934	1.29414	4.45269e-31	6.82666e-30	16.747
Stk10	11.5428	0.932954	8.02533e-31	1.22017e-29	20.7804
Ankrd13a	11.5281	0.832906	9.52365e-31	1.44539e-29	25.0329
Polr2e	11.4525	0.679787	2.28569e-30	3.44443e-29	31.4482
Mmd	11.4504	1.44831	2.34194e-30	3.52711e-29	17.0539
Cks2	11.4453	0.849336	2.48236e-30	3.7364e-29	21.5403
Ube2e3	11.443	1.02225	2.54889e-30	3.83427e-29	22.6655
Mir142hg	11.4229	1.24275	3.21299e-30	4.82193e-29	15.4903
Cd226	11.4229	1.95895	3.215e-30	4.82212e-29	11.5739
Elmo1	11.3558	0.763468	6.94056e-30	1.03313e-28	24.273
Dennd1b	11.3366	0.925092	8.64455e-30	1.28304e-28	21.0726
Fnbp1	11.3286	0.73418	9.46761e-30	1.40357e-28	27.941
Nrbp1	11.3279	0.601373	9.54453e-30	1.41415e-28	34.707
Lpcat4	11.3036	2.42776	1.25977e-29	1.86435e-28	10.887
Akna	11.2609	0.998988	2.04584e-29	3.01895e-28	18.8075
Ccdc88b	11.2505	1.87289	2.30298e-29	3.39251e-28	11.8077
St3gal4	11.2435	1.99397	2.49439e-29	3.66393e-28	12.4507
Ccdc12	11.243	0.625115	2.50748e-29	3.68105e-28	33.3772
Fhl2	11.2351	4.33877	2.74159e-29	4.0178e-28	8.75347
Ndel1	11.2035	0.691037	3.92084e-29	5.72631e-28	31.0975
Cd28	11.1934	0.659497	4.39486e-29	6.40763e-28	23.5131
Nptn	11.1819	0.601433	5.00018e-29	7.28601e-28	34.4147
4930581F22Rik	11.1572	2.17797	6.60603e-29	9.60955e-28	11.4131
Usp12	11.1258	0.885358	9.39591e-29	1.36291e-27	24.2876
Baiap3	11.0918	4.07616	1.37561e-28	1.99086e-27	8.65118
Coro2a	11.0524	2.11785	2.13452e-28	3.07009e-27	10.8724
Crlf2	11.0088	0.867217	3.46479e-28	4.95277e-27	21.5987
Klra1	11.0006	3.96308	3.79791e-28	5.41683e-27	8.62195
Rap1gap2	10.9965	3.41274	3.97106e-28	5.66064e-27	9.11881
Stx11	10.984	1.67931	4.56484e-28	6.49259e-27	12.3045
Gramd1a	10.9715	0.743569	5.24231e-28	7.44374e-27	27.8387
Ly9	10.969	1.21615	5.38934e-28	7.64401e-27	15.1249
Trappc4	10.942	0.724703	7.25573e-28	1.02684e-26	29.3585
Sirt7	10.8684	0.876634	1.63107e-27	2.28806e-26	22.4171
Lrmp	10.8463	0.857258	2.07579e-27	2.90395e-26	18.9683
Stk32c	10.8339	4.38858	2.378e-27	3.31766e-26	8.34429
Prkx	10.8273	0.98428	2.55612e-27	3.56227e-26	21.0434
Mrpl9	10.8042	0.915417	3.28707e-27	4.57346e-26	22.9432
Gramd1b	10.7978	2.40933	3.52458e-27	4.89859e-26	10.361
Wdr95	10.7759	3.95944	4.47235e-27	6.19564e-26	8.44659
Tatdn2	10.7448	0.8848	6.26966e-27	8.67139e-26	22.6363
Gm50012	10.7229	2.1084	7.94863e-27	1.09698e-25	11.0332
Idnk	10.6568	0.720176	1.62159e-26	2.22593e-25	27.7656
Lamb3	10.6286	0.918947	2.19476e-26	3.00142e-25	17.5508
Abcb1a	10.601	2.80156	2.94925e-26	4.02246e-25	9.63028
Zdhhc20	10.5981	0.62962	3.04053e-26	4.14474e-25	29.9868
Rassf5	10.5418	0.989549	5.54552e-26	7.5154e-25	17.0685
B3gat3	10.5291	1.23955	6.34429e-26	8.57519e-25	17.96
Lpin2	10.5146	1.27604	7.39901e-26	9.99022e-25	14.8765
Nrarp	10.5041	0.912259	8.26964e-26	1.11422e-24	21.5695
Fam53b	10.5039	1.19951	8.29081e-26	1.11649e-24	18.4276
Nudt4	10.5004	0.62937	8.59888e-26	1.15676e-24	29.8846
Ern1	10.5002	2.82688	8.62095e-26	1.15911e-24	9.5426
Gpr160	10.4201	3.73939	2.00823e-25	2.66925e-24	8.51966
Sdf2l1	10.4198	1.40722	2.01358e-25	2.67498e-24	14.1605
Tnfsf12	10.355	1.27969	3.97349e-25	5.25408e-24	18.4422
Hes6	10.2699	1.18406	9.63059e-25	1.2617e-23	15.7241
Eif3j1	10.268	0.618205	9.82389e-25	1.2857e-23	32.3688
Lman2	10.2677	0.749346	9.85752e-25	1.28944e-23	26.3773
Rps6ka1	10.2306	1.63325	1.4465e-24	1.88443e-23	12.0123
Nt5c3	10.2302	1.18418	1.45271e-24	1.89156e-23	16.6155
Kif13b	10.2261	1.27733	1.51435e-24	1.96981e-23	15.9725
Tmem189	10.2185	0.850138	1.63875e-24	2.12622e-23	23.3523
Sike1	10.1955	0.936807	2.07761e-24	2.69152e-23	22.4317
Prkacb	10.1752	0.866182	2.55947e-24	3.30572e-23	24.4776
Jade2	10.1461	1.72874	3.44799e-24	4.44209e-23	11.8515
Cab39	10.1196	0.618057	4.52288e-24	5.80933e-23	31.6089
Clcf1	10.1048	1.05869	5.26264e-24	6.74932e-23	15.5633
Pkp3	10.0858	1.22727	6.38497e-24	8.16414e-23	13.7951
Racgap1	10.0473	2.0418	9.43822e-24	1.20141e-22	10.3756
Rbl2	10.0316	1.15085	1.10754e-23	1.4077e-22	17.0832
Raph1	10.0197	1.42658	1.24841e-23	1.5844e-22	15.7241
Ccng2	9.99269	0.858698	1.64071e-23	2.07609e-22	20.3712
Tubb2a	9.97548	0.654537	1.95163e-23	2.46708e-22	29.2854
4833407H14Rik	9.92179	1.77464	3.34681e-23	4.22032e-22	10.4194
AI662270	9.90664	0.914062	3.89508e-23	4.90684e-22	16.9516
Sms	9.90257	0.775996	4.05694e-23	5.10823e-22	22.6509
Ing2	9.9024	0.685568	4.06401e-23	5.11461e-22	27.9117
Casp8	9.90213	0.87128	4.07503e-23	5.12596e-22	20.6927
Lax1	9.89125	1.50077	4.54332e-23	5.71221e-22	12.1146
Plcxd2	9.85969	0.838363	6.2239e-23	7.79069e-22	18.6468
Cmas	9.84297	0.899436	7.35104e-23	9.18808e-22	21.2334
Plekha5	9.83383	1.47148	8.04939e-23	1.00462e-21	14.3797
Gm36723	9.81514	4.79844	9.68989e-23	1.20701e-21	7.40903
Rad54l2	9.80491	1.5552	1.07245e-22	1.33394e-21	12.8599
Arhgef18	9.78426	0.714815	1.31556e-22	1.63077e-21	23.6008
Ss18	9.76536	0.759074	1.58553e-22	1.96068e-21	24.9744
Nsd2	9.66452	0.998172	4.26631e-22	5.22271e-21	17.127
Tmbim4	9.65149	0.664701	4.84443e-22	5.92758e-21	28.9055
Mbp	9.62707	0.648622	6.14584e-22	7.49846e-21	19.2459
Tmem128	9.61247	0.721544	7.08286e-22	8.62113e-21	25.0037
Mad2l1bp	9.57565	0.922553	1.01216e-21	1.22905e-20	19.509
Adcy7	9.54949	0.947856	1.30336e-21	1.57443e-20	16.3525
Zbp1	9.52764	1.56619	1.60897e-21	1.93539e-20	11.2524
Pik3cd	9.49741	0.697556	2.15183e-21	2.57625e-20	20.9703
Arhgap25	9.46874	0.691612	2.83238e-21	3.37681e-20	20.0205
Crot	9.46833	1.60587	2.84363e-21	3.38864e-20	13.4152
Selenon	9.46696	1.78907	2.88098e-21	3.43155e-20	11.4862
Olfm1	9.44744	2.07212	3.47223e-21	4.11471e-20	11.0332
Nlrc3	9.43214	2.11161	4.01811e-21	4.75278e-20	9.26494
Ubr2	9.42306	0.699643	4.38144e-21	5.17059e-20	26.5965
Npc1	9.42247	1.24296	4.40599e-21	5.19715e-20	14.7158
Psd4	9.42048	1.18489	4.49021e-21	5.29406e-20	12.7722
Dcxr	9.38864	2.38436	6.07809e-21	7.14315e-20	9.55721
Chn2	9.34834	2.75391	8.90305e-21	1.03962e-19	8.82654
Klra14-ps	9.3403	8.41978	9.60576e-21	1.12117e-19	6.76604
Golga4	9.29669	0.755755	1.44883e-20	1.67955e-19	25.4713
Trim26	9.25713	0.649857	2.09999e-20	2.42123e-19	25.0329
Ctla2b	9.23583	4.04195	2.56294e-20	2.94306e-19	7.32135
Gimap1os	9.2305	1.58238	2.69374e-20	3.09188e-19	10.5509
Dhrs3	9.22157	1.2317	2.92791e-20	3.35613e-19	17.7115
Phactr3	9.15428	6.77394	5.47208e-20	6.23329e-19	6.69297
Rpa2	9.14703	1.06728	5.85229e-20	6.64863e-19	16.3817
Lsm8	9.12425	0.744983	7.22327e-20	8.18072e-19	26.1581
Gng2	9.08499	0.64356	1.03709e-19	1.16938e-18	20.2689
Mctp2	9.0802	1.782	1.08379e-19	1.21988e-18	9.70335
Gm14029	9.07495	3.71406	1.13725e-19	1.27725e-18	7.20444
Arhgef3	9.06526	0.955691	1.24303e-19	1.39483e-18	16.221
Sult2b1	9.03296	4.4797	1.67088e-19	1.86918e-18	6.92679
Gm43065	9.03205	2.08563	1.68482e-19	1.88395e-18	8.94345
Irf2bpl	9.01517	0.767983	1.96563e-19	2.19411e-18	24.536
Pxn	8.99701	0.965667	2.31951e-19	2.58574e-18	16.8932
Tinf2	8.97071	1.49796	2.94619e-19	3.27577e-18	11.9684
Usp25	8.93539	0.699271	4.05732e-19	4.49168e-18	25.0621
Cers2	8.87624	0.773767	6.91606e-19	7.61034e-18	24.273
Cited4	8.87566	3.24898	6.95172e-19	7.64629e-18	7.94973
Chrne	8.85271	3.43354	8.54175e-19	9.35496e-18	7.1606
Gm29243	8.84576	2.13642	9.09102e-19	9.948e-18	8.62195
Clnk	8.82905	6.86999	1.05571e-18	1.15325e-17	6.44454
Ssbp4	8.82817	0.89139	1.06406e-18	1.16187e-17	20.9996
Irak2	8.81087	0.959588	1.24177e-18	1.35304e-17	18.0476
Lsm1	8.80905	0.788894	1.26206e-18	1.37456e-17	21.4526
Gm42685	8.79408	2.38855	1.44229e-18	1.56686e-17	8.15432
Hip1r	8.7933	0.704201	1.45226e-18	1.57702e-17	19.1583
Ube2j2	8.75299	0.641176	2.07767e-18	2.25041e-17	26.6404
Gpd2	8.75165	0.893773	2.10247e-18	2.27631e-17	17.0685
Abcg1	8.75017	0.830683	2.13028e-18	2.30447e-17	17.2001
Trf	8.67682	1.35642	4.06996e-18	4.34214e-17	10.1564
Gm44292	8.66582	1.84049	4.48289e-18	4.77074e-17	9.23572
Sppl3	8.62626	0.984805	6.33889e-18	6.70685e-17	18.033
Npm3	8.6256	0.690132	6.37558e-18	6.74008e-17	24.463
Sept9	8.59453	1.05092	8.36032e-18	8.80916e-17	16.3817
Tmem126a	8.58306	0.923433	9.23795e-18	9.71245e-17	20.2397
Coro7	8.57648	1.14771	9.78179e-18	1.02605e-16	13.1521
Xdh	8.54717	1.34878	1.2614e-17	1.3145e-16	11.8077
Ttc7	8.53081	0.860855	1.45331e-17	1.5114e-16	18.0184
Gm4956	8.51992	5.33139	1.59657e-17	1.65703e-16	6.32763
Socs1	8.51117	0.938284	1.72185e-17	1.78487e-16	17.6385
Panx1	8.49118	1.42282	2.04553e-17	2.1144e-16	10.5655
Atp8b2	8.48993	1.09882	2.06757e-17	2.13632e-16	16.1625
Map7d1	8.46075	0.640196	2.65663e-17	2.73393e-16	26.2312
Unc119b	8.45927	1.11615	2.6906e-17	2.76666e-16	13.9851
Chka	8.45863	0.613564	2.70528e-17	2.7784e-16	26.8742
F2r	8.42994	1.82664	3.45841e-17	3.5391e-16	9.61567
Card11	8.40235	0.995984	4.3764e-17	4.46599e-16	13.1375
Elk3	8.34829	1.14785	6.926e-17	7.01738e-16	15.4026
Ide	8.30624	1.23732	9.87854e-17	9.94191e-16	15.2419
Ly6a2	8.26713	4.34007	1.37217e-16	1.37394e-15	6.38609
Casp3	8.24236	1.19235	1.6885e-16	1.68147e-15	12.7137
Fuca2	8.22124	1.7256	2.01409e-16	1.99637e-15	10.0248
Kcnip3	8.21353	5.74563	2.14775e-16	2.12391e-15	6.09382
Cdca7l	8.20446	3.10847	2.31632e-16	2.28795e-15	6.89756
Ube2j1	8.20183	0.654443	2.36757e-16	2.33678e-15	25.2959
Mtmr12	8.19566	1.12555	2.49214e-16	2.45688e-15	13.2252
Mgat5	8.18663	1.63324	2.68634e-16	2.6412e-15	9.93716
Fam184a	8.18008	4.88562	2.83657e-16	2.78677e-15	6.23995
Rab27a	8.15483	1.7448	3.49662e-16	3.42339e-15	9.70335
Lrrfip2	8.15108	0.94284	3.60684e-16	3.52861e-15	19.7136
Cwc25	8.12358	0.719073	4.52612e-16	4.40771e-15	21.9056
Gm43813	8.11889	0.729066	4.70457e-16	4.57801e-15	18.7783
Fbxo34	8.08649	1.04623	6.14085e-16	5.94848e-15	14.9057
Sema4c	8.01895	1.62721	1.0665e-15	1.02301e-14	10.7847
Mfsd6	8.00906	1.04498	1.15584e-15	1.1054e-14	14.2335
Cmklr1	8.00483	3.2421	1.1963e-15	1.14366e-14	7.04369
Dennd1c	8.00159	0.93152	1.22819e-15	1.17327e-14	13.0498
Grina	7.95859	0.662398	1.74017e-15	1.65432e-14	21.6133
Exosc3	7.95757	0.807099	1.75456e-15	1.66738e-14	18.6906
Dhrs7	7.95676	0.891578	1.76609e-15	1.67709e-14	19.772
7330423F06Rik	7.93782	2.74891	2.05774e-15	1.94898e-14	7.11676
Fcgr3	7.93054	1.8315	2.18201e-15	2.06363e-14	7.84744
Ptpn2	7.89657	0.795635	2.86687e-15	2.69737e-14	19.5382
Fam117a	7.88868	1.06125	3.054e-15	2.87132e-14	13.9559
Ube2g2	7.86535	1.12173	3.68069e-15	3.44533e-14	14.6427
Ppp1r9b	7.84808	0.959278	4.22463e-15	3.94293e-14	17.7115
Was	7.83107	0.797415	4.83747e-15	4.50669e-14	14.3797
Klhl6	7.83071	0.654994	4.85104e-15	4.51769e-14	18.2376
Ccdc71l	7.78097	0.991281	7.19691e-15	6.64908e-14	15.1103
Arrdc1	7.78014	1.1208	7.24446e-15	6.6906e-14	12.1438
Gprin3	7.77134	2.27791	7.76605e-15	7.15938e-14	7.97896
Dgkz	7.73654	0.764562	1.02161e-14	9.3842e-14	19.5674
A130048G24Rik	7.72888	1.35924	1.08493e-14	9.95156e-14	9.60105
Fcho1	7.71243	1.28849	1.23448e-14	1.12829e-13	9.83487
Muc1	7.66804	3.45258	1.74647e-14	1.58603e-13	6.1815
Arl2bp	7.64236	0.632081	2.1328e-14	1.93138e-13	25.2667
Pglyrp2	7.64035	1.97019	2.16634e-14	1.96106e-13	7.68669
Trdv4	7.6361	5.24997	2.23904e-14	2.02615e-13	5.67003
Gm37390	7.54591	1.09684	4.49129e-14	4.01875e-13	11.6177
Cym	7.52413	6.98575	5.30709e-14	4.72721e-13	5.49467
Efr3a	7.49016	0.710504	6.87923e-14	6.07677e-13	22.4463
Gm11713	7.47719	2.41214	7.59273e-14	6.70241e-13	6.91217
Sft2d2	7.47165	1.04552	7.91944e-14	6.97877e-13	14.365
Srgap3	7.45868	3.80128	8.73911e-14	7.68783e-13	5.97691
Stk26	7.45207	1.02387	9.18884e-14	8.06681e-13	13.0644
Cipc	7.44675	1.47181	9.567e-14	8.38727e-13	10.244
Lgals9	7.43573	0.822679	1.03988e-13	9.08849e-13	15.7533
D1Ertd622e	7.43333	0.730642	1.05897e-13	9.25214e-13	20.1958
Gbp8	7.43223	2.18768	1.06782e-13	9.32632e-13	7.18983
Cbx8	7.41046	1.73679	1.25863e-13	1.0933e-12	8.92883
Pop4	7.39559	1.15612	1.40786e-13	1.22004e-12	13.0644
Zcchc18	7.3727	2.178	1.67206e-13	1.44263e-12	6.95601
Mllt3	7.32964	0.898124	2.30774e-13	1.9804e-12	15.1834
Unc13d	7.32908	1.2605	2.31744e-13	1.98805e-12	9.74719
Fam102a	7.32627	0.790826	2.36655e-13	2.02882e-12	14.365
Smox	7.30583	1.68303	2.75561e-13	2.35999e-12	8.82654
Znrf3	7.29593	1.80845	2.96602e-13	2.53594e-12	8.44659
Chst12	7.25269	1.34483	4.08572e-13	3.4747e-12	12.0123
Commd7	7.21268	0.85697	5.48606e-13	4.62714e-12	17.6969
Zfp512	7.21013	1.44197	5.58976e-13	4.7115e-12	9.92255
Kcnj8	7.19611	1.60816	6.19527e-13	5.20643e-12	7.07292
Gm36738	7.16196	1.41048	7.95318e-13	6.67498e-12	9.14803
Gbp7	7.15395	1.1155	8.43174e-13	7.06967e-12	12.1584
Apobr	7.13408	2.21306	9.7437e-13	8.14566e-12	7.13138
Cenpq	7.08673	0.914993	1.37317e-12	1.13902e-11	12.5676
Cers6	7.05403	2.02065	1.73805e-12	1.43378e-11	7.33596
Nckap1l	7.05376	0.623111	1.74149e-12	1.43616e-11	15.9433
Cep250	7.04421	1.45502	1.8652e-12	1.53718e-11	9.65951
Nup50	7.02501	0.716046	2.14045e-12	1.75949e-11	18.3399
Ppm1h	7.01386	1.03222	2.31834e-12	1.90388e-11	11.6908
Rhoq	7.00321	0.885929	2.50164e-12	2.05046e-11	17.7408
Dnajb11	6.98318	0.704866	2.88582e-12	2.35779e-11	20.868
Baiap2	6.96524	1.07744	3.27836e-12	2.67339e-11	11.8515
Fkbp5	6.95495	1.34375	3.52682e-12	2.87233e-11	9.77641
Dnmt1	6.94642	1.06122	3.7466e-12	3.04745e-11	12.7722
Thy1	6.87708	0.638268	6.10911e-12	4.92678e-11	16.747
Insl6	6.87476	1.97623	6.20959e-12	5.00466e-11	6.95601
Ssh1	6.86026	0.976951	6.87334e-12	5.52742e-11	14.7888
Oxr1	6.85884	0.859848	6.94234e-12	5.57414e-11	16.5717
Pstpip1	6.83289	0.790824	8.32181e-12	6.64835e-11	12.7868
M6pr	6.83086	0.624658	8.44067e-12	6.73699e-11	22.4171
Slc9a9	6.80391	2.42234	1.01815e-11	8.08356e-11	6.41531
Sh3bp1	6.77764	1.2769	1.22151e-11	9.6741e-11	9.57183
Prdm1	6.77733	1.88192	1.22417e-11	9.68814e-11	8.37352
Ssna1	6.7765	0.727609	1.23118e-11	9.73864e-11	20.8388
Gm1966	6.77587	0.682469	1.23662e-11	9.77861e-11	14.0435
Zfp787	6.77531	1.00895	1.24142e-11	9.81357e-11	13.9559
Zfp53	6.7645	1.38772	1.33766e-11	1.05515e-10	8.84115
Arrdc4	6.75003	1.6792	1.47812e-11	1.16165e-10	9.16265
Rfxap	6.70959	0.590813	1.95168e-11	1.52584e-10	22.3002
Rnf43	6.69377	4.59322	2.17491e-11	1.6957e-10	5.07088
Cenpx	6.67739	0.593566	2.43232e-11	1.8912e-10	25.4421
Eya1	6.66726	3.21911	2.60623e-11	2.02335e-10	5.43621
Prr7	6.66152	0.820945	2.71004e-11	2.09948e-10	12.9329
Camk2b	6.66111	2.79451	2.71768e-11	2.10477e-10	5.83078
Sos2	6.63624	1.15818	3.2179e-11	2.47791e-10	12.6407
Slain1	6.63134	1.14731	3.32664e-11	2.55702e-10	9.27956
Nin	6.6172	0.700683	3.66078e-11	2.80627e-10	16.7032
Cln3	6.54021	1.37522	6.14332e-11	4.64665e-10	9.49876
Rnf115	6.53658	0.616167	6.29423e-11	4.75797e-10	20.6927
Pard6a	6.53431	1.37443	6.39055e-11	4.8265e-10	10.1418
Rnasel	6.51604	1.42121	7.21862e-11	5.42468e-10	8.37352
Abca2	6.48941	1.43722	8.61733e-11	6.44737e-10	9.60105
Glrx	6.48487	1.12848	8.88101e-11	6.63882e-10	11.2231
Lrrc8c	6.46239	0.716471	1.03063e-10	7.67509e-10	16.0456
Itgb1bp1	6.45179	0.900954	1.10539e-10	8.20793e-10	16.7178
Gm47662	6.41668	4.97952	1.39282e-10	1.02736e-09	4.80783
Nod1	6.41493	1.6052	1.40887e-10	1.0389e-09	8.31507
Cbfb	6.40158	0.630243	1.53779e-10	1.13168e-09	17.5508
Gab3	6.37646	1.99268	1.81222e-10	1.32829e-09	6.66374
Dpy19l1	6.36301	1.37621	1.97844e-10	1.44804e-09	9.90794
Fam189b	6.344	0.921924	2.23869e-10	1.63292e-09	12.2169
Isca1	6.32631	0.602346	2.51087e-10	1.82571e-09	21.8179
Prkd3	6.31327	0.809267	2.73205e-10	1.98091e-09	14.9934
2510039O18Rik	6.31175	0.891328	2.75904e-10	1.99992e-09	14.7012
Ddx39	6.29925	0.635301	2.99088e-10	2.1649e-09	18.0915
Tmsb15a	6.2897	8.28911	3.18083e-10	2.29783e-09	4.5594
Mical1	6.25852	0.745623	3.88644e-10	2.79258e-09	17.6385
Pik3cb	6.25648	2.25485	3.93755e-10	2.82851e-09	6.91217
Tespa1	6.23557	0.668889	4.50137e-10	3.22537e-09	12.7283
Psph	6.22409	1.19107	4.84369e-10	3.46386e-09	10.5217
Elovl7	6.21983	3.54086	4.97688e-10	3.55613e-09	5.08549
Atp6v0a2	6.20644	0.969445	5.42e-10	3.86519e-09	14.3358
Med30	6.19044	0.806564	5.99983e-10	4.26086e-09	17.4923
Phf1	6.17151	0.750492	6.76407e-10	4.78367e-09	17.0978
Gm10522	6.16542	5.57642	7.02949e-10	4.96726e-09	4.5594
Bspry	6.1571	2.53588	7.40883e-10	5.22377e-09	5.34853
Med10	6.15037	0.607367	7.7304e-10	5.4415e-09	21.4818
Nmi	6.14376	0.781172	8.05888e-10	5.66025e-09	14.8327
Gbp4	6.14208	0.984694	8.14487e-10	5.71908e-09	10.3463
Mlxip	6.12231	0.597842	9.22263e-10	6.4652e-09	18.3399
Tox	6.11813	1.29916	9.46798e-10	6.63355e-09	7.87666
Dipk2a	6.06981	1.4461	1.28063e-09	8.89694e-09	9.39646
Emid1	6.04818	1.50659	1.46492e-09	1.01387e-08	8.49043
Cd96	6.01331	1.59001	1.81773e-09	1.24926e-08	6.91217
Ormdl1	6.01245	1.01228	1.82736e-09	1.25554e-08	10.0541
Magohb	5.99256	1.02793	2.06566e-09	1.41471e-08	12.7137
Ggct	5.96242	0.924693	2.48524e-09	1.69571e-08	10.9017
4930453N24Rik	5.93866	0.801434	2.87354e-09	1.95543e-08	16.1625
Galnt7	5.9262	1.05874	3.10016e-09	2.10516e-08	11.3401
Ddx43	5.88529	4.23383	3.9735e-09	2.6797e-08	4.54479
Ormdl3	5.84554	0.824496	5.04926e-09	3.38554e-08	15.5195
Casp1	5.84357	1.12695	5.10925e-09	3.42487e-08	8.50504
Gm37452	5.81597	2.99654	6.0285e-09	4.0284e-08	5.26085
Cep83	5.80592	0.821008	6.40144e-09	4.27314e-08	14.0143
Igsf5	5.77814	5.10046	7.55328e-09	5.01975e-08	4.31097
Tmcc3	5.77363	0.962032	7.75833e-09	5.15468e-08	11.267
Car5b	5.74571	1.83154	9.15386e-09	6.04732e-08	6.70758
Nmb	5.74436	1.47742	9.2271e-09	6.09098e-08	7.49671
Slc25a33	5.71703	1.03322	1.08405e-08	7.11562e-08	11.72
Arl5a	5.7028	0.902335	1.17853e-08	7.71594e-08	13.9851
E230020A03Rik	5.6887	3.1643	1.28012e-08	8.36181e-08	4.99781
Sbf1	5.68711	0.763923	1.29208e-08	8.43348e-08	14.6427
Hist1h1e	5.67804	1.19443	1.36245e-08	8.87014e-08	8.69502
Aak1	5.63263	0.748962	1.77482e-08	1.14644e-07	15.9287
1700123O20Rik	5.63198	0.598452	1.78154e-08	1.15049e-07	20.7073
Vav1	5.62363	0.709153	1.86983e-08	1.20507e-07	11.3839
H2-T10	5.61863	0.980965	1.92475e-08	1.23953e-07	9.01651
AI467606	5.61045	0.791203	2.018e-08	1.29697e-07	10.624
Cmip	5.59548	0.627364	2.20009e-08	1.41045e-07	16.0602
Hs3st3b1	5.58419	1.74003	2.34792e-08	1.50221e-07	6.26918
Polr3k	5.57652	0.84534	2.45381e-08	1.56839e-07	14.482
Trappc8	5.57227	0.861502	2.51439e-08	1.60591e-07	13.4882
Gm37423	5.55141	1.49593	2.83377e-08	1.80313e-07	6.60529
Phf11b	5.5369	0.907771	3.07869e-08	1.95315e-07	9.52798
Ptpn4	5.50255	1.25201	3.74336e-08	2.36192e-07	9.7618
Abhd2	5.4987	0.725434	3.82598e-08	2.41287e-07	16.5863
Lgals3bp	5.49215	1.04778	3.97078e-08	2.5011e-07	10.4632
Dock5	5.47245	1.86784	4.43862e-08	2.78754e-07	7.11676
Fbxl14	5.47027	0.92952	4.49355e-08	2.82135e-07	11.2524
D10Wsu102e	5.46681	0.802508	4.58204e-08	2.87479e-07	12.626
Smc5	5.44598	0.736236	5.15205e-08	3.22609e-07	14.6427
Hdhd5	5.44455	1.51018	5.19358e-08	3.25076e-07	6.97063
Cemip2	5.43393	1.087	5.5126e-08	3.44595e-07	12.0269
Mpp6	5.42014	0.700461	5.95528e-08	3.71268e-07	14.4966
Batf	5.36758	0.912979	7.98014e-08	4.93057e-07	9.16265
Gm28791	5.36476	1.11879	8.10557e-08	5.00564e-07	8.50504
Plekhf1	5.35598	1.82291	8.50947e-08	5.24368e-07	7.30674
Prr5l	5.34753	2.27033	8.9165e-08	5.48656e-07	5.29008
Pcyt1a	5.34522	0.964103	9.0309e-08	5.55562e-07	13.7074
Setbp1	5.33821	1.12979	9.38692e-08	5.7677e-07	10.2294
Gm6637	5.31493	6.19939	1.06696e-07	6.52919e-07	3.9018
Lair1	5.28688	2.45536	1.2442e-07	7.5667e-07	4.82245
Cx3cr1	5.2562	2.5209	1.47065e-07	8.90153e-07	4.83706
Gm38340	5.24458	3.10831	1.56637e-07	9.45852e-07	4.61786
5830432E09Rik	5.23207	3.191	1.67624e-07	1.00981e-06	4.3402
Zbtb25	5.2233	1.01445	1.75758e-07	1.05742e-06	8.72424
Haus4	5.21084	1.23488	1.87991e-07	1.12799e-06	8.08125
Rgs3	5.20499	1.04419	1.94005e-07	1.16353e-06	12.5384
Gm28373	5.20013	1.41117	1.99152e-07	1.19272e-06	7.52594
Rttn	5.19428	1.83905	2.05511e-07	1.23023e-06	5.78694
Gm15518	5.19233	7.03753	2.0768e-07	1.24263e-06	3.78489
Topbp1	5.19149	0.624252	2.08619e-07	1.24766e-06	14.3943
Tada1	5.17758	0.959681	2.24782e-07	1.33963e-06	10.0248
Scamp3	5.17486	0.688798	2.28085e-07	1.359e-06	16.6155
Tmem173	5.14762	1.00867	2.63806e-07	1.56273e-06	8.89961
Fgd3	5.14407	0.808421	2.68852e-07	1.59189e-06	8.92883
Tnk2	5.11977	1.04183	3.05909e-07	1.8017e-06	11.5739
P2ry14	5.11691	2.03709	3.10578e-07	1.8271e-06	5.37776
Myo6	5.11317	1.46991	3.16795e-07	1.86111e-06	7.75975
Hmces	5.11166	0.616083	3.19347e-07	1.8748e-06	14.102
Tmsb15b1	5.06987	1.21678	3.98098e-07	2.31956e-06	6.85372
B230307C23Rik	5.0489	1.28562	4.44368e-07	2.5793e-06	7.71591
Hace1	5.03779	1.26562	4.70949e-07	2.72911e-06	7.87666
Rbbp8	5.00166	0.641484	5.68381e-07	3.27738e-06	15.0957
Slfn8	4.99215	1.00896	5.97122e-07	3.43614e-06	7.73053
Katnb1	4.99169	1.7964	5.98538e-07	3.44351e-06	6.1815
Gm5547	4.987	1.81375	6.13226e-07	3.52643e-06	5.40699
Cxcr3	4.97041	1.70673	6.68111e-07	3.82914e-06	5.33392
Mfng	4.96542	0.815917	6.85519e-07	3.92363e-06	10.4779
Nop9	4.95206	0.880307	7.34322e-07	4.19358e-06	10.8286
Rfc2	4.93337	0.61395	8.08231e-07	4.60332e-06	15.4318
Rora	4.9071	0.697624	9.24335e-07	5.24473e-06	15.4757
Trim36	4.88246	1.97324	1.04771e-06	5.92372e-06	5.6408
Ostm1	4.87049	0.995845	1.11322e-06	6.28856e-06	9.49876
Cenpl	4.8699	1.09308	1.11656e-06	6.30406e-06	7.89128
Cpne7	4.86147	4.04135	1.16519e-06	6.56912e-06	3.7995
Slc41a2	4.82788	2.74183	1.37993e-06	7.7303e-06	4.42788
Paip2b	4.82185	0.636274	1.42233e-06	7.95391e-06	13.5759
Rgs16	4.80254	2.02185	1.56668e-06	8.72682e-06	5.1001
Gm11346	4.80012	0.834614	1.58569e-06	8.825e-06	8.47581
Slc25a24	4.79813	1.43992	1.60156e-06	8.90748e-06	8.43197
Sik2	4.79704	0.62736	1.61028e-06	8.9521e-06	16.0164
Slc2a3	4.78222	0.743212	1.73369e-06	9.6048e-06	12.1438
Tmem163	4.77293	0.892109	1.81561e-06	1.00369e-05	7.35058
Gm10130	4.76471	2.07024	1.89129e-06	1.04417e-05	4.91013
4833403J16Rik	4.7483	1.56442	2.05131e-06	1.12813e-05	5.65541
Cracr2a	4.74367	2.11751	2.09879e-06	1.15375e-05	4.64708
Gm37510	4.69606	1.17698	2.65223e-06	1.44539e-05	6.76604
Uimc1	4.67889	0.616223	2.88428e-06	1.56503e-05	17.1708
S1pr2	4.66622	2.09871	3.06795e-06	1.66046e-05	5.1001
Tshz3	4.66263	2.32068	3.12191e-06	1.68788e-05	5.17317
Gm43336	4.65473	0.887988	3.244e-06	1.75092e-05	9.19187
Xrn1	4.63677	0.660289	3.53895e-06	1.90529e-05	15.7679
Gm43647	4.63388	6.02452	3.58878e-06	1.9305e-05	3.40494
Zfp398	4.63328	0.710033	3.59915e-06	1.93567e-05	10.6971
Sh2d3c	4.63241	0.973671	3.61426e-06	1.94298e-05	8.66579
Slc26a11	4.62697	1.31745	3.71062e-06	1.9906e-05	6.48838
Cdk5rap3	4.61837	0.854972	3.86774e-06	2.07228e-05	12.1876
Pxylp1	4.60823	2.31815	4.06105e-06	2.17221e-05	4.64708
Pitpnm1	4.59521	0.736911	4.32321e-06	2.30761e-05	13.196
Gsdmd	4.59328	0.789079	4.36339e-06	2.32824e-05	9.73257
Nprl2	4.59126	0.924069	4.40581e-06	2.34924e-05	9.30878
Slfn10-ps	4.57294	2.47376	4.80938e-06	2.55432e-05	4.20868
Fbxw7	4.55745	0.785596	5.17782e-06	2.73749e-05	11.9538
Mast3	4.5356	0.826155	5.74405e-06	3.01937e-05	8.87038
Gm44667	4.52935	1.43193	5.91666e-06	3.10564e-05	5.97691
Dcaf5	4.51422	1.04519	6.35516e-06	3.32557e-05	9.16265
Paxx	4.49699	0.781814	6.89227e-06	3.59853e-05	12.0561
Khdc1c	4.46984	10.1234	7.82787e-06	4.06709e-05	3.22958
Glmp	4.45939	0.658632	8.21928e-06	4.26266e-05	16.4986
Scd2	4.45265	0.646346	8.48184e-06	4.39022e-05	14.9496
2310033P09Rik	4.4443	0.662703	8.81801e-06	4.55638e-05	14.8327
Gm37760	4.42677	0.90087	9.56526e-06	4.92971e-05	8.82654
Ehbp1l1	4.42201	0.601624	9.77854e-06	5.02849e-05	19.3775
Rundc3b	4.41644	2.18298	1.0034e-05	5.15262e-05	4.28175
Pim2	4.41188	1.04811	1.02476e-05	5.25807e-05	7.29212
Tcirg1	4.40936	0.903416	1.03678e-05	5.31654e-05	9.46953
Plscr4	4.40551	1.68526	1.05535e-05	5.40851e-05	6.07921
Ap3s1	4.37978	0.66655	1.18798e-05	6.05302e-05	14.3797
Ddx28	4.37823	1.99652	1.19645e-05	6.09498e-05	4.89551
Rap2a	4.36775	1.07806	1.25533e-05	6.3873e-05	10.624
Tspan5	4.33917	1.29487	1.43024e-05	7.23554e-05	6.86833
Creld2	4.33842	0.840179	1.43511e-05	7.25585e-05	11.2378
Sh2b1	4.3124	0.760605	1.61495e-05	8.11378e-05	12.2899
Capza1	4.28917	0.626822	1.79345e-05	8.96479e-05	13.6782
Syce2	4.24576	1.48562	2.17858e-05	0.000108117	5.34853
Gyg	4.23949	0.858822	2.2403e-05	0.000111094	13.2106
Pqlc3	4.23078	1.55099	2.32878e-05	0.000115281	5.81616
Ppp2cb	4.21613	0.588813	2.48532e-05	0.000122673	17.6969
Mettl26	4.20808	0.670871	2.57548e-05	0.000126903	14.8473
Arap3	4.20098	1.04381	2.65758e-05	0.000130772	6.75142
Sptlc2	4.18388	0.604488	2.86576e-05	0.000140422	15.0519
Fam49a	4.17538	0.794624	2.97486e-05	0.000145489	9.51337
Acss2	4.16863	1.16515	3.06433e-05	0.000149607	7.58439
Tsr3	4.14759	0.971515	3.35992e-05	0.00016329	8.89961
Cdk14	4.13489	1.38178	3.55132e-05	0.000172199	7.7013
Mogs	4.13367	0.842128	3.57019e-05	0.000173048	8.98729
Ipcef1	4.12776	0.633832	3.6631e-05	0.000177149	8.82654
Gm45343	4.12	0.907459	3.78868e-05	0.000182946	8.27123
Naip5	4.11692	2.60303	3.83973e-05	0.00018527	3.69721
Sfxn3	4.11348	0.880384	3.89743e-05	0.000187913	11.1355
Ogfod2	4.10794	1.07516	3.99211e-05	0.000192296	7.97896
Fzd5	4.10756	1.0529	3.99869e-05	0.000192541	8.41736
Agpat2	4.09295	0.619452	4.25911e-05	0.000204695	8.76808
Ttc39c	4.08317	2.53826	4.44247e-05	0.000213147	3.9018
Top2a	4.07272	1.2891	4.64676e-05	0.000222615	4.95397
Gm36933	4.0426	0.959096	5.28612e-05	0.000251783	6.97063
Pik3cg	4.03105	1.0031	5.55277e-05	0.000263893	6.1815
Col4a3bp	4.0216	0.677743	5.78049e-05	0.000274359	15.0519
Mmgt2	4.02068	1.32996	5.80308e-05	0.000275227	7.20444
Klhl25	4.02059	1.66082	5.80524e-05	0.000275278	5.68464
Pigs	4.00159	0.979926	6.29181e-05	0.000297303	8.0228
Gm43411	3.96779	1.04286	7.25421e-05	0.000340764	5.87462
Parp8	3.95	0.780874	7.81518e-05	0.00036604	9.79103
Gm17745	3.94175	2.22505	8.08878e-05	0.000378369	3.84334
Tmem171	3.92474	5.34351	8.68224e-05	0.000404575	2.96654
Ppil2	3.91574	0.630931	9.01263e-05	0.000418902	14.3797
Cenpw	3.90904	1.02574	9.26638e-05	0.000430462	6.78065
A630072M18Rik	3.90623	1.19208	9.37487e-05	0.000435106	6.00614
Gm38126	3.90117	1.07611	9.57275e-05	0.000443807	6.02075
Gm4070	3.86041	1.74144	0.000113198	0.00052065	4.53018
Ccdc117	3.84726	0.708813	0.000119445	0.000548001	10.5802
Elovl6	3.83435	1.04637	0.000125896	0.000576256	6.66374
Lzts1	3.83256	3.10737	0.000126819	0.000580167	3.31726
Plod2	3.82054	1.42287	0.000133161	0.000608313	7.01447
Hist1h4c	3.79793	1.44324	0.000145909	0.000663701	4.67631
Vamp1	3.79176	0.950445	0.000149582	0.000679443	6.12305
Capn1	3.78659	0.709134	0.000152728	0.000692502	10.9747
Pea15a	3.77872	0.730305	0.000157638	0.000713499	12.3776
I730030J21Rik	3.77439	0.968875	0.000160399	0.000725484	5.53851
Tmem151a	3.77418	4.89628	0.000160534	0.000725967	2.90808
Ss18l2	3.74351	0.635067	0.000181469	0.000817025	15.9141
Abcb9	3.73129	0.859238	0.0001905	0.000854975	9.13342
Stard4	3.71746	0.737562	0.00020124	0.000900648	9.63028
Flt3l	3.6629	1.06737	0.000249376	0.0011041	6.6199
Spast	3.65643	0.711304	0.00025575	0.00112959	11.0624
Cuedc1	3.65233	0.904338	0.000259868	0.00114678	12.4068
Stxbp2	3.65186	0.628615	0.00026035	0.00114831	8.69502
Hist1h3a	3.63217	1.8229	0.000281043	0.00123469	3.9018
Ndnf	3.62723	3.38829	0.000286479	0.00125749	2.99576
Gm31597	3.61694	2.00089	0.000298107	0.00130472	3.60953
Ahsa2	3.61478	0.659514	0.000300606	0.00131476	14.4673
Sfi1	3.61296	1.06279	0.000302727	0.00132358	6.26918
Nlrc5	3.57738	0.814135	0.00034705	0.00150783	7.04369
Tex2	3.57139	1.04772	0.000355088	0.0015404	8.28584
Gm37645	3.56714	1.32096	0.000360905	0.00156431	4.45711
Ddx10	3.56377	0.610279	0.000365563	0.00158369	12.6699
Mtmr1	3.54308	0.94343	0.000395478	0.00170578	7.75975
Stk39	3.53741	1.1855	0.000404073	0.00174109	6.80988
Tradd	3.53408	0.834595	0.000409198	0.00176139	8.37352
Hgsnat	3.52619	1.08317	0.000421581	0.00181256	7.97896
Slc2a1	3.52492	0.648822	0.000423616	0.0018207	10.9017
Cgas	3.48336	1.37901	0.000495171	0.00210945	4.98319
Gm33782	3.47605	5.55578	0.000508856	0.00216522	2.57197
Etaa1	3.47273	0.790847	0.000515197	0.00219038	7.93512
Gm48114	3.46651	2.96549	0.000527253	0.0022394	2.93731
Crtam	3.46432	2.52674	0.000531576	0.00225701	3.15651
Gfi1	3.46296	1.64513	0.000534267	0.00226806	3.85796
Asrgl1	3.45685	0.89443	0.000546536	0.00231746	7.65746
Gm45342	3.44135	0.781878	0.000578809	0.00244821	7.24828
Acsl5	3.44111	0.680741	0.000579328	0.00245	11.8515
Kcnk5	3.42381	1.69762	0.00061749	0.00259978	3.75566
C730045M19Rik	3.40517	1.00773	0.000661218	0.00277372	5.75771
Abca7	3.40077	0.643027	0.000671957	0.0028152	9.30878
Limk1	3.36827	1.55982	0.000756428	0.00314692	4.50095
B930036N10Rik	3.36771	0.811772	0.000757964	0.0031528	6.86833
Scfd2	3.36637	1.55093	0.000761644	0.00316605	4.47172
Prkab1	3.36328	0.794176	0.000770215	0.00320073	9.27956
Ncald	3.35278	1.35669	0.000800045	0.00331651	7.33596
BC035044	3.34607	1.79657	0.000819657	0.00339231	3.47801
Btbd11	3.34127	1.62905	0.000833973	0.00344487	4.06255
Pot1b	3.3395	0.960769	0.000839291	0.00346572	6.21073
Wbp1l	3.33411	0.836208	0.000855738	0.00353192	10.361
Gm20069	3.3173	2.26509	0.000908915	0.00374234	3.15651
Ezh2	3.3167	0.64468	0.000910872	0.00374919	9.5426
E2f4	3.30942	0.612653	0.00093489	0.00384187	12.0561
Atg5	3.30343	0.68045	0.000955099	0.00391987	12.1146
Emc8	3.29874	0.710287	0.000971181	0.00398098	13.4882
Wdfy1	3.29149	0.863151	0.000996595	0.00407579	9.7618
Soat2	3.2909	4.28712	0.000998674	0.00408364	2.52813
Reps1	3.28069	0.645685	0.00103553	0.00422692	11.8077
Ppif	3.2645	0.763916	0.00109656	0.00446107	7.74514
Ptger4	3.25801	0.666501	0.00112196	0.00455923	9.55721
Fcrl6	3.22556	7.96571	0.00125726	0.00507768	2.33816
Dbr1	3.22466	0.678344	0.00126121	0.00509284	9.25033
Tmprss6	3.20793	7.12718	0.00133692	0.00538581	2.33816
Calhm2	3.20497	1.02344	0.00135079	0.00543395	6.03536
Inpp5b	3.2016	1.02284	0.00136668	0.00549702	7.11676
Cbarp	3.18274	0.966787	0.0014589	0.00584406	6.29841
9630010A21Rik	3.16981	1.34584	0.00152538	0.00608558	4.54479
Med20	3.16444	0.704817	0.00155384	0.00619139	8.76808
Alg5	3.15798	0.649474	0.00158868	0.00632234	13.1083
Rgs14	3.15742	0.771154	0.00159173	0.00633348	5.87462
Cdkn2c	3.12955	0.944477	0.00175072	0.00693268	8.09586
Taf4	3.12865	0.800537	0.00175613	0.00695087	8.79731
Rasgef1a	3.12823	3.1244	0.00175863	0.00695861	2.6012
Hps6	3.1245	1.61523	0.00178107	0.00704304	3.98948
Naip2	3.1005	2.17448	0.00193196	0.00760119	3.11267
Auh	3.09789	0.689348	0.00194907	0.00766115	12.6114
Cdyl	3.07369	0.890235	0.00211429	0.00828385	8.38813
Eya2	3.07166	2.26774	0.00212871	0.00833395	2.96654
Cyb5r4	3.05731	0.633526	0.00223335	0.00872229	12.6699
Lockd	3.04388	0.84776	0.00233549	0.00910312	5.3193
Agap2	3.03327	1.23076	0.0024192	0.00941076	4.03332
Tbc1d10b	3.00233	0.592534	0.00267921	0.0103654	11.53
Dhrs11	2.99185	1.52805	0.00277288	0.0107068	3.94564
Tmem62	2.98678	1.12048	0.00281931	0.0108696	4.95397
Atg7	2.97231	0.837972	0.00295564	0.0113508	7.97896
Jak3	2.97037	1.15307	0.00297439	0.0114161	4.72015
Osm	2.95668	1.07725	0.00310976	0.0118944	3.96025
Aven	2.95553	0.790463	0.00312127	0.0119331	8.75347
B4galt7	2.93507	0.97933	0.00333473	0.0127017	5.49467
Susd1	2.93438	1.20248	0.00334213	0.0127261	3.91641
Cdc14a	2.9341	0.792382	0.00334513	0.0127356	7.13138
Snhg5	2.9313	0.740399	0.00337543	0.0128376	7.51133
Mag	2.92843	2.40392	0.0034068	0.012953	2.55736
Ulbp1	2.92249	1.88549	0.00347241	0.0131868	3.12728
Gm13622	2.91433	1.07685	0.00356457	0.0135187	4.6617
Gm9844	2.91132	0.856139	0.00359902	0.0136372	5.59696
BC064078	2.89292	2.22082	0.0038168	0.0144005	2.80579
Sigirr	2.85665	0.878206	0.00428139	0.0160398	5.77232
Socs7	2.85107	0.627766	0.00435722	0.0162905	10.4925
Ust	2.85092	2.03205	0.00435932	0.016296	3.09806
Ppp1r3b	2.84359	1.47607	0.00446083	0.0166511	5.4216
Ap1g2	2.83857	0.723081	0.00453166	0.0168908	6.32763
1700020L24Rik	2.83671	3.57698	0.00455807	0.0169819	2.32354
Vps26b	2.83145	0.980526	0.00463371	0.017236	7.24828
Mcm2	2.82717	0.722411	0.00469616	0.0174506	6.21073
Il12rb1	2.82224	3.18086	0.00476894	0.0176953	2.33816
Alad	2.81573	0.931759	0.00486669	0.0180397	7.29212
Hacd3	2.80952	0.910956	0.00496154	0.018362	6.16689
6530402F18Rik	2.80311	1.77773	0.0050612	0.0187011	3.21496
Gm43566	2.79657	2.66185	0.00516481	0.0190597	2.63043
Tbc1d22b	2.79149	1.07373	0.00524665	0.0193499	5.49467
4930522L14Rik	2.78798	0.943143	0.00530371	0.0195435	5.4216
Hid1	2.78563	1.59186	0.0053423	0.0196715	3.5803
Gm37470	2.78337	1.36117	0.00537967	0.0197949	3.46339
Evi2	2.77655	1.03409	0.00549398	0.0201922	4.22329
Vps51	2.76692	0.731119	0.00565887	0.0207595	6.97063
Mis18a	2.74742	0.86354	0.00600669	0.0219724	5.97691
Spaca9	2.70353	2.88154	0.00686063	0.0248303	2.32354
Zscan2	2.70317	1.35371	0.00686817	0.02485	3.96025
Gm42908	2.70176	0.781342	0.00689734	0.0249485	5.90384
Exoc2	2.69354	0.756609	0.00706973	0.0255323	7.83282
Ccng1	2.68492	0.642451	0.00725467	0.0261559	11.5008
H2-Q5	2.67399	1.01895	0.00749553	0.0269628	4.35482
Slc37a3	2.65567	0.888828	0.00791508	0.028353	6.19611
Mfsd10	2.64289	0.591491	0.00822019	0.0293555	9.84948
Gm38190	2.63678	1.09627	0.00836964	0.0298618	4.15023
Tars	2.63658	0.64485	0.00837467	0.0298738	10.6824
Gm43761	2.62829	0.839355	0.00858163	0.0305354	4.93935
Fen1	2.62445	0.708685	0.00867899	0.0308647	5.50928
A930006K02Rik	2.62175	1.34332	0.00874807	0.0310801	3.44878
Mlx	2.61461	0.773632	0.00893286	0.0316882	10.3171
Galnt12	2.60819	0.746528	0.00910213	0.032251	5.04165
Chst11	2.60703	1.22451	0.00913311	0.0323536	6.22534
Prmt9	2.59821	0.862264	0.00937122	0.0331283	6.31302
Hist1h4i	2.59191	0.700129	0.00954446	0.0336663	6.54684
Gm48670	2.58792	0.902931	0.0096556	0.0340301	4.42788
Fbxl6	2.5805	0.603622	0.0098656	0.0347224	9.19187
Gm43753	2.57499	0.810564	0.0100243	0.0352228	4.77861
Msh2	2.57407	0.689582	0.0100511	0.0353071	8.25661
Khdc1b	2.56507	8.6815	0.0103156	0.0361667	1.85591
Rpl27a-ps1	2.56442	5.32694	0.0103347	0.0362189	1.91437
A930024E05Rik	2.54504	0.684497	0.0109267	0.0381472	5.37776
Mvb12b	2.54476	0.951346	0.0109353	0.0381669	6.78065
Nfyb	2.53983	0.614578	0.0110906	0.0386615	11.983
Gm37529	2.53952	1.02985	0.0111004	0.0386797	3.91641
Zfp410	2.53794	0.629318	0.0111507	0.0388498	8.16893
Smpd5	2.53718	2.40001	0.011175	0.0389131	2.42584
Gm44152	2.53385	1.04049	0.0112818	0.0392685	4.22329
Ly75	2.5338	0.992394	0.0112832	0.0392685	4.06255
Parvg	2.52578	0.627017	0.011544	0.0400781	5.27546
Dnmt3b	2.52116	1.28804	0.0116969	0.040554	3.6826
Mex3b	2.51078	0.769744	0.0120465	0.0416754	5.58235
Cnot11	2.48624	0.69943	0.0129101	0.0444288	8.72424
Gba	2.47095	0.910293	0.0134755	0.0462127	5.40699
Gm36638	2.46517	1.8162	0.0136949	0.0469338	2.63043
Gm15232	2.45196	1.72652	0.0142081	0.0485429	2.61581

## Sheet: EC
names	scores	logfoldchanges	pvals	pvals_adj	percentage_of_expressed
Ly6c1	116.161	7.42536	0	0	92.6623
Fabp4	115.824	6.67835	0	0	98.6627
Egfl7	112.967	8.45272	0	0	89.4774
Ifitm3	112.469	5.17746	0	0	96.34
Cavin2	109.933	7.06016	0	0	88.0169
Tm4sf1	109.489	5.58658	0	0	90.6563
Slc9a3r2	109.335	7.23768	0	0	87.1547
Ptprb	108.767	9.45923	0	0	85.8349
Ly6a	108.636	5.02671	0	0	92.5743
Cav1	108.316	5.10993	0	0	88.8087
Cdh5	108.249	9.00927	0	0	85.5182
Flt1	106.661	9.46231	0	0	84.1633
Ramp2	105.874	6.8794	0	0	84.9023
Cldn5	101.543	8.60779	0	0	80.4857
Cd36	101.335	6.79741	0	0	81.5942
Pecam1	101.126	4.585	0	0	86.6972
Epas1	99.9562	4.25174	0	0	87.577
Timp3	99.9408	4.23141	0	0	90.0405
Id1	99.5948	4.70392	0	0	85.747
Cst3	97.6975	3.41925	0	0	96.7975
Ifitm2	97.4429	3.89792	0	0	89.583
Adgrf5	97.4061	7.34329	0	0	77.6351
Eng	97.18	6.14121	0	0	78.726
Mgll	97.0078	4.82953	0	0	82.1925
Esam	96.1295	4.56524	0	0	81.2071
Hspb1	95.316	4.38286	0	0	91.413
Gng11	95.3072	3.99146	0	0	87.3306
Slfn5	94.2718	5.67979	0	0	77.7054
Cd81	94.0384	3.25209	0	0	90.6563
Podxl	94.0219	8.60642	0	0	74.3797
Sptbn1	93.6782	3.06716	0	0	89.4598
Sparc	93.0957	3.98776	0	0	91.0435
Ltbp4	91.67	5.88163	0	0	74.978
Crip2	90.6344	3.58638	0	0	85.4302
Klf4	90.4278	3.41104	0	0	89.0727
Cavin1	89.8048	3.57784	0	0	87.1195
Clic4	89.519	3.34292	0	0	83.8993
Cd93	89.3121	5.70697	0	0	72.8313
App	89.255	3.87539	0	0	79.4123
Aplp2	88.9403	3.09206	0	0	85.6766
Kitl	88.5745	4.7943	0	0	74.3621
S100a13	88.3131	2.84753	0	0	87.9993
Adamts1	87.3239	3.82279	0	0	83.0899
Cav2	86.63	4.71209	0	0	72.5321
Itm2b	86.4072	1.92269	0	0	95.3546
Tcf4	85.9628	3.06619	0	0	85.9757
Cxcl12	85.4513	5.56233	0	0	70.9133
Icam2	85.4509	4.60429	0	0	72.884
Jun	85.433	3.41406	0	0	90.9379
Calm1	85.2394	1.54969	0	0	96.7799
Mmrn2	84.9137	7.89808	0	0	67.3236
Ecscr	84.5478	6.91799	0	0	67.5172
Egr1	84.3838	3.36659	0	0	87.9641
Cdkn1a	83.9762	3.4957	0	0	80.4505
Sox17	83.7362	9.39002	0	0	66.0743
Ybx1	83.6662	1.84549	0	0	93.1902
Cyyr1	83.4473	8.89068	0	0	65.9159
Ier3	83.1789	3.69071	0	0	77.723
Palmd	82.175	7.50582	0	0	65.3
Bst2	81.8762	3.47386	0	0	76.896
Tie1	81.7668	7.9961	0	0	64.7721
Ehd2	81.7082	3.40586	0	0	76.5089
Iigp1	81.3974	6.76429	0	0	65.4936
F11r	81.245	5.59542	0	0	66.215
Jam2	81.2113	7.77922	0	0	64.4026
Nrp1	80.9628	5.00155	0	0	67.482
Atox1	80.8196	2.59927	0	0	86.3452
S100a16	80.8153	4.7865	0	0	67.7635
Afdn	80.7585	5.84021	0	0	65.5288
Tinagl1	80.6646	3.41346	0	0	79.1131
Rasip1	80.6383	7.78569	0	0	63.9451
Gpihbp1	80.0669	8.32021	0	0	63.5404
Id3	80.044	3.06591	0	0	89.6006
Cd200	79.9028	3.69549	0	0	72.5497
Sox18	79.6998	6.92728	0	0	63.6812
Hspa1a	79.6228	3.70839	0	0	74.2038
Myl12a	79.4828	2.17456	0	0	87.4186
Fabp5	79.3343	4.73686	0	0	68.133
Tspan7	78.9997	5.0279	0	0	65.388
Rflnb	78.8007	4.02948	0	0	70.0334
Gnai2	78.3705	1.70417	0	0	92.0113
Sgk1	78.1154	3.77869	0	0	70.5965
Tcf15	77.7218	3.83083	0	0	69.8223
Fermt2	77.606	3.15839	0	0	76.6848
Ece1	77.533	4.5851	0	0	65.4936
Adgrl4	77.4265	8.19188	0	0	61.2881
Atf3	77.2248	3.51226	0	0	79.0076
Isg15	77.0064	3.84891	0	0	71.0892
Uaca	76.6739	5.96317	0	0	62.0095
Apold1	76.6255	4.97999	0	0	64.0683
Rbp7	76.2602	8.18775	0	0	60.5138
Rhoc	76.2052	3.1661	0	0	73.3415
Emp1	75.9659	4.80924	0	0	64.0507
Plpp3	75.7757	3.22606	0	0	73.7815
Anxa3	75.4879	4.28459	0	0	64.8249
Col4a1	75.362	3.13994	0	0	75.8578
Luzp1	75.2227	3.33883	0	0	69.7167
Gnas	75.0385	1.52446	0	0	95.425
Lims2	74.8347	4.05171	0	0	65.388
Ccn1	73.9113	3.69711	0	0	68.0802
Adam15	73.5074	4.54596	0	0	62.5198
Gadd45g	72.8504	3.06124	0	0	76.3329
Laptm4a	72.4893	2.41145	0	0	79.5003
Pim3	72.4885	2.95978	0	0	72.6201
Fos	72.2965	2.74431	0	0	87.9289
Clic5	72.1716	6.05507	0	0	58.2615
Nfib	71.5952	3.12424	0	0	68.9249
Hspa1b	71.1687	3.44892	0	0	66.7957
Irf1	71.1383	2.82569	0	0	73.2888
Kdr	70.8118	7.71303	0	0	56.2203
Mapk3	70.746	3.45853	0	0	65.1065
Klf2	70.2305	2.00739	0	0	93.1902
Cdh13	69.737	5.55871	0	0	56.9242
S1pr1	69.6807	2.54694	0	0	78.0574
Sema3g	69.5799	8.69845	0	0	54.9886
Slc6a6	69.474	3.23002	0	0	67.8339
Myct1	68.9687	7.34781	0	0	54.7422
Fkbp1a	68.9675	2.23492	0	0	79.2011
Dusp1	68.8842	2.22832	0	0	84.7088
Cdkn1c	68.785	5.06587	0	0	57.6984
Acvrl1	68.4493	4.85324	0	0	56.8714
Rhob	68.4302	2.58422	0	0	75.6995
Lmo1	68.3033	6.07448	0	0	55.0414
Ctnna1	68.2889	2.75823	0	0	69.2592
Actn4	68.1849	2.39635	0	0	77.899
Jup	68.1231	4.65156	0	0	57.2233
Rgcc	68.112	3.34052	0	0	68.4146
Prex2	68.0095	5.22563	0	0	55.71
Fbln2	67.9194	5.72262	0	0	55.4637
Wwtr1	67.7656	3.7361	0	0	60.0915
Emcn	67.7115	7.31391	0	0	53.8448
Klf7	67.4019	2.60058	0	0	71.0716
Adgrg1	67.3568	7.38106	0	0	53.4753
Fbln5	67.3181	6.35148	0	0	54.3375
Ushbp1	67.3066	7.62156	0	0	53.3873
Tcim	67.0569	4.88229	0	0	56.6426
Tek	67.0077	7.03775	0	0	53.3345
Anxa5	66.8189	2.33257	0	0	75.6819
Stmn2	66.7916	7.89751	0	0	53.0178
Arhgap31	66.1812	2.61731	0	0	70.2094
Mecom	66.1139	8.43777	0	0	52.2787
Tjp1	65.8783	4.35676	0	0	56.0443
Dst	65.8623	2.6742	0	0	69.1008
Fgd5	65.6316	7.31195	0	0	52.1204
Rras	65.3336	2.48385	0	0	75.0308
Ier5l	65.2074	3.25275	0	0	61.9215
Ptms	65.1915	2.34535	0	0	80.1689
Cebpd	65.1635	2.7047	0	0	68.8017
Ctnnb1	65.0552	2.16015	0	0	76.2449
Cd300lg	64.9055	7.21754	0	0	51.7684
Smco4	64.8314	4.03716	0	0	56.2907
Itga1	64.8131	2.94366	0	0	63.7691
Unc45b	64.7778	7.91766	0	0	51.3109
Itgb1	64.7602	2.26372	0	0	79.0955
Heg1	64.6424	3.11382	0	0	62.9949
Jcad	64.5717	5.56449	0	0	52.5075
Cltb	64.5658	2.67169	0	0	65.9511
Atp5j	64.4567	1.68769	0	0	87.7002
Rapgef5	64.1501	3.72271	0	0	56.9418
4931406P16Rik	64.1201	2.79921	0	0	64.2442
Sparcl1	63.7569	2.55585	0	0	79.3771
Tns1	63.4551	2.49375	0	0	69.9103
C1qtnf9	63.3897	8.89703	0	0	50.044
Timp4	63.3807	4.31196	0	0	54.7774
Ccdc85b	63.3789	2.33852	0	0	71.4763
Dynll1	63.1556	1.58642	0	0	91.7825
Fosb	63.0278	2.35986	0	0	81.8054
Mast4	63.0199	2.39826	0	0	70.8077
Actg1	62.9843	1.23262	0	0	96.8327
Ppp1r2	62.9197	2.3477	0	0	72.3913
Dlc1	62.8873	3.18224	0	0	59.1237
Bsg	62.6474	2.07616	0	0	78.99
S100a1	62.4298	2.67969	0	0	64.0683
Kank3	62.3692	6.44659	0	0	49.9736
Thbd	62.3419	5.23129	0	0	50.9942
Col4a2	62.2945	2.831	0	0	63.2764
Notch1	62.1883	2.75174	0	0	62.8013
Zfp36	62.1341	1.95517	0	0	82.5444
Tgm2	61.7433	3.15867	0	0	58.1735
Ctsl	61.6844	2.37765	0	0	69.5935
Arhgap29	61.4567	3.08643	0	0	58.4198
Lima1	61.4229	4.10917	0	0	52.8418
Ppic	61.1287	3.75556	0	0	53.7744
Tmcc3	61.0211	4.09193	0	0	52.701
Akap12	61.0087	3.40944	0	0	57.1177
Tsc22d1	60.8232	2.26115	0	0	75.4707
Plpp1	60.7633	3.72173	0	0	54.2847
Apbb2	60.7153	3.68767	0	0	53.88
Rdx	60.6468	2.2218	0	0	70.2798
Klf9	60.1238	2.20327	0	0	74.0102
Plcb4	59.9499	3.03919	0	0	57.3465
Serpinh1	59.9316	2.30556	0	0	67.8691
Ctnnbip1	59.8235	4.50075	0	0	50.5719
Dock9	59.8058	4.28507	0	0	50.7127
Cd151	59.7489	2.62496	0	0	61.2529
Wwc2	59.7	3.27867	0	0	55.0414
1810037I17Rik	59.5722	1.75377	0	0	79.8874
Arhgef12	59.5237	2.67137	0	0	60.5314
Socs3	59.1648	2.31727	0	0	68.2386
Pdgfb	58.9796	4.09955	0	0	50.8006
Ptprg	58.8299	5.03993	0	0	48.5307
Btnl9	58.8144	7.72214	0	0	46.6479
Snrk	58.7469	2.51028	0	0	62.2734
Nfia	58.7294	2.77188	0	0	58.5078
Myadm	58.6213	2.20189	0	0	68.3266
Gna11	58.5128	2.48183	0	0	61.728
Arid5b	58.4537	1.99223	0	0	73.5175
Dab2ip	58.4257	2.95142	0	0	56.2731
Sema6a	58.1715	6.32434	0	0	46.5599
Ddah2	58.0978	3.43441	0	0	52.4371
She	58.0825	7.26773	0	0	46.1024
Cracr2b	58.0677	4.08401	0	0	49.956
Sh3glb1	58.039	1.57551	0	0	82.1573
Sertad1	58.001	2.10268	0	0	68.8721
Hes1	57.9875	2.22773	0	0	69.8047
Pls3	57.9773	2.74519	0	0	58.1207
Dusp3	57.6766	2.54638	0	0	60.4786
Bcam	57.5836	2.34361	0	0	64.7369
Efnb2	57.37	4.32349	0	0	48.7595
Adcy4	57.3474	7.17199	0	0	45.5921
Plk2	57.2817	3.20729	0	0	53.4401
Igfbp7	57.1768	2.69858	0	0	73.9222
Sptan1	56.969	2.08847	0	0	68.1154
Itga6	56.9449	3.10721	0	0	54.0736
Arap3	56.8907	5.12073	0	0	46.5071
Myo10	56.8382	4.44355	0	0	48.126
Nedd4	56.7411	2.10828	0	0	71.054
Tmem88	56.5754	3.91693	0	0	48.9354
Adamts9	56.4399	3.38739	0	0	51.8388
Nfe2l1	56.3666	2.19559	0	0	64.6138
Marcks	56.1998	2.31799	0	0	60.0387
Jag2	56.1901	7.8517	0	0	44.5011
Cnn3	55.7598	2.28498	0	0	61.6576
Selenom	55.5599	2.13295	0	0	65.1417
Selenop	55.479	2.31112	0	0	60.9889
Sox7	55.2997	7.9839	0	0	43.7621
Grrp1	55.245	8.19263	0	0	43.7269
2810025M15Rik	55.079	3.57141	0	0	49.4985
Pcdh17	54.9375	6.90792	0	0	43.7445
Ahnak	54.9156	1.75188	0	0	80.7672
Dll4	54.8631	7.74884	0	0	43.463
Hspg2	54.811	2.71771	0	0	55.4285
Tspan13	54.7969	1.91907	0	0	71.6699
Arhgef15	54.7275	7.83563	0	0	43.3222
Ndrg1	54.581	3.0346	0	0	50.6423
Elk3	54.4754	3.09939	0	0	50.8534
Ptma	54.4537	0.711834	0	0	99.0322
Cyb5a	54.1357	1.87275	0	0	68.8369
Clu	53.8653	5.01115	0	0	45.7329
Pdzd2	53.8549	4.1718	0	0	45.8561
Rab11a	53.8538	2.00858	0	0	65.2472
Tagln2	53.8353	1.52592	0	0	84.392
Lpl	53.7862	2.58851	0	0	57.0649
Fnbp1l	53.6843	4.40341	0	0	45.2226
Ppfibp1	53.5751	3.39599	0	0	48.5131
Ubc	53.5188	1.10195	0	0	92.9967
Myl6	53.5042	1.16491	0	0	97.0086
Plxnd1	53.4365	3.25287	0	0	49.3753
Anxa2	53.3586	1.95879	0	0	67.6227
Shank3	53.0729	7.55584	0	0	42.0728
Aqp7	53.0704	7.08237	0	0	42.372
Ptprm	53.0321	5.72391	0	0	42.9703
Klf6	52.9923	1.62397	0	0	80.2041
Psap	52.9466	1.56167	0	0	80.3977
Abcg2	52.8209	4.13959	0	0	45.0994
Nfkbia	52.8017	1.51938	0	0	87.1723
Lrrc8a	52.5058	2.82066	0	0	51.3285
Glul	52.4497	2.28679	0	0	59.5636
Tcf7l2	52.4295	2.86726	0	0	50.6071
Chchd2	51.9425	0.942442	0	0	94.8267
Ly6e	51.7784	1.57885	0	0	90.9907
Lmo7	51.7382	5.31174	0	0	42.284
Depp1	51.7367	4.90302	0	0	43.5509
Cyb5r3	51.712	2.2985	0	0	56.8538
Tshz2	51.6677	3.8454	0	0	44.8883
Wasf2	51.5704	1.72805	0	0	70.2974
Ablim3	51.4712	7.89414	0	0	40.7531
Irgm1	51.4162	3.32947	0	0	46.8766
Angptl4	51.1493	4.03259	0	0	45.0818
Cald1	51.0893	1.85702	0	0	69.0832
Cdc42ep3	51.0029	2.30984	0	0	55.9916
Fzd4	51.0027	2.96554	0	0	48.7947
Plxna2	50.9471	5.10295	0	0	41.9145
Gas6	50.9058	2.77658	0	0	49.78
Cpd	50.7331	3.25434	0	0	46.4367
Gstm1	50.6436	2.29828	0	0	54.8126
Pkp4	50.6137	2.86237	0	0	49.4457
Utrn	50.5794	1.83712	0	0	65.6871
Rbpms	50.5091	1.85935	0	0	66.9717
Bmpr2	50.3852	2.77436	0	0	49.6041
Gbp7	50.3616	3.4316	0	0	45.1698
Nos3	50.3584	6.46724	0	0	40.3132
Pparg	50.3083	2.83785	0	0	49.3929
Pnp	50.2978	1.90746	0	0	63.1181
Sash1	50.2804	3.16456	0	0	46.1904
Slc43a3	50.2583	3.90162	0	0	42.8999
Mprip	50.2405	2.01811	0	0	59.2645
Gnb1	50.1583	1.50142	0	0	75.4179
Hsp90ab1	50.0971	0.753596	0	0	96.6743
Amotl2	50.0583	3.95291	0	0	43.199
Ldb2	49.8631	4.4271	0	0	42.0377
Nes	49.7945	3.51782	0	0	44.6243
9930111J21Rik2	49.7915	2.60469	0	0	49.9032
Cd34	49.7837	4.09552	0	0	42.0201
Plk3	49.7192	2.83646	0	0	47.5805
Nav1	49.717	3.77553	0	0	42.8999
Eva1a	49.7102	8.7483	0	0	39.2398
Dnaja1	49.6538	1.30585	0	0	83.3363
Zbtb20	49.5886	1.62619	0	0	73.2184
Serpinb6a	49.5022	2.09574	0	0	55.974
Nxn	49.4875	3.09698	0	0	46.1552
Hotairm1	49.4442	2.66126	0	0	49.7976
Ndufc2	49.4396	1.64313	0	0	70.6141
Crim1	49.4271	2.00729	0	0	58.4198
Tmem176b	49.3915	3.02004	0	0	45.7505
Zfand5	49.3709	1.59452	0	0	72.1626
Sat1	49.3552	1.54683	0	0	76.8608
Afap1l1	49.2973	6.6296	0	0	39.2574
Rsad2	49.2451	5.08311	0	0	40.4892
Sept4	49.1478	3.72195	0	0	42.6711
Tnfrsf1a	49.0026	2.11834	0	0	55.3933
Apoe	48.6842	2.1947	0	0	56.7658
Osmr	48.6146	3.45732	0	0	43.6389
Cavin3	48.5492	1.88646	0	0	62.1503
Cbfa2t3	48.5485	2.65468	0	0	47.9852
Bvht	48.3967	6.63003	0	0	38.5888
Meox2	48.3354	3.83679	0	0	42.2488
Cmtm8	48.2861	6.26419	0	0	38.6064
Tob1	48.2806	1.8344	0	0	62.4318
Gja1	48.2023	4.75282	0	0	40.0493
Efnb1	48.1949	4.29198	0	0	40.7883
Npr1	48.0388	5.76941	0	0	38.7823
Flnb	47.9647	3.82479	0	0	41.281
Ctnnd1	47.9578	3.5356	0	0	42.7239
Cdc42ep2	47.9284	3.75462	0	0	41.9673
Mtch1	47.9283	1.90119	0	0	58.6838
Lpar6	47.9153	4.05383	0	0	40.9643
Bnip2	47.8728	1.7942	0	0	62.4142
Rhoj	47.7823	2.26078	0	0	51.786
Rtl8a	47.7724	3.05844	0	0	45.0114
Jund	47.6553	0.788821	0	0	95.7769
Lmcd1	47.5645	3.11252	0	0	44.1844
Grasp	47.5346	2.45065	0	0	47.8093
Azin1	47.4037	1.90611	0	0	59.2469
Lmna	47.3103	1.74425	0	0	67.5172
Pxdc1	47.1996	2.76881	0	0	45.944
Vamp5	47.099	2.61471	0	0	46.7711
Plin2	47.0812	2.76797	0	0	46.5599
Neat1	47.0351	1.56921	0	0	77.811
Etl4	46.8344	6.03873	0	0	37.6386
Btg2	46.8097	1.26372	0	0	86.2749
Edn1	46.7873	7.58508	0	0	37.1459
Reep3	46.7686	1.85068	0	0	58.1735
Clec2d	46.7627	2.05492	0	0	53.9152
Ccser2	46.6972	2.07608	0	0	53.0178
Col8a1	46.6903	5.57885	0	0	37.9729
Tanc1	46.6196	3.10694	0	0	43.1462
Hspa12b	46.6037	6.54176	0	0	37.1811
Sec14l1	46.4917	2.81925	0	0	44.0612
Cd2ap	46.3701	1.74541	0	0	62.2559
Bcl6b	46.3416	7.05312	0	0	36.8115
Acox1	46.3135	2.82786	0	0	44.7475
Map7d1	46.2833	1.8571	0	0	57.1353
Arhgap5	46.2649	2.11137	0	0	52.138
Tpm3	46.232	1.26399	0	0	80.644
Gbp2	46.2062	3.52943	0	0	40.9643
Aqp1	46.2048	4.82398	0	0	40.454
Ace	45.9526	4.46803	0	0	38.3072
Icam1	45.9251	2.06537	0	0	54.0032
Tmem59	45.9241	1.45978	0	0	70.8077
Tnfaip1	45.8923	2.25007	0	0	49.3753
Rapgef3	45.8492	4.65322	0	0	38.0433
Hrct1	45.7938	2.82407	0	0	44.378
Tspo	45.7525	1.40165	0	0	77.7582
Scarb1	45.606	4.04453	0	0	39.3454
Cyp4b1	45.4496	5.57937	0	0	36.7588
Tmem109	45.4336	2.18981	0	0	50.2376
Npdc1	45.3877	2.73204	0	0	44.0964
Erg	45.1508	6.87057	0	0	35.8789
Sod1	44.9678	1.74254	0	0	58.1735
Clec14a	44.9439	7.43599	0	0	35.6326
Tns2	44.9109	2.38161	0	0	46.6479
Nfic	44.8343	2.28493	0	0	47.8269
Ceacam1	44.8316	4.18961	0	0	37.4098
Chmp5	44.8009	1.86955	0	0	54.0911
Uqcr11	44.6375	1.40326	0	0	78.3389
Dstn	44.5682	1.30511	0	0	71.4411
Nck1	44.5406	2.18385	0	0	48.0204
Lamb2	44.5245	1.79394	0	0	54.4079
Qk	44.4438	1.44346	0	0	69.6991
Rbms1	44.4348	1.49973	0	0	66.7605
Ctsb	44.4101	1.53505	0	0	62.5902
Fn1	44.3686	3.05047	0	0	42.2136
Txnip	44.3497	1.19417	0	0	86.1165
Ptpn12	44.2534	2.35013	0	0	46.032
Sema7a	44.2249	5.09369	0	0	35.9845
Msx1	44.1564	3.81158	0	0	38.7119
Clstn1	44.0903	2.92236	0	0	41.6505
Tmem256	44.07	1.61813	0	0	60.1619
Ccm2l	44.0266	7.31282	0	0	34.9111
Thrsp	43.9826	3.537	0	0	37.7266
Lrrc32	43.8232	2.56965	0	0	44.202
Tmem140	43.789	3.30318	0	0	39.7325
Mgst1	43.7877	2.40802	0	0	43.5333
Midn	43.7585	1.55471	0	0	63.6636
Syne2	43.7372	1.86786	0	0	52.138
Sema4c	43.7259	3.70779	0	0	38.1489
Tmod3	43.6913	1.38575	0	0	72.321
Rac1	43.6352	1.34051	0	0	72.5321
Pea15a	43.6309	2.54502	0	0	43.199
Bcar1	43.6274	3.75409	0	0	38.1313
Parvb	43.5972	4.94378	0	0	35.439
Anp32a	43.5667	1.30992	0	0	74.2917
Pdlim1	43.4703	1.94588	0	0	51.0646
Notch4	43.4473	5.57238	0	0	35.0343
Rgs3	43.3838	2.8098	0	0	41.7913
Ripor1	43.3115	2.34702	0	0	44.3604
Capns1	43.2801	1.40455	0	0	70.4381
H2-Q4	43.216	1.69105	0	0	57.7688
Pltp	43.2079	3.79028	0	0	36.9875
Robo4	43.2033	7.4853	0	0	34.2249
Ralb	43.1974	2.87542	0	0	40.8939
Ier2	43.0681	1.00966	0	0	87.313
Efna1	43.0644	5.32361	0	0	35.0343
Ppp1r10	43.0065	1.8394	0	0	54.2143
Tubb2a	42.9889	1.67371	0	0	56.9769
Lamp1	42.9881	1.40172	0	0	71.4763
Cenpb	42.847	1.82424	0	0	52.8946
Parp14	42.7557	2.27283	0	0	44.9938
Tmco1	42.7392	1.69507	0	0	56.0619
Xiap	42.6768	1.7833	0	0	54.2319
Dpysl2	42.6609	1.94654	0	0	48.1612
Stx12	42.5877	2.43649	0	0	43.463
Cdc42bpa	42.5788	2.82603	0	0	40.8763
Gfod1	42.549	2.5208	0	0	41.7561
Tspan4	42.4761	2.65487	0	0	41.8441
Vim	42.3396	1.45393	0	0	84.7088
Lasp1	42.3195	2.09156	0	0	45.7505
Cyfip1	42.2559	2.23176	0	0	44.6419
Gata2	42.2128	4.43566	0	0	34.4712
Car4	42.2075	8.50092	0	0	33.3979
Lrrc8c	42.201	2.15248	0	0	44.7123
Rab12	42.1764	2.06575	0	0	46.9822
Lrrc58	42.1282	1.82494	0	0	51.0294
Nid1	42.1119	2.43677	0	0	41.0875
Ybx3	42.0914	1.54255	0	0	59.3349
Pcdh1	42.0164	2.98472	0	0	39.5038
Gm26532	42.0038	1.94312	0	0	49.6921
Tapbp	42.0026	1.45556	0	0	63.0125
Ddit4	41.9989	2.60785	0	0	41.5274
Eln	41.9156	3.41227	0	0	40.2428
Nfe2l2	41.9059	1.52763	0	0	58.719
Ptk2	41.8939	3.12718	0	0	38.0609
Hspa8	41.7119	0.849398	0	0	91.8881
Fscn1	41.7088	4.38515	0	0	34.9815
Ednrb	41.7068	3.04997	0	0	39.0815
Mylip	41.6997	2.02438	0	0	47.862
Yes1	41.5203	3.39578	0	0	36.8643
Sult1a1	41.5191	3.9685	0	0	35.4742
Cd59a	41.5088	2.66463	0	0	40.5596
Pdia3	41.4973	1.34854	0	0	68.8897
H1f0	41.4768	2.80635	0	0	40.0317
Gpr4	41.4757	7.42773	0	0	32.87
Rasgrf2	41.4024	6.22165	0	0	33.0635
Ptprr	41.3578	9.46286	0	0	32.606
Anxa7	41.3513	1.69199	0	0	52.7362
Clec1a	41.3045	6.52772	0	0	32.9228
Xaf1	41.2518	3.2004	0	0	37.0403
C130074G19Rik	41.2244	5.24898	0	0	33.6794
Smim10l1	41.1284	1.99858	0	0	46.8063
Dock6	41.0644	3.03339	0	0	37.9729
Fez2	40.9797	2.07011	0	0	45.7329
Rapgef1	40.9762	1.88433	0	0	47.1934
Alpl	40.9591	5.04305	0	0	33.5386
Chmp2a	40.9427	1.36836	0	0	65.0713
Txn1	40.9408	1.26664	0	0	75.981
Vegfc	40.8757	5.32791	0	0	33.3979
Ywhab	40.8705	1.30714	0	0	69.2944
Capn2	40.7488	2.09124	0	0	45.2402
Nova2	40.7388	7.38501	0	0	32.2893
Enpp4	40.7037	3.00361	0	0	37.0931
Map4	40.5546	1.73235	0	0	50.7302
Gnb2	40.5536	1.17876	0	0	75.7522
Nfix	40.5444	1.92399	0	0	46.5423
Rtp4	40.5405	3.78711	0	0	34.7528
Ccnd2	40.4614	1.35205	0	0	70.0158
Nckap1	40.4558	2.39807	0	0	41.5977
Fcgrt	40.3622	1.9395	0	0	46.7007
Mpzl1	40.351	4.71001	0	0	33.2923
Rrbp1	40.3462	1.22479	0	0	73.7815
Tuba1b	40.3413	1.26177	0	0	72.2506
Phactr2	40.2089	2.93118	0	0	37.9377
Amotl1	40.1727	2.96523	0	0	37.6914
Kif26a	40.0678	8.27601	0	0	31.6558
Cdc42bpb	40.0525	2.99833	0	0	37.6034
Ywhae	40.0443	1.22703	0	0	71.054
Pttg1ip	40.002	1.56231	0	0	53.8976
Nr1d1	39.9872	2.63653	0	0	39.6446
Ctsd	39.977	1.46295	0	0	61.2001
Selenow	39.9224	1.03542	0	0	87.8409
Sbno2	39.9164	1.67726	0	0	52.3315
Snx3	39.9024	1.21606	0	0	71.0012
Rapgef2	39.9016	2.54593	0	0	38.8879
Nectin2	39.8699	3.79622	0	0	35.1575
Wasl	39.8323	1.74406	0	0	48.7771
Smagp	39.8009	2.74824	0	0	37.3394
Jag1	39.7851	2.4023	0	0	42.4248
Klf10	39.7831	1.80465	0	0	47.0878
Rtn4	39.7762	1.25492	0	0	69.6639
Prdx1	39.7508	1.07529	0	0	79.5531
Itprid2	39.7318	2.61348	0	0	39.1695
Map4k3	39.6849	3.13532	0	0	36.2309
Picalm	39.6751	1.35319	0	0	63.9803
Crybg3	39.5597	3.04463	0	0	36.0373
Pde12	39.5048	2.60631	0	0	39.5566
Phf11d	39.3327	4.21016	0	0	33.2571
Socs2	39.2741	3.29943	0	0	35.1223
Trip10	39.2377	2.4543	0	0	39.6094
Rgs5	39.1778	4.03864	0	0	33.4682
Ets2	39.1693	1.87141	0	0	47.4749
Uqcrb	39.0846	1.14416	0	0	80.7496
Ppp1r15a	39.0537	1.16207	0	0	76.5793
Sem1	39.0516	0.935605	0	0	86.9083
Tmem184b	39.0479	2.69853	0	0	37.6738
Tnfsf12	38.9889	2.1493	0	0	41.8969
Jdp2	38.9558	2.56055	0	0	37.3394
Vamp3	38.9302	1.79763	0	0	46.12
2900026A02Rik	38.9202	2.02087	0	0	42.8471
Gbp4	38.893	2.89104	0	0	35.8261
Trim47	38.8804	2.57479	0	0	38.9759
Kctd10	38.8054	1.61897	0	0	50.5895
Lman1	38.7864	2.21879	0	0	40.8939
Pdia6	38.7341	1.41172	0	0	57.1705
Rassf1	38.7139	1.34766	0	0	61.8335
Grn	38.6992	1.85715	0	0	45.117
Plec	38.669	1.57704	0	0	53.616
Gpx1	38.6431	1.11527	0	0	77.1248
Syt7	38.6272	8.37824	0	0	30.5121
Hist1h2bc	38.5699	1.94075	0	0	44.4484
Selenof	38.5585	1.1532	0	0	73.6583
Fam43a	38.5437	1.89734	0	0	43.7973
Cpne8	38.5252	4.87173	0	0	31.4623
Cep85l	38.5197	2.87249	0	0	36.0373
Pros1	38.4859	3.06985	0	0	35.0343
Lgals9	38.4435	2.07053	0	0	40.8939
Lmo2	38.44	1.88957	0	0	43.287
Fam189a2	38.4124	4.18795	0	0	32.4125
Hyal2	38.4022	4.4341	0	0	32.1309
Gnaq	38.4015	1.88234	0	0	44.5539
Smad6	38.3908	4.80191	0	0	31.9022
Pgrmc1	38.3715	1.65067	0	0	48.8298
Mcc	38.2999	6.03945	0	0	30.7584
Nuak1	38.2797	5.35068	0	0	31.2159
Hras	38.2631	1.60385	0	0	50.3783
Cyth3	38.1755	2.11392	0	0	41.4922
Nenf	38.1713	1.46565	0	0	53.8272
Sypl	38.1256	1.41546	0	0	54.5311
Mat2a	38.0554	1.19276	0	0	71.0716
Nbeal1	38.0394	1.5446	0	0	51.3461
Ctla2a	37.9626	1.98669	0	0	43.9908
Sept11	37.9123	1.53749	0	0	51.3813
St6galnac2	37.8949	3.3981	0	0	34.2777
Ggta1	37.8055	2.48971	0	0	36.9523
Tmbim1	37.7455	1.88386	0	0	43.6213
Fmo1	37.7429	4.64114	0	0	31.4623
Adarb1	37.6679	3.74485	0	0	32.782
Tspan15	37.6512	3.58847	0	0	32.694
Ttc28	37.6433	1.782	0	0	45.4162
Ifit1	37.636	5.21234	0	0	30.7232
Tpst1	37.6157	2.44365	0	4.39727e-308	37.445
Eps8l2	37.5297	7.82375	3.01704e-308	1.11174e-306	29.7202
Cemip2	37.5057	2.64026	7.44423e-308	2.73916e-306	36.7764
Dysf	37.4665	4.50936	3.23555e-307	1.18883e-305	31.4799
Mef2a	37.4387	1.3524	9.17692e-307	3.36702e-305	56.9418
S100a6	37.4065	1.51999	3.06567e-306	1.12158e-304	71.5467
Hspa5	37.3455	0.916	3.0039e-305	1.09741e-303	83.3011
Atp1a1	37.2764	1.30473	3.95925e-304	1.44436e-302	60.1091
Hbegf	37.2324	2.38	2.04443e-303	7.44761e-302	38.6416
Eva1b	37.23	1.87787	2.23462e-303	8.12887e-302	42.548
Tmem204	37.2288	4.44157	2.33124e-303	8.46828e-302	30.864
Myo1c	37.1995	1.52568	6.964e-303	2.5261e-301	49.1994
Ldha	37.1768	1.08925	1.62104e-302	5.8718e-301	76.3153
Dnajb1	37.118	1.29585	1.4406e-301	5.21083e-300	62.5198
Csrp1	37.0705	1.09308	8.38514e-301	3.02445e-299	66.6549
Hdac7	37.0314	1.9143	3.57758e-300	1.28677e-298	40.6124
Myo1b	36.9708	2.41501	3.3693e-299	1.21016e-297	37.3922
Adgrl2	36.9418	3.05821	9.86623e-299	3.5387e-297	34.4536
Mfge8	36.9036	1.19568	4.04344e-298	1.44822e-296	55.0589
Aldh2	36.8873	1.33045	7.37587e-298	2.63809e-296	58.807
Rexo2	36.8794	1.2993	9.86774e-298	3.52441e-296	59.5284
Adipor1	36.8764	1.3726	1.10641e-297	3.94621e-296	53.4049
Tnfrsf12a	36.8704	1.71722	1.37584e-297	4.90034e-296	45.8033
Dbi	36.8537	1.09902	2.55175e-297	9.07591e-296	74.0102
Csnk1e	36.7657	1.58161	6.52162e-296	2.31314e-294	47.4573
Rps6ka3	36.7577	1.84288	8.76411e-296	3.10422e-294	42.1784
Tmem176a	36.7572	2.74298	8.93186e-296	3.15926e-294	34.0137
Auts2	36.7387	2.59475	1.76405e-295	6.23096e-294	35.3335
Prdx4	36.7355	1.89076	1.98368e-295	6.99705e-294	43.0934
Gbp3	36.6326	3.47816	8.67601e-294	3.05608e-292	31.8494
Rgl1	36.5998	3.23551	2.87839e-293	1.0125e-291	32.6764
Mrtfb	36.5655	3.14732	1.01318e-292	3.55419e-291	33.1515
Mall	36.5487	6.80908	1.8704e-292	6.55228e-291	29.0692
Git1	36.5449	2.75609	2.14851e-292	7.51624e-291	34.2073
Zfp36l1	36.5194	1.04723	5.45611e-292	1.90614e-290	83.6354
Galnt18	36.4606	3.3841	4.66888e-291	1.62889e-289	32.6412
Gask1b	36.4234	4.12373	1.81246e-290	6.31473e-289	30.6176
Pqlc1	36.4006	1.90121	4.1709e-290	1.44922e-288	40.4188
Mbnl2	36.3238	1.23263	6.8063e-289	2.3617e-287	62.3438
Caskin2	36.3227	3.49484	7.08547e-289	2.45524e-287	32.1837
Mt1	36.2375	1.58683	1.56108e-287	5.39479e-286	51.8916
Nus1	36.2225	1.92763	2.69646e-287	9.30589e-286	40.7355
Ehd1	36.2159	1.22169	3.42609e-287	1.1808e-285	61.8335
Gm12216	36.1915	3.04905	8.27129e-287	2.84686e-285	33.3451
Tulp4	36.1571	1.61011	2.87347e-286	9.87677e-285	47.2286
Mcfd2	36.1539	2.4827	3.22912e-286	1.10843e-284	36.7939
Nrp2	36.0874	3.93818	3.57857e-285	1.22346e-283	30.8288
Tpm1	36.058	1.00611	1.03433e-284	3.53149e-283	60.6018
S100a10	36.0491	1.06902	1.42665e-284	4.86451e-283	82.0869
B4galt4	36.0343	4.86841	2.42916e-284	8.27175e-283	29.685
Arhgef28	36.0248	5.03971	3.41885e-284	1.16264e-282	29.4387
Arhgap18	36.0238	2.93379	3.55403e-284	1.207e-282	33.785
Swap70	35.9932	1.39612	1.06939e-283	3.62698e-282	47.123
Dhrs3	35.9374	2.10667	7.95196e-283	2.69345e-281	39.5566
Nbdy	35.9061	1.899	2.456e-282	8.29688e-281	41.0699
Rasgrp3	35.8834	2.17349	5.53841e-282	1.86852e-280	36.4244
Mgp	35.8762	4.26651	7.17879e-282	2.41875e-280	31.5502
Nrarp	35.8741	1.72075	7.74922e-282	2.60751e-280	43.3046
Tspan9	35.8569	4.03515	1.43775e-281	4.83148e-280	30.5824
Ccny	35.8483	1.63238	1.95144e-281	6.5491e-280	44.4132
Spag9	35.8385	1.11603	2.77742e-281	9.30892e-280	69.8047
Piezo1	35.7513	2.69926	6.31046e-280	2.11227e-278	33.521
Hoxb4	35.6625	2.61221	1.5066e-278	5.0298e-277	34.8583
Ephb4	35.6193	4.94121	7.03759e-278	2.34644e-276	29.2627
Mxd4	35.6006	1.25389	1.37165e-277	4.56736e-276	57.9623
Crispld1	35.5713	7.62062	3.89109e-277	1.2923e-275	28.1717
Slc50a1	35.5689	1.25171	4.24023e-277	1.40642e-275	57.7336
Tgoln1	35.5087	1.1896	3.61245e-276	1.1951e-274	62.3086
Hip1	35.5045	1.87489	4.19324e-276	1.38545e-274	40.5596
Cldn15	35.5002	4.07248	4.88345e-276	1.61141e-274	29.9842
Zcchc14	35.4823	2.92294	9.23295e-276	3.04271e-274	33.1515
Lrpap1	35.4576	1.59915	2.21792e-275	7.29972e-274	45.5745
Rasd1	35.4509	1.78401	2.8053e-275	9.22108e-274	41.4394
Card19	35.4106	1.46645	1.17078e-274	3.84343e-273	48.0556
Cebpg	35.3563	1.50762	8.03114e-274	2.63308e-272	45.8209
Ndufa8	35.2967	1.24511	6.6014e-273	2.15879e-271	58.543
Smpdl3a	35.2806	1.69281	1.16714e-272	3.80705e-271	43.5861
Fstl1	35.2775	1.68261	1.30031e-272	4.23602e-271	43.3046
Pam	35.2603	2.45307	2.38502e-272	7.75981e-271	37.0227
Igtp	35.2419	2.11872	4.56851e-272	1.4845e-270	37.0403
Trim25	35.2135	1.4355	1.24099e-271	4.02738e-270	49.7624
Map3k11	35.2058	2.26974	1.63259e-271	5.29154e-270	35.1047
Tspan12	35.1438	2.16551	1.44319e-270	4.66583e-269	37.4274
Noct	35.1171	3.14987	3.69401e-270	1.19277e-268	32.5708
Diaph2	35.1146	2.03764	4.03614e-270	1.30159e-268	38.1137
Gng5	35.1145	0.723082	4.05085e-270	1.30469e-268	88.0521
Bag3	35.1092	2.01086	4.871e-270	1.56687e-268	39.0287
Csrnp1	34.9918	1.32235	2.99318e-268	9.61617e-267	55.0062
Rsu1	34.9414	1.36143	1.74765e-267	5.60761e-266	50.4663
Timeless	34.9175	4.38865	4.03475e-267	1.29299e-265	28.8756
Itpripl2	34.9163	2.75017	4.20324e-267	1.3453e-265	33.2571
H2-D1	34.858	0.702216	3.22128e-266	1.02972e-264	95.0026
Adipor2	34.8419	1.54094	5.64939e-266	1.80364e-264	44.0084
Fkbp9	34.8335	2.20931	7.56575e-266	2.41246e-264	35.9669
Fcho2	34.7722	1.45726	6.39336e-265	2.03608e-263	47.1582
Cox7a2	34.745	0.9474	1.64892e-264	5.24475e-263	84.6032
Rtl8b	34.6912	3.00448	1.06891e-263	3.39568e-262	32.3069
Zyx	34.6782	1.28699	1.68068e-263	5.33249e-262	52.9298
Akr1a1	34.6131	1.15488	1.6034e-262	5.07472e-261	62.3262
Tubb4b	34.5986	1.07771	2.65129e-262	8.3809e-261	70.7021
Ephx1	34.5879	1.72209	3.83654e-262	1.21126e-260	40.8587
Fas	34.5578	2.13133	1.08775e-261	3.42576e-260	36.9347
B230219D22Rik	34.5576	1.26871	1.09631e-261	3.44845e-260	54.0208
Mapre1	34.5364	1.13468	2.28079e-261	7.16545e-260	63.6284
Ccnd1	34.528	3.20287	3.05432e-261	9.58383e-260	31.5326
P4hb	34.4799	1.42897	1.60589e-260	5.02047e-259	47.211
Serinc3	34.381	0.974109	4.85447e-259	1.51579e-257	81.8054
Sorbs1	34.299	1.39074	8.11415e-258	2.53053e-256	47.2638
Vcl	34.2837	1.47331	1.37388e-257	4.27946e-256	45.5217
Eid1	34.2826	1.44332	1.42615e-257	4.43684e-256	46.8239
Sav1	34.2749	1.77108	1.85598e-257	5.76706e-256	39.7149
Ano6	34.2741	1.63814	1.90713e-257	5.9188e-256	41.9849
Pdlim5	34.2657	1.42182	2.54321e-257	7.88332e-256	46.4719
Dnajb9	34.2131	1.50354	1.54348e-256	4.77862e-255	45.5921
Fbxl7	34.2125	4.05565	1.57723e-256	4.87719e-255	29.1043
Mcf2l	34.1998	7.11291	2.43757e-256	7.52849e-255	27.1336
Sptlc2	34.1956	1.71502	2.80704e-256	8.65917e-255	39.4686
Irf7	34.1658	2.10314	7.78461e-256	2.3985e-254	35.9669
Taf7	34.1447	1.49876	1.60384e-255	4.93561e-254	46.1904
Dll1	34.0632	6.27221	2.59083e-254	7.96337e-253	27.2215
Epn2	34.0113	1.72082	1.51454e-253	4.64962e-252	40.4012
Gcc1	34.0088	2.25283	1.65282e-253	5.06806e-252	35.5094
Chmp3	33.9664	1.46637	6.98332e-253	2.13874e-251	45.5921
Crk	33.9645	1.3459	7.44702e-253	2.27802e-251	48.9706
Aggf1	33.9369	1.71491	1.90268e-252	5.81329e-251	39.9965
Ier5	33.9251	1.08702	2.83864e-252	8.65226e-251	68.485
Znrf1	33.9103	1.66769	4.70288e-252	1.43175e-250	40.19
Nedd9	33.906	1.45978	5.42842e-252	1.65067e-250	42.4248
Dach1	33.9042	8.19576	5.77298e-252	1.75336e-250	26.764
Tspan2	33.9024	2.10455	6.14548e-252	1.86427e-250	36.6708
Dennd5a	33.8591	1.50738	2.66956e-251	8.0887e-250	43.5685
Ints6	33.8341	1.52273	6.22035e-251	1.88252e-249	44.5891
Eif1a	33.8033	1.28441	1.76433e-250	5.33323e-249	53.3345
Rab1a	33.7969	1.26922	2.18751e-250	6.60462e-249	51.4869
Rps4l	33.7709	2.16195	5.28364e-250	1.5915e-248	35.7206
Tmbim6	33.7496	0.972374	1.08244e-249	3.25279e-248	75.3651
Adam10	33.6916	1.68477	7.68585e-249	2.30693e-247	39.2926
Hmg20b	33.6805	1.4941	1.11387e-248	3.3394e-247	44.3956
Tuba1a	33.6093	1.07265	1.22585e-247	3.66222e-246	68.8897
Mgst3	33.6052	1.49256	1.40614e-247	4.19595e-246	43.9908
Ifi27	33.5809	1.13025	3.18875e-247	9.49311e-246	57.7864
Plcb1	33.5793	3.73881	3.3615e-247	9.99577e-246	29.1923
Myo18a	33.5778	2.50248	3.53294e-247	1.04934e-245	32.7292
Gja4	33.5719	2.23554	4.31568e-247	1.28034e-245	36.5828
Akt1	33.5346	1.46454	1.50978e-246	4.47388e-245	44.5891
Lipe	33.4666	2.4689	1.47852e-245	4.37113e-244	32.9579
Phactr4	33.4549	2.13699	2.183e-245	6.44641e-244	34.612
Ralbp1	33.4057	1.16934	1.13496e-244	3.34382e-243	56.3083
Hpcal1	33.3985	1.95726	1.44238e-244	4.24465e-243	35.7206
Xdh	33.3061	3.03934	3.15534e-243	9.2749e-242	30.952
Arpc1a	33.2882	1.23148	5.71534e-243	1.67805e-241	50.6775
Cd9	33.244	1.16449	2.49469e-242	7.30775e-241	59.0533
Hey1	33.2424	4.62749	2.62536e-242	7.68174e-241	27.8022
Psme2	33.2241	1.0758	4.83556e-242	1.41325e-240	63.6284
Bmp6	33.1702	3.94872	2.89195e-241	8.44245e-240	28.858
Lifr	33.167	2.4445	3.22631e-241	9.40781e-240	33.4682
Raph1	33.1626	2.07728	3.73028e-241	1.0865e-239	34.8408
Ercc1	33.1516	2.60653	5.36184e-241	1.55994e-239	32.3597
Tap2	33.1057	1.35886	2.46305e-240	7.15768e-239	46.1376
Psmb10	33.0313	1.26146	2.88772e-239	8.38224e-238	49.7097
Smc1a	33.0118	1.23613	5.50468e-239	1.59604e-237	52.2787
Ackr3	32.9942	2.07996	9.84357e-239	2.84762e-237	35.5622
Fam181b	32.9849	6.57666	1.33577e-238	3.85985e-237	26.2185
Trim24	32.9568	1.70607	3.37914e-238	9.75336e-237	37.5682
Slc39a1	32.9533	1.7669	3.78901e-238	1.09241e-236	38.9759
Rab5c	32.932	1.27686	7.65091e-238	2.20334e-236	49.1466
Gapdh	32.9158	0.834215	1.30634e-237	3.75783e-236	84.2689
Pmp22	32.8661	1.46586	6.69735e-237	1.92224e-235	40.7355
Numb	32.8464	2.26552	1.28177e-236	3.67473e-235	32.7996
Sgms1	32.789	1.29683	8.44632e-236	2.41879e-234	45.1698
Pdlim7	32.7861	1.53134	9.28768e-236	2.65675e-234	41.6153
Pnpla2	32.783	1.10967	1.02733e-235	2.9354e-234	57.0825
Ktn1	32.752	1.11132	2.84704e-235	8.12581e-234	59.81
Rasal2	32.7194	1.9431	8.27557e-235	2.35932e-233	36.4244
Pfkfb3	32.6941	2.9576	1.8952e-234	5.39709e-233	30.4417
Ddx3x	32.6793	0.991923	3.07336e-234	8.74249e-233	71.5291
Egr3	32.6583	1.53561	6.10844e-234	1.73568e-232	38.7823
Ywhah	32.5716	1.0557	1.03593e-232	2.94028e-231	62.7485
Dennd5b	32.508	1.44645	8.21856e-232	2.33008e-230	40.8763
Ptger4	32.4957	2.30334	1.22772e-231	3.47691e-230	32.3245
Tnks1bp1	32.4897	2.09361	1.48815e-231	4.20979e-230	34.6648
Ccnyl1	32.4817	3.35717	1.93556e-231	5.46939e-230	28.4357
Dync1h1	32.3694	1.21226	7.40782e-230	2.08865e-228	51.0822
Rps27l	32.3598	1.04193	1.01034e-229	2.84554e-228	68.3442
Psmb9	32.3384	1.26624	2.02019e-229	5.68341e-228	45.7681
Cped1	32.275	2.48411	1.56731e-228	4.39482e-227	32.6236
Plod1	32.2599	2.47084	2.55413e-228	7.1541e-227	31.9022
Myl12b	32.2409	0.99217	4.71231e-228	1.31847e-226	73.3239
Smim11	32.2304	1.17253	6.61984e-228	1.85016e-226	52.5427
Sncg	32.2209	1.15785	8.99858e-228	2.51223e-226	46.7183
Sema3f	32.2197	3.06156	9.35257e-228	2.60822e-226	29.9138
Thra	32.1418	1.5395	1.15075e-226	3.20569e-225	41.0875
Litaf	32.0988	1.10042	4.57568e-226	1.27327e-224	58.1735
Tcn2	32.0504	1.99077	2.1644e-225	6.00979e-224	34.5592
Oaz2	32.0055	1.34108	9.13179e-225	2.53009e-223	44.7299
Calu	31.9459	1.45075	6.16467e-224	1.70616e-222	42.6183
Inka1	31.9174	3.18296	1.52939e-223	4.22822e-222	28.4005
Cfdp1	31.8337	1.27593	2.21474e-222	6.10319e-221	46.5775
Epha4	31.8273	3.65086	2.71322e-222	7.4688e-221	27.8374
Itpkb	31.8161	1.05108	3.87294e-222	1.06498e-220	59.8452
Lzts2	31.7597	1.98278	2.33341e-221	6.40949e-220	35.0343
Sppl2a	31.7293	1.31982	6.12722e-221	1.68124e-219	44.3604
Pnkd	31.7214	1.36492	7.87102e-221	2.1574e-219	44.2548
Vwf	31.6807	5.84202	2.86745e-220	7.8511e-219	25.6555
Arl13b	31.6512	1.69201	7.29998e-220	1.9966e-218	37.1635
Asap2	31.645	1.93235	8.87327e-220	2.42432e-218	35.1751
Tmed5	31.6339	1.02796	1.26455e-219	3.44759e-218	64.209
Gpx4	31.6281	1.09515	1.51535e-219	4.12694e-218	57.9096
Hsd17b11	31.6215	1.87228	1.86836e-219	5.08292e-218	35.1399
Tmem182	31.6055	3.78025	3.10425e-219	8.43622e-218	27.5207
Skap2	31.5987	1.54365	3.85081e-219	1.0454e-217	38.536
Bhlhe40	31.5727	1.49232	8.76178e-219	2.37609e-217	41.5098
Tbx3	31.5661	2.77793	1.0787e-218	2.92221e-217	30.2305
Gabarapl2	31.544	0.924556	2.16472e-218	5.85804e-217	71.7579
Hoxa5	31.4933	3.51124	1.07348e-217	2.90191e-216	27.8902
Sh3bp5	31.4524	1.4221	3.89812e-217	1.05266e-215	43.111
Tmem30a	31.4323	1.10036	7.31688e-217	1.97378e-215	53.7216
Cxcl9	31.4067	5.44676	1.6382e-216	4.41452e-215	25.4971
Smad1	31.3601	2.42849	7.09523e-216	1.90996e-214	31.1807
Msn	31.3574	0.856124	7.70542e-216	2.07204e-214	77.6878
Gja5	31.3352	8.9274	1.54826e-215	4.159e-214	24.7405
Triobp	31.3263	1.75621	2.04762e-215	5.49462e-214	35.5446
Prnp	31.3172	1.86907	2.71939e-215	7.28963e-214	32.9931
Ripk1	31.2975	1.36209	5.04963e-215	1.35219e-213	43.8149
Fryl	31.2738	1.24389	1.05979e-214	2.83493e-213	45.5041
Sntb2	31.2493	2.05278	2.2837e-214	6.10251e-213	32.782
Dgkh	31.2357	2.15832	3.49042e-214	9.31737e-213	32.9931
Pkn3	31.2334	6.72294	3.75226e-214	1.00059e-212	24.846
Dync1i2	31.2215	1.04506	5.43696e-214	1.44833e-212	58.2615
Bcl2l1	31.2151	2.58226	6.65762e-214	1.77165e-212	30.3889
Pitpnc1	31.2012	1.40142	1.02684e-213	2.72968e-212	41.4394
Gopc	31.153	2.16606	4.62018e-213	1.22691e-211	31.4623
Cnpy2	31.1369	1.53475	7.63472e-213	2.02534e-211	39.5038
Kctd12	31.1122	1.18837	1.64597e-212	4.36191e-211	46.6479
Nudt4	31.095	1.27295	2.81606e-212	7.45498e-211	48.4955
Pxdn	31.0597	3.45007	8.42626e-212	2.22838e-210	27.8374
Txndc17	31.0588	1.00637	8.68967e-212	2.29567e-210	62.7134
Spop	31.0583	1.09504	8.81766e-212	2.32708e-210	55.0765
Ifnar2	31.0464	1.21833	1.27421e-211	3.35931e-210	45.117
Pcdh19	31.0239	3.34232	2.56624e-211	6.75865e-210	27.2391
Btbd7	31.0194	1.14713	2.9514e-211	7.76505e-210	51.047
Igf1r	31.0115	1.62848	3.7695e-211	9.90725e-210	37.4626
Myzap	30.9774	4.42351	1.08704e-210	2.85409e-209	25.4795
Rab6a	30.962	1.1805	1.75351e-210	4.59924e-209	48.2492
Nr3c1	30.9492	1.02898	2.60152e-210	6.81646e-209	55.9036
Exoc6	30.9249	2.41876	5.53606e-210	1.44906e-208	29.6674
Mafk	30.8697	1.26611	3.04612e-209	7.96506e-208	46.208
Mrpl17	30.8608	1.27241	4.01517e-209	1.04882e-207	44.5539
Gabarap	30.8455	0.758419	6.4369e-209	1.6797e-207	81.8054
Rnf125	30.8348	1.6224	8.95769e-209	2.33512e-207	36.0901
Casz1	30.8162	2.2105	1.5897e-208	4.13986e-207	30.8816
Trib1	30.8141	1.76834	1.69525e-208	4.41023e-207	35.4566
Tpm4	30.7259	0.880549	2.56383e-207	6.6631e-206	74.89
Fmnl3	30.713	2.53318	3.81498e-207	9.90461e-206	28.858
Lama5	30.7122	1.66139	3.90984e-207	1.01406e-205	36.4948
Tmed10	30.7086	0.948093	4.36434e-207	1.13079e-205	67.8515
Cdc42ep4	30.7078	2.01047	4.47858e-207	1.15922e-205	33.4506
Cdc42ep1	30.7059	4.13067	4.74975e-207	1.22816e-205	26.0074
Galnt15	30.6871	5.46065	8.45221e-207	2.18332e-205	24.7581
Enah	30.6446	1.77667	3.11958e-206	8.05016e-205	34.7352
Tut7	30.6353	1.00459	4.1476e-206	1.06922e-204	60.5666
Topors	30.6074	1.26868	9.76361e-206	2.51445e-204	45.3986
Zfp664	30.5509	1.46369	5.50641e-205	1.41665e-203	38.7647
Cdk19	30.5339	1.86873	9.26271e-205	2.38066e-203	34.0841
Aida	30.5272	1.3957	1.13687e-204	2.91898e-203	39.2046
Cttn	30.5201	2.75671	1.41077e-204	3.61863e-203	29.0867
Wsb1	30.4863	1.05416	3.95843e-204	1.0133e-202	57.6104
Card10	30.4773	5.05897	5.21678e-204	1.33409e-202	24.7756
Pola2	30.4728	2.26624	5.96959e-204	1.52508e-202	30.8816
Znhit1	30.4584	1.57156	9.27022e-204	2.36358e-202	38.0257
Rtn3	30.4514	1.08631	1.14649e-203	2.92024e-202	50.6423
Art3	30.4479	2.4016	1.27671e-203	3.24869e-202	28.119
Limch1	30.427	2.55571	2.41754e-203	6.14551e-202	29.1571
Casp8	30.4267	1.35118	2.43467e-203	6.1829e-202	39.3102
Epha2	30.4249	4.3251	2.57495e-203	6.53266e-202	25.0396
Phlda1	30.4037	1.5755	4.91514e-203	1.24574e-201	36.8291
AW112010	30.3992	0.693	5.62879e-203	1.4252e-201	52.3315
Gm27477	30.3636	3.09093	1.66013e-202	4.18685e-201	28.031
Dram2	30.3475	2.11007	2.7102e-202	6.82836e-201	31.1983
Il6st	30.3384	1.33002	3.57501e-202	8.99841e-201	43.0934
Gcnt2	30.3174	2.01921	6.75953e-202	1.69805e-200	32.5356
N4bp1	30.2913	1.3594	1.49261e-201	3.74588e-200	39.0815
Krcc1	30.2887	1.4802	1.61554e-201	4.05041e-200	39.7501
Bgn	30.2643	2.0438	3.38447e-201	8.4688e-200	35.6854
Slk	30.2623	1.16789	3.59929e-201	8.99752e-200	46.7711
Lrp5	30.259	3.38679	3.97535e-201	9.92789e-200	26.8696
Crip1	30.2261	0.923387	1.07413e-200	2.67988e-199	94.0876
Lamp2	30.2188	1.10853	1.34281e-200	3.34369e-199	48.2316
Sox13	30.2082	4.07958	1.85098e-200	4.60459e-199	25.9018
Ndufs5	30.1863	0.989095	3.58153e-200	8.90093e-199	58.5606
Wars	30.1679	2.68225	6.24454e-200	1.5504e-198	28.6644
Camk1	30.1455	1.40031	1.22797e-199	3.04291e-198	40.0141
Stat2	30.1336	2.09358	1.76095e-199	4.35943e-198	31.1455
Nfkbiz	30.1237	0.977742	2.37121e-199	5.86451e-198	55.3757
Hmox1	30.1136	2.92707	3.22002e-199	7.9561e-198	27.7142
Itga5	30.0548	2.87151	1.88941e-198	4.6639e-197	27.7318
Mlf2	30.053	1.14728	1.99416e-198	4.91771e-197	48.3547
Clic1	30.0401	0.789509	2.93765e-198	7.23742e-197	80.9256
Gclm	30.0302	1.66474	3.96086e-198	9.7489e-197	35.4214
Sdc3	30.0146	3.3474	6.32751e-198	1.5559e-196	26.4121
Nhsl2	30.0138	2.74294	6.49239e-198	1.59491e-196	28.8052
Cttnbp2nl	30.0042	3.50063	8.6602e-198	2.12541e-196	26.1482
Pbx1	30.004	1.62247	8.7052e-198	2.1344e-196	37.0051
Tlnrd1	29.9947	2.16268	1.15083e-197	2.81899e-196	30.2129
Mtus1	29.9905	2.10959	1.30591e-197	3.1958e-196	31.7086
Pcf11	29.9769	1.12659	1.96439e-197	4.80262e-196	49.2698
Ncoa7	29.9693	1.96031	2.46758e-197	6.02133e-196	32.4652
Tmem245	29.9523	1.43555	4.10749e-197	1.00134e-195	39.6797
Gngt2	29.9503	1.7227	4.36552e-197	1.06323e-195	35.9669
Gkap1	29.9292	2.05895	8.20708e-197	1.99695e-195	32.4828
Adamts4	29.8986	1.75341	2.05366e-196	4.99222e-195	34.2601
Kdelr1	29.8968	1.19434	2.16582e-196	5.25989e-195	45.9616
Kctd12b	29.8729	4.27697	4.42599e-196	1.07387e-194	25.1452
Rnf213	29.8293	1.8116	1.62732e-195	3.94458e-194	32.5884
Ifih1	29.8158	3.30621	2.43553e-195	5.89808e-194	26.0778
Arhgap23	29.8152	3.03055	2.48441e-195	6.01078e-194	27.3623
Rala	29.8134	1.15237	2.62289e-195	6.33981e-194	46.8063
Kif1b	29.8018	1.28061	3.70034e-195	8.93569e-194	43.3398
Shroom4	29.7715	6.89594	9.13579e-195	2.20405e-193	23.6495
Dab2	29.7585	3.60053	1.34446e-194	3.24051e-193	25.4091
Pcmtd1	29.6898	1.06599	1.03937e-193	2.50281e-192	49.5513
Ablim1	29.6896	0.96049	1.04524e-193	2.51457e-192	64.7721
Coa3	29.6829	1.21838	1.27616e-193	3.06722e-192	44.8003
Leprot	29.6709	1.76864	1.82331e-193	4.37816e-192	34.0665
Tmem238	29.6592	2.47992	2.58031e-193	6.19009e-192	28.682
Rnf11	29.6359	1.19531	5.16136e-193	1.23703e-191	44.8707
Klc1	29.6344	1.70818	5.39116e-193	1.2909e-191	34.8935
Ctbp2	29.6048	2.38136	1.29768e-192	3.10435e-191	29.4915
Nufip2	29.5777	1.00254	2.89477e-192	6.91203e-191	56.2731
Atp13a3	29.5756	1.40185	3.07535e-192	7.33638e-191	41.3514
Dock1	29.5744	2.9327	3.19275e-192	7.60933e-191	27.5559
Vat1	29.5565	1.77202	5.4148e-192	1.28932e-190	33.2395
Pakap-2	29.5354	3.40325	1.01005e-191	2.40278e-190	26.4649
Sh2b3	29.494	1.26031	3.4332e-191	8.14445e-190	39.3102
Snu13	29.4743	0.90319	6.15138e-191	1.45792e-189	68.4498
Mtmr11	29.4499	4.2733	1.26364e-190	2.99214e-189	24.6877
Myd88	29.4264	1.45398	2.52314e-190	5.96894e-189	38.624
Etfb	29.405	1.00706	4.73685e-190	1.11955e-188	50.7127
Ube2r2	29.3876	1.06927	7.90827e-190	1.86739e-188	50.0616
Atraid	29.3712	1.14168	1.28063e-189	3.02118e-188	45.5217
Herc2	29.3699	1.35554	1.3325e-189	3.14065e-188	39.9965
Spry4	29.357	2.17075	1.94728e-189	4.58544e-188	30.2657
Srpr	29.3481	1.12215	2.52438e-189	5.93345e-188	45.8561
Cr1l	29.3283	1.16376	4.52002e-189	1.06144e-187	43.8853
Ryk	29.3134	1.94886	7.00359e-189	1.64315e-187	32.3245
Sh3bp4	29.306	4.54719	8.69885e-189	2.03901e-187	24.2302
Ppm1f	29.2775	3.59559	2.00476e-188	4.69485e-187	25.1452
Psmd7	29.2681	1.05024	2.64163e-188	6.18064e-187	51.2229
Gpr146	29.2574	2.02433	3.61865e-188	8.45883e-187	30.9872
Gabarapl1	29.2365	1.5872	6.65947e-188	1.55527e-186	35.8086
Fam129b	29.2124	3.22427	1.35105e-187	3.15241e-186	25.9194
Smdt1	29.175	0.907798	4.02884e-187	9.39193e-186	69.7871
Ext1	29.1632	2.4944	5.67748e-187	1.32232e-185	28.2421
Cmip	29.1549	1.464	7.23606e-187	1.68378e-185	35.791
Palm	29.1478	3.28003	8.89982e-187	2.06905e-185	25.9898
Dusp6	29.1453	2.39535	9.5813e-187	2.22546e-185	28.4533
Dctn2	29.1431	1.14494	1.02058e-186	2.36835e-185	45.7857
Samd12	29.1262	10.1022	1.67032e-186	3.87263e-185	22.9456
Brd2	29.1135	0.892092	2.42491e-186	5.61706e-185	70.1918
Ski	29.1105	1.10738	2.64469e-186	6.12059e-185	47.6157
Gng12	29.0977	1.36266	3.83957e-186	8.87788e-185	39.1343
Irf9	29.0749	1.69845	7.45482e-186	1.7206e-184	32.3773
Pik3r3	29.0702	4.61268	8.55267e-186	1.97043e-184	24.0718
Fam171a1	29.0573	5.09225	1.24603e-185	2.86812e-184	23.6495
Arhgdia	29.0543	0.891115	1.35835e-185	3.12384e-184	70.051
Sertad2	29.0082	1.17799	5.1805e-185	1.19031e-183	42.6711
Fli1	28.996	1.0896	7.39185e-185	1.69687e-183	47.6157
Tbrg1	28.9758	1.09427	1.32954e-184	3.04935e-183	47.7565
Metap2	28.9104	1.00307	8.8372e-184	2.02503e-182	54.8654
Uqcc2	28.8771	1.06932	2.3131e-183	5.29096e-182	49.78
Plod3	28.874	2.16814	2.53028e-183	5.78256e-182	29.773
Maff	28.8659	1.63667	3.19652e-183	7.29862e-182	34.3481
Pkn2	28.8625	0.969532	3.53403e-183	8.06206e-182	56.2731
Entpd1	28.8544	1.88766	4.45631e-183	1.0157e-181	32.7292
Stom	28.8508	1.62124	4.9532e-183	1.12794e-181	35.0519
Emp2	28.8233	2.8069	1.0956e-182	2.49269e-181	28.946
Tmem47	28.7843	2.46162	3.37401e-182	7.65603e-181	28.682
Eloc	28.7824	0.917721	3.56734e-182	8.08754e-181	64.2794
Rnf7	28.7472	0.96361	9.83191e-182	2.22506e-180	55.8508
Zcrb1	28.672	0.973471	8.5161e-181	1.92387e-179	57.2761
Sqor	28.6206	2.63702	3.72075e-180	8.38332e-179	27.4855
Egln1	28.5234	1.23926	6.00594e-179	1.35202e-177	42.9527
Bmx	28.4778	6.02753	2.20755e-178	4.96514e-177	22.8049
Hexim1	28.4756	1.04113	2.34748e-178	5.27522e-177	51.7684
Tmem158	28.4616	4.3345	3.50327e-178	7.8656e-177	23.8958
Dynlt3	28.4596	1.20654	3.70846e-178	8.31899e-177	41.1051
Eogt	28.4472	3.91088	5.27231e-178	1.18167e-176	24.3005
Scoc	28.4337	1.58764	7.75546e-178	1.73669e-176	34.2425
Ech1	28.409	0.943087	1.5651e-177	3.5017e-176	54.3727
Gstt2	28.4037	2.63762	1.82127e-177	4.07127e-176	27.4503
Slc38a2	28.4027	0.694107	1.87163e-177	4.1802e-176	86.0637
Xbp1	28.4019	1.07744	1.91837e-177	4.28084e-176	46.8063
Lgals3bp	28.3779	2.28221	3.79223e-177	8.45498e-176	28.4709
Plekhg1	28.3554	5.28556	7.1857e-177	1.6007e-175	22.8928
Cdipt	28.3515	1.58707	8.00972e-177	1.7827e-175	34.0665
Rab18	28.3253	1.03567	1.6885e-176	3.75479e-175	48.5131
Nucb1	28.3084	1.16275	2.72489e-176	6.05419e-175	43.1462
Ifi35	28.2792	1.26375	6.22812e-176	1.38257e-174	39.3102
Zfp979	28.2532	7.45043	1.30148e-175	2.88663e-174	22.3649
Slc25a4	28.2309	0.837427	2.44605e-175	5.42053e-174	66.8661
Tanc2	28.2099	3.64759	4.42384e-175	9.79489e-174	24.1422
Rftn1	28.1869	1.57878	8.4679e-175	1.87327e-173	32.1485
Lamtor5	28.1741	1.05762	1.21411e-174	2.68353e-173	46.2784
Tmpo	28.1713	1.23322	1.31518e-174	2.90191e-173	38.9055
Peak1	28.1689	1.385	1.40552e-174	3.09856e-173	35.9141
Mrpl27	28.1681	1.83804	1.43878e-174	3.16916e-173	32.0957
Zfp326	28.1328	1.03938	3.8932e-174	8.56805e-173	47.1934
Cd38	28.1269	1.95292	4.59903e-174	1.01127e-172	28.6996
Zmiz1	28.1217	1.17899	5.31818e-174	1.1684e-172	40.454
Parva	28.1135	2.11116	6.69487e-174	1.46959e-172	29.9138
Gbp9	28.0721	2.53098	2.14722e-173	4.70933e-172	26.1834
Srgap2	28.0407	1.96784	5.18517e-173	1.13528e-171	29.7026
Alyref	28.025	1.00139	8.06758e-173	1.76486e-171	49.868
Tssc4	28.022	1.77119	8.76046e-173	1.9148e-171	31.6382
Rassf9	28.0199	6.09418	9.29277e-173	2.02941e-171	22.3474
Ppp1r9b	28.0198	1.4424	9.32477e-173	2.03466e-171	35.2103
Rbfox2	27.9965	1.87123	1.79288e-172	3.90872e-171	31.5502
Tomm7	27.9837	0.781036	2.56699e-172	5.59162e-171	81.0311
Smarca2	27.9591	1.23568	5.10593e-172	1.11032e-170	40.2252
Plekhg2	27.9526	1.48243	6.1272e-172	1.33127e-170	35.3335
H2-T22	27.9303	1.09229	1.14506e-171	2.4858e-170	44.2724
Palld	27.9274	1.17209	1.23942e-171	2.68836e-170	41.0875
Ralgapa1	27.9059	1.29064	2.26223e-171	4.9027e-170	37.9377
Asah1	27.852	1.54131	1.01827e-170	2.20494e-169	33.6266
Ssu72	27.8359	1.09593	1.59392e-170	3.4485e-169	44.0788
Wsb2	27.8002	1.33039	4.31022e-170	9.31744e-169	37.3218
Sbds	27.7851	0.982302	6.56548e-170	1.41807e-168	52.0324
Jmjd6	27.7793	1.14485	7.72146e-170	1.66634e-168	42.8647
Sh3bgrl	27.771	0.920614	9.71218e-170	2.09418e-168	51.3989
Ndufc1	27.7673	0.85081	1.07618e-169	2.31854e-168	61.9919
Sdcbp	27.751	0.887593	1.69596e-169	3.65073e-168	61.2353
Ccdc85a	27.727	8.84463	3.30279e-169	7.10363e-168	21.8723
Psmd1	27.7116	1.40957	5.0636e-169	1.08816e-167	36.354
Sbf2	27.7087	2.45871	5.48692e-169	1.17814e-167	27.028
Rab7	27.6924	0.925027	8.62544e-169	1.85049e-167	54.0736
Arl1	27.6874	1.00174	9.89127e-169	2.11851e-167	48.4075
Irf2bpl	27.6775	1.15046	1.30291e-168	2.78823e-167	42.4952
Msrb3	27.6697	1.85915	1.61933e-168	3.46247e-167	31.9725
N4bp3	27.6683	2.27342	1.68177e-168	3.59297e-167	26.7112
Ccdc12	27.637	0.933412	4.00056e-168	8.53264e-167	51.8036
Cnih4	27.6269	1.07544	5.29364e-168	1.12812e-166	44.2196
Spaar	27.5913	3.91011	1.41408e-167	3.01102e-166	23.4559
Arglu1	27.5577	0.871006	3.57406e-167	7.60395e-166	62.1327
Tnfsf10	27.5576	4.82778	3.59288e-167	7.63763e-166	22.4353
Fbxo22	27.5398	1.67251	5.86437e-167	1.24559e-165	32.0781
Spry1	27.5343	2.7879	6.81933e-167	1.44723e-165	25.5675
Ube2e3	27.5317	1.18098	7.33883e-167	1.55619e-165	38.4128
Lap3	27.5264	1.94173	8.47422e-167	1.79545e-165	30.7056
Eea1	27.5157	1.24736	1.14038e-166	2.41415e-165	38.2017
Fndc3b	27.4887	1.93858	2.39722e-166	5.07065e-165	30.4417
Rapgef4	27.4229	2.68835	1.46301e-165	3.09203e-164	25.11
Nras	27.4159	1.1718	1.7738e-165	3.74577e-164	38.6944
Ssr2	27.4129	1.02837	1.92548e-165	4.06272e-164	45.4689
Dock4	27.3764	4.06919	5.2419e-165	1.10512e-163	22.9984
Dok4	27.3718	4.60724	5.9349e-165	1.25019e-163	22.5937
Srsf2	27.3577	0.786199	8.75417e-165	1.84256e-163	75.4531
Ei24	27.3551	1.45563	9.38972e-165	1.9747e-163	34.8056
C430049B03Rik	27.351	4.1695	1.05022e-164	2.20685e-163	22.6993
Taok2	27.3348	1.60147	1.63925e-164	3.44176e-163	31.7086
Tiparp	27.321	1.0654	2.38802e-164	5.00976e-163	45.9616
Emc7	27.3095	0.963278	3.27438e-164	6.86358e-163	49.7976
Eif2ak2	27.2451	2.57547	1.89781e-163	3.97483e-162	25.8138
Fblim1	27.2392	2.69239	2.23121e-163	4.6693e-162	26.4297
March2	27.2253	1.10622	3.26156e-163	6.81993e-162	42.6183
Ctdsp2	27.2232	1.09425	3.45082e-163	7.20979e-162	42.4072
Ppa1	27.2213	1.59986	3.63981e-163	7.59843e-162	32.7292
Fgfr3	27.2041	6.93043	5.80243e-163	1.21032e-161	21.6259
Trim30a	27.2005	1.39511	6.40417e-163	1.33475e-161	32.6236
Hspa2	27.1841	1.50645	1.00104e-162	2.08467e-161	34.5944
Gbp5	27.1554	3.92312	2.18811e-162	4.55302e-161	22.7697
Tjp2	27.1301	3.60894	4.35425e-162	9.04559e-161	23.3503
Tnfaip8l1	27.1173	3.65234	6.1593e-162	1.27851e-160	23.0512
Synpo	27.0897	2.39338	1.3038e-161	2.70413e-160	28.119
Nmi	27.0836	1.47722	1.53778e-161	3.18685e-160	32.4125
Plscr3	27.0328	2.59612	6.08852e-161	1.26074e-159	25.8842
St3gal6	27.0062	1.5132	1.2494e-160	2.58503e-159	31.3391
Tspan31	27.0059	1.56381	1.26058e-160	2.60606e-159	32.2541
Epb41l2	27.0045	1.12698	1.30884e-160	2.70364e-159	39.2222
Vapb	26.9828	1.25036	2.35349e-160	4.85761e-159	38.4128
Hsp90b1	26.9627	0.765244	4.05195e-160	8.35649e-159	77.4767
Vps36	26.9252	1.1259	1.11285e-159	2.29138e-158	40.9291
Mrps6	26.8873	1.01763	3.0936e-159	6.36465e-158	46.3312
Mapk12	26.8843	3.05624	3.35031e-159	6.88727e-158	23.7551
Cflar	26.8829	0.999697	3.48335e-159	7.15501e-158	44.5187
Rab13	26.8713	3.20656	4.75366e-159	9.75645e-158	24.195
Mphosph8	26.8416	1.03996	1.0565e-158	2.16663e-157	42.6711
Pak1ip1	26.8032	0.993558	2.96833e-158	6.08246e-157	44.9235
Cbx1	26.7793	0.950208	5.62879e-158	1.15248e-156	47.2462
Zfp467	26.7347	1.68584	1.86246e-157	3.8103e-156	31.7966
Ddrgk1	26.7343	0.914239	1.87804e-157	3.8391e-156	51.3989
Vegfa	26.7268	1.68548	2.29676e-157	4.6913e-156	31.3215
Krtcap2	26.6985	0.813887	4.90519e-157	1.00112e-155	67.7107
Plcg1	26.6984	2.00761	4.91679e-157	1.00269e-155	27.5559
Arhgap10	26.6775	2.00956	8.5887e-157	1.75011e-155	29.1043
Map3k6	26.6667	3.26784	1.1456e-156	2.33253e-155	23.7551
Map2k3	26.6573	1.08969	1.47363e-156	2.99327e-155	41.7913
Tmem14c	26.6336	0.889863	2.77339e-156	5.62889e-155	53.4929
Med28	26.6104	0.94899	5.14896e-156	1.0442e-154	47.299
Mospd2	26.6092	2.60124	5.31603e-156	1.07723e-154	24.9692
Copz2	26.5941	1.86033	7.95312e-156	1.60906e-154	30.037
Magi1	26.5902	3.79825	8.81857e-156	1.78274e-154	22.9808
Cd63	26.5897	0.863547	8.92598e-156	1.80303e-154	47.2286
Arsa	26.5887	2.91073	9.17781e-156	1.85244e-154	24.1246
Txndc12	26.5869	2.19508	9.61656e-156	1.93947e-154	26.9224
Arf4	26.5765	0.824734	1.2695e-155	2.5583e-154	65.7223
Gadd45b	26.5572	0.85406	2.12095e-155	4.26743e-154	60.5842
Stim2	26.5434	1.705	3.06009e-155	6.14735e-154	29.0516
Tceal9	26.5021	0.941597	9.16661e-155	1.84001e-153	48.1964
Gatad2a	26.4964	1.0979	1.06673e-154	2.13956e-153	38.36
Tppp3	26.4921	1.93917	1.19679e-154	2.39667e-153	28.3125
Atf4	26.4718	0.78319	2.04988e-154	4.10185e-153	71.2652
Oip5os1	26.465	0.943479	2.45402e-154	4.9067e-153	47.4045
Sept9	26.4166	1.47697	8.82243e-154	1.76125e-152	31.8494
Fbxo30	26.4013	1.88714	1.32488e-153	2.64285e-152	29.1571
Prkch	26.3808	1.47147	2.27637e-153	4.53377e-152	31.8494
Ptpn14	26.3093	3.03965	1.50289e-152	2.99093e-151	24.0894
Ccdc88a	26.3091	1.59591	1.5101e-152	3.00295e-151	31.2863
Dbp	26.2475	1.51164	7.62788e-152	1.5145e-150	33.0811
Txnrd1	26.2163	1.26151	1.73351e-151	3.43918e-150	36.6884
Med31	26.2119	1.24588	1.94709e-151	3.85693e-150	35.3862
Mir22hg	26.1993	1.24637	2.70926e-151	5.36254e-150	37.2339
Plekhg5	26.1866	4.57692	3.77945e-151	7.47501e-150	21.5555
Tgfb1i1	26.1844	1.36151	4.00048e-151	7.90605e-150	34.1193
Prkcg	26.1744	3.69312	5.19394e-151	1.02567e-149	22.277
Arrdc4	26.1586	2.56574	7.87348e-151	1.55242e-149	24.5293
Atp2b4	26.156	1.09298	8.42602e-151	1.66008e-149	40.0317
Tor1aip2	26.136	1.19406	1.42348e-150	2.80237e-149	37.2866
Naa38	26.1282	1.14728	1.74249e-150	3.42774e-149	39.6446
Shoc2	26.1122	1.03306	2.65257e-150	5.214e-149	40.7883
Mettl9	26.1033	1.39477	3.34361e-150	6.56729e-149	33.1867
Iffo2	26.1028	2.1232	3.38873e-150	6.65081e-149	27.0808
Kcmf1	26.0716	0.902985	7.66379e-150	1.50296e-148	48.8122
Ndufa7	26.059	0.815888	1.06517e-149	2.08732e-148	73.1656
Tnfrsf10b	26.0266	3.17356	2.47646e-149	4.84548e-148	23.1568
Sncaip	25.9841	5.91248	7.48889e-149	1.46417e-147	20.7813
Anapc11	25.9817	1.01326	7.97845e-149	1.55869e-147	44.3604
Dusp8	25.9801	1.80324	8.31628e-149	1.62345e-147	29.6146
Trpv4	25.9794	7.02886	8.45629e-149	1.64952e-147	20.6405
Tceal8	25.9392	1.73704	2.40718e-148	4.68841e-147	30.0545
Mxra7	25.9214	2.44107	3.82055e-148	7.43553e-147	24.3357
Psmb8	25.909	0.826767	5.27448e-148	1.02573e-146	68.0802
Nxpe4	25.9019	5.48434	6.33616e-148	1.23127e-146	20.8341
Cish	25.8994	2.50976	6.76658e-148	1.31391e-146	24.4413
Sh2d3c	25.8983	2.15457	6.96066e-148	1.35057e-146	25.4091
Trim56	25.8965	1.45911	7.288e-148	1.41301e-146	31.1279
Pcsk5	25.893	4.80475	7.98583e-148	1.54713e-146	21.3444
Stab1	25.8706	4.07427	1.42716e-147	2.76282e-146	21.3268
Nebl	25.8575	4.9907	2.0021e-147	3.8729e-146	21.0452
Rock2	25.8555	0.836775	2.1106e-147	4.07969e-146	60.5666
[truncated: 3,497 more rows]

## Sheet: Pericytes
names	scores	logfoldchanges	pvals	pvals_adj	percentage_of_expressed
[truncated: 2,709 more rows]

[truncated: 13 more sheets: Cytotoxic_T, CD4T, Erythroid-like, CD8T, Lymph_EC, Neutrophils, Pdgfra_APC, NMSC, MSC, ILC2s, Basophils, Platelets, Adipocytes]
